# Supplementary material for: Disruption of mesoderm formation during cardiac differentiation due to developmental exposure to 13-cis-retinoic acid
Source: Sci Rep. 2018 Aug 28;8:12960. doi: 10.1038/s41598-018-31192-0 (PMC6113333; doi:10.1038/s41598-018-31192-0)
Supplement: Supplementary file 6 — Supplementary Table 1 [file 41598_2018_31192_MOESM6_ESM.xlsx]

## Sheet: H1
H1.day2.C vs H1.day0			H1.day6.C vs H1.day0			H1.day2.INN vs H1.day0			H1.day6.INN vs H1.day0			H1.day2.INN vs H1.day2.C			H1.day6.INN vs H1.day6.C
Genes	logFC	FDR	Genes	logFC	FDR	Genes	logFC	FDR	Genes	logFC	FDR	Genes	logFC	FDR	Genes	logFC	FDR
CDH2	3.72893	1.43734e-175	VIM	4.7586	1.10037e-196	L1TD1	-3.99257	4.31854e-185	L1TD1	-6.37177	9.34445e-204	IL17RD	-4.16999	4.19139e-169	RHOBTB3	-5.5638	4.13441e-176
FST	5.93198	5.11191e-174	L1TD1	-4.18521	1.09687e-187	FST	6.98856	1.82325e-184	VIM	4.3301	1.61707e-191	NTS	-7.66394	7.75796e-164	HAS2	-6.38126	7.92487e-174
BNIP3	4.4224	4.8416e-172	HAS2	7.74603	2.32703e-181	VIM	3.75739	1.92033e-183	PAX6	11.9343	2.27862e-178	PODXL	2.47985	7.55185e-163	CCDC141	-6.72822	1.38669e-164
SFRP1	-3.54182	1.76849e-168	RHOBTB3	5.35622	9.36525e-178	MEIS2	8.23559	1.99213e-172	SEPHS1	-4.27268	2.27862e-178	MEIS2	5.05878	1.27489e-162	NEBL	-4.74846	1.18125e-163
PDK1	4.25922	5.40722e-168	LIX1	10.8896	1.51458e-176	DSP	2.58363	3.78953e-168	ADAMTS9	7.33561	2.3669e-178	DCLK1	-4.83138	1.38757e-162	RYR2	-5.72319	5.62271e-163
AASS	-2.60601	5.57315e-166	ADAMTS9	7.05365	1.09307e-175	SEPHS1	-3.33687	7.91479e-168	LRP2	6.10296	8.39853e-174	VCAN	1.84521	9.08583e-161	PCDH7	-5.67295	3.68952e-162
NKD1	5.58613	9.94551e-165	NEBL	6.37222	1.16468e-175	VCAN	2.01562	2.20618e-166	DNMT3B	-4.0958	1.533e-173	RARB	7.59085	1.99549e-160	VCAN	-1.86199	3.56952e-161
CNTNAP2	3.38477	4.22218e-164	ESRG	-6.36235	3.15965e-175	SKAP2	6.18112	6.53967e-164	CDH6	8.4096	2.79964e-173	CNTNAP2	-3.11801	5.76017e-160	PAX6	4.57622	1.47539e-160
VIM	2.71757	1.23232e-163	POLR3G	-5.54791	2.18828e-171	SEMA3C	6.71873	5.11866e-162	MEIS2	8.13969	2.5491e-171	BNIP3	-3.23938	7.16972e-158	KRT8	-3.27439	1.47539e-160
HAS2	5.83969	3.73823e-160	LRP2	5.82867	4.70202e-171	RARB	8.93768	2.11627e-161	MIAT	3.92234	4.85302e-171	PLOD2	-3.56557	1.60149e-157	IGFBP2	3.18288	7.91944e-160
T	11.7694	4.1464e-159	COL2A1	5.87075	2.0174e-170	TRDN	-5.54318	5.13544e-161	CDH2	3.41322	4.85302e-171	IFITM1	-4.36832	4.37291e-156	CGNL1	-3.68952	9.65646e-160
ZNF516	3.77299	1.56541e-158	DNMT3B	-3.66856	5.62225e-170	FLT1	-4.662	3.39407e-160	POLR3G	-5.79097	1.14293e-168	TRDN	-5.13343	1.97922e-155	PRDX1	-2.98775	6.6529e-159
TERF1	-3.17903	6.19533e-158	BMPER	8.84659	4.77813e-169	AASS	-2.28842	1.19723e-158	BOC	7.16622	3.09722e-168	SLC2A3	-2.3806	2.02233e-155	NRP2	-4.59665	2.60564e-155
CD24	-2.25	1.8883e-157	SEPHS1	-3.38067	9.55384e-169	POLR3G	-3.94684	1.33391e-158	PAX3	12.6277	9.04093e-168	NRCAM	4.69241	2.17458e-154	DOK4	-5.87994	3.87246e-155
PODXL	-2.01605	1.93375e-150	PCDH7	6.04652	9.65856e-168	TERF1	-3.17316	2.92444e-158	NRIP1	3.55448	1.14384e-167	T	-6.15352	3.9167e-154	PAX3	4.82564	5.19164e-155
LEF1	7.48917	5.53242e-150	MEIS1	8.96686	7.23493e-167	NKD1	4.85427	5.64248e-155	TERF1	-3.78173	3.73509e-165	HAS2	-4.21661	1.25325e-152	KRT18	-3.10349	7.24425e-155
DSP	1.90999	1.44859e-149	JAG1	4.13072	1.40169e-165	TNFRSF19	7.94442	2.13972e-154	BNIP3	3.82745	1.56705e-163	PDK1	-2.99359	2.00974e-151	MIAT	2.85377	2.6904e-154
EPHA4	3.8095	6.01802e-149	TGFB2	7.93482	1.41665e-165	NRIP1	2.85796	2.52606e-154	ESRG	-4.7283	1.54751e-162	SLC39A8	-4.30926	7.69926e-151	SFRP2	3.40161	3.73043e-153
PLOD2	3.03442	7.57678e-149	CCDC80	6.05941	1.41417e-164	NFE2L3	-3.99413	3.13635e-154	LINC00472	5.90165	4.19496e-162	DHCR24	-2.7855	1.23999e-148	TGFB2	-4.8143	1.15571e-150
ODC1	3.5792	2.28599e-148	TERF1	-3.52542	9.90997e-164	NRCAM	4.70534	3.30965e-154	AHNAK	7.49189	6.00293e-161	LRIG1	3.09034	7.78669e-147	UNC45B	-8.60445	1.62682e-149
SLC39A8	4.04694	2.17659e-147	PDK1	3.91574	1.71503e-163	DPPA4	-2.54998	6.95068e-152	RARB	8.89095	2.03363e-160	L1TD1	-2.0893	1.54346e-146	ARHGAP42	-3.90498	4.91884e-149
CDH11	4.29205	3.29622e-147	DSP	2.33947	1.37405e-162	LINC00678	-5.01009	7.19418e-152	CADM1	3.73707	3.60804e-160	AK4	-2.97201	2.35941e-146	BAMBI	-5.06448	1.09117e-147
WNT5A	4.76446	6.59395e-147	DPPA4	-3.08857	1.47749e-162	HOXA1	17.0225	6.5115e-149	TLE4	3.81986	1.22212e-159	EOGT	-3.92332	7.01772e-146	ZIC2	3.24964	1.8496e-147
FBN2	2.60733	1.05242e-146	MEIS2	7.33574	1.67517e-162	DNMT3B	-2.44096	3.53994e-148	TRDN	-6.92956	2.00481e-159	CDH11	-3.83553	9.46311e-145	COL3A1	-4.79468	1.87347e-147
GPR176	-4.00551	1.94286e-146	LINC00678	-10.2748	1.83499e-161	CNKSR3	5.02768	2.48329e-147	NFE2L3	-5.27798	5.39296e-159	SACS	2.05656	3.70718e-144	ZIC5	3.63481	2.63973e-145
POLR3G	-3.07363	6.34417e-146	COL3A1	7.04897	3.1182e-161	AK4	-3.00476	4.2279e-147	MEIS1	8.28866	1.73105e-158	ADCY2	-3.71239	1.01268e-143	SLC7A2	-3.36237	2.35926e-143
SEPHS1	-2.23678	2.9514e-145	VCAN	1.80885	4.39941e-160	GREB1L	8.86326	7.77519e-147	ZNF516	3.74169	7.59281e-158	SEMA3C	3.51794	2.38116e-142	MBNL3	3.46922	7.56879e-143
FLT1	-3.27016	1.25374e-144	NFE2L3	-4.48371	1.82707e-158	GPR176	-3.89869	1.91459e-146	DPPA4	-2.88075	2.53843e-157	PCDH10	-4.4953	2.66313e-142	LRIG1	2.82377	1.52474e-142
L1TD1	-1.90327	2.18566e-143	NRP2	4.59043	7.37929e-158	LRP2	4.14919	1.00726e-145	IGFBP2	3.02076	3.53503e-157	TIAM2	3.98784	3.93708e-142	NRCAM	3.56975	2.99869e-142
PGM1	3.2723	5.55686e-143	SCG3	-5.54129	7.75404e-158	MBNL3	3.68026	2.27291e-145	FGFR3	4.56544	3.98795e-156	LRRN1	2.68109	5.49395e-142	LINC00472	3.37187	5.07615e-142
P4HA1	2.49343	1.39019e-141	USP44	-3.42452	1.4586e-156	RGMB	3.53156	2.27291e-145	COL2A1	4.68806	9.49631e-155	FGFR2	3.81302	6.27953e-142	CDK6	-2.56766	2.95904e-140
PCDH10	4.32936	1.16009e-139	AASS	-2.18957	2.76808e-156	LOC101929194	-4.85228	6.37088e-144	LINC00678	-11.8556	1.03096e-154	SPRY4	-4.97692	1.58226e-141	CCDC80	-3.34736	6.87302e-140
GPC6	2.8777	9.9581e-139	ERBB4	6.13552	3.6106e-155	HMGCS1	-2.52291	4.12561e-143	SDK2	5.41876	1.71787e-154	DSEL	-3.51083	7.8816e-141	TNC	-4.33637	1.13405e-139
GATA6	9.22307	2.50326e-138	FBN2	2.96522	4.73563e-155	CDH2	2.16321	9.52368e-143	CDH11	4.74875	2.67888e-154	GATA6	-7.95162	1.11102e-139	TLE4	2.5754	2.18561e-139
GJA1	1.42886	2.08085e-137	UNC45B	8.72244	2.22066e-154	NRXN3	5.08071	4.25548e-142	PRDX1	-2.73357	1.00434e-153	MAP2	3.19463	2.04911e-139	SLC7A11	-2.35224	3.65459e-139
FGF17	13.8633	2.23109e-137	CDH2	2.5429	3.0139e-153	DACT1	4.23476	7.75684e-142	FLT1	-4.30226	1.12688e-152	IVNS1ABP	-1.97744	1.0107e-138	CNKSR3	3.62545	2.26771e-135
WNT5B	6.848	5.37615e-137	CDH11	4.60357	1.1164e-152	FDFT1	-2.65232	2.25982e-140	GAS1	6.52866	2.36884e-152	LRP2	3.3379	2.96782e-138	CDH3	-4.77589	3.21582e-135
SKAP2	4.33699	2.57337e-136	LOC101929194	-8.65575	1.7365e-152	TNIK	-3.01245	3.1356e-140	ITPR2	-4.03889	1.06008e-151	KDM7A	-2.88514	3.10516e-137	COL6A2	-3.62901	5.51228e-135
IL17RD	2.22136	4.35467e-136	TNC	6.08396	2.9672e-152	SPATS2L	-3.48155	3.90464e-140	SCG3	-5.45419	1.199e-151	GREB1L	4.78453	5.34293e-136	EPHB2	-3.70249	7.53558e-135
CGNL1	-2.47228	8.72281e-136	VASH2	-4.67723	1.75475e-151	VCL	-2.06345	1.82846e-139	LIX1	8.58093	1.51775e-151	RCN1	1.91363	1.83844e-135	MYOCD	-7.92667	1.33984e-134
PLXNA2	5.71679	3.65553e-135	CDH6	6.45977	3.26976e-151	VSNL1	-4.09795	2.29702e-139	EFNB2	3.76549	3.59083e-151	DPYSL3	1.97636	1.93228e-135	KDM6A	-2.61737	4.72532e-134
SERINC5	2.09687	6.6689e-135	BAMBI	4.77352	3.52691e-150	RCN1	2.02244	8.12935e-139	NRCAM	4.51187	8.49e-151	LINC00458	-5.11795	2.8517e-135	COL14A1	3.02185	1.58127e-133
LRRN1	-2.39934	1.56029e-134	DOK4	4.30144	1.00883e-149	AXIN2	3.18174	1.98847e-138	BMPER	7.42992	1.07206e-150	P4HA1	-2.16	3.98289e-134	L1TD1	-2.18656	1.58127e-133
GAD1	9.84262	2.75882e-134	LGR4	2.64515	1.48176e-149	GBX2	5.75342	4.04936e-138	TARS	-2.43033	3.82462e-150	SFRP1	2.03297	4.49535e-134	PTPN13	-1.53037	2.7081e-133
NTS	3.09144	1.33408e-132	SEMA3C	5.70768	1.05158e-148	KRT18	-2.33405	5.2189e-138	DHCR24	-3.07512	2.30814e-149	TNIK	-2.70096	7.71359e-133	JAG1	-2.28173	4.21168e-133
ENC1	3.28998	2.8513e-132	ITPR2	-3.3857	2.30036e-148	SPRY4	-4.70026	1.67711e-137	SLC7A11	-2.73328	3.23528e-149	LINC00678	-3.91511	1.00831e-132	HMCN1	-2.47222	5.23865e-133
P3H2	3.32968	3.09413e-132	GPR176	-4.09884	4.25182e-148	SCG3	-3.12232	3.02898e-137	MTHFD2	-2.8093	1.02325e-147	TNS3	3.32928	2.02961e-132	TNNI1	-7.53952	5.65819e-133
EGLN1	3.10592	9.93131e-132	AHNAK	5.10105	4.31275e-148	ADCY2	-3.35109	1.66117e-136	P4HA1	2.74579	1.21744e-147	IGFBP5	4.87259	3.27941e-132	CDON	2.57223	4.34508e-132
DLC1	4.13814	3.12336e-131	NRIP1	2.55975	1.35104e-147	ROR2	4.5994	2.38878e-136	PMAIP1	-7.74331	1.43921e-147	FGF17	-5.86556	4.09431e-132	C1GALT1	-2.47967	5.87631e-132
NODAL	7.48289	4.4846e-131	VSNL1	-5.60507	2.51809e-147	DUSP6	-2.52946	4.49774e-136	IGFBP5	5.41955	2.02592e-147	SASH1	2.53229	1.89143e-131	MTHFD2	-2.20684	1.10798e-131
ROR2	4.32769	5.02911e-131	ZNF516	3.12974	1.82745e-146	DHCR24	-2.27673	4.93955e-136	GABRB3	-4.96455	4.11506e-147	NODAL	-6.42184	5.03056e-131	LPGAT1	-3.71096	4.72842e-131
MSX1	9.37378	1.94906e-130	ENC1	3.93103	2.46264e-145	PTCH1	3.19608	1.02792e-135	IL17RD	-3.59202	6.55271e-147	ABLIM1	-2.10666	1.70043e-130	GAS1	3.22546	7.15999e-130
TNC	4.28481	2.29736e-130	ITGA6	-2.44777	4.466e-145	SHISA2	-8.96741	1.18883e-135	IDH1	-2.54323	6.81972e-147	NRIP1	1.86116	2.85269e-130	GJA1	1.27658	8.83056e-130
ABLIM1	2.09321	1.0698e-129	IL6ST	3.36819	4.924e-145	SASH1	2.7431	1.49684e-135	VASH2	-4.7661	2.61388e-146	ODC1	-2.42179	2.943e-130	CBLN2	-11.2682	6.92635e-129
USP44	-2.09633	1.15304e-129	NRP1	6.62901	7.06713e-145	TIAM2	3.39143	1.872e-135	MAP2	3.25705	4.03785e-146	SYT1	-3.11085	4.45035e-130	MICAL2	-7.06562	1.05544e-128
HOXA1	15.2542	8.62377e-129	TENM4	4.24716	1.97328e-144	CDH3	-3.80364	2.07829e-135	CNKSR3	4.89161	1.62454e-145	GNB4	-2.5564	7.58535e-130	KCTD12	-4.41696	1.06015e-128
DACT1	3.56068	1.36179e-128	CDK6	2.66544	4.86245e-144	SFRP2	-2.70997	2.61554e-135	AASS	-1.8413	2.31434e-145	CCDC141	-3.99464	1.06967e-129	MEF2C	-5.07734	2.76429e-128
KDM7A	2.44447	1.03565e-127	RYR2	3.17204	1.36858e-143	HOTAIRM1	13.2963	1.50534e-134	MBNL3	3.70052	2.65538e-145	HK1	-2.11418	1.20176e-129	ASNS	-1.94912	2.8e-128
JARID2	-1.90153	1.55168e-127	ZNF608	2.38765	3.12276e-143	HK1	-2.2665	3.53813e-134	CDON	3.34147	2.98686e-145	NRXN3	3.44165	6.4908e-129	PPP1R12B	-2.80939	3.50833e-128
RHOBTB3	2.48737	2.07142e-127	ARRDC3	3.81378	4.73405e-143	SCD	-1.62199	1.20542e-133	HSP90AA1	-1.60933	3.84597e-145	PPP1R3B	-2.50029	2.75115e-128	GFRA1	5.67135	3.81994e-127
NRP1	5.50233	2.94831e-127	GABRB3	-3.76947	5.95595e-143	SEMA3A	-3.40941	1.77472e-132	LOC101929194	-8.59928	6.73888e-145	ROBO1	-1.83607	2.75115e-128	PKP2	-2.40987	3.81994e-127
KPNA2	-1.79391	4.13035e-127	NANOG	-7.45304	6.0419e-143	ADAMTS19	2.65263	2.37502e-132	GPR176	-4.22598	1.17955e-144	NANOG	-3.72753	3.67293e-128	RAI14	1.86295	4.82727e-127
NASP	-1.43657	4.72984e-127	NLGN4X	-3.20285	1.58296e-142	EEF2	1.13238	5.85156e-132	VSNL1	-7.73835	1.34942e-144	APELA	3.51126	4.03049e-128	RND3	2.62642	1.16914e-126
EOGT	2.63092	1.8635e-126	DDX21	-1.97655	3.63021e-142	DCLK1	-3.04265	1.29271e-131	COL14A1	3.80496	4.99698e-144	NFE2L3	-2.71685	5.57019e-128	SEMA5A	-3.55355	2.70782e-126
COLEC12	4.63636	3.04682e-126	WNT5A	4.43435	6.61473e-142	TSPAN18	3.71451	8.73957e-131	GREB1L	8.41579	2.07321e-143	MCC	-2.61595	8.05308e-128	MYLK3	-5.53672	5.05309e-126
SHISA2	-4.99779	1.16962e-125	CD24	-1.68446	2.08683e-141	GABRB3	-2.84772	1.10649e-130	MDN1	-1.87562	2.31612e-143	FBN2	-1.85388	1.10749e-127	CSRP2	-2.27161	7.63943e-126
DPYSL3	-1.69283	1.64388e-125	DHCR24	-2.5089	2.23186e-141	PRKG1	2.52571	1.46743e-130	ZNF608	2.39334	4.14125e-143	VSNL1	-3.52437	1.13557e-127	FAT1	1.30141	1.03589e-125
RSPO3	10.5012	1.6675e-125	HSP90AA1	-1.5081	2.61702e-141	USP44	-2.08717	7.38459e-130	LGR4	2.38096	9.15756e-143	CD24	1.33284	3.51222e-127	LRP1B	-7.58354	1.14662e-125
RABGAP1L	-2.21101	2.11556e-125	RARB	7.46524	4.0629e-141	LEF1	6.12926	9.79187e-130	HSPD1	-1.71919	1.03414e-142	CER1	-8.9865	4.9773e-127	THBS1	-2.88475	1.27932e-125
MACF1	-1.30172	2.51493e-125	SIPA1L2	2.91512	5.76753e-141	ZNF516	2.44271	2.47181e-129	VCL	-2.19488	2.99837e-142	PTCH1	2.63998	5.07459e-127	CMYA5	-4.95428	1.73848e-125
LINC00458	3.961	2.57278e-125	KRT8	2.23435	7.68191e-141	IGFBP5	4.27556	3.2199e-128	CTNNA2	4.32268	3.89653e-142	CDH2	-1.56572	5.79125e-127	SIPA1L2	-2.25361	3.18526e-125
ADAMTS9	3.91131	2.60564e-125	APOB	5.49894	9.10568e-141	UNC13A	-3.92866	3.56322e-128	HSPA4	-1.96147	5.0156e-142	LIMA1	-2.51718	6.34275e-127	SALL2	1.79943	1.33032e-124
PKM	1.43684	1.00554e-124	PTPN13	1.70249	1.46047e-140	TNS3	3.02958	4.85371e-128	ARRDC3	3.79712	5.4909e-142	SERINC5	-1.81468	9.86285e-127	LAMA1	-1.74273	1.86281e-124
CER1	8.58783	3.11459e-124	FGF2	-2.99719	2.87914e-140	NANOG	-3.72183	5.0851e-128	NLN	-2.67113	7.37696e-142	ARRB1	-5.30884	7.11637e-126	LIX1	-2.3087	7.153e-124
IFITM1	2.28587	3.82907e-124	MEF2C	7.51459	8.53954e-140	TMEM2	1.96076	2.70052e-127	RHOB	6.02929	9.07302e-142	ENC1	-2.74178	8.65717e-126	PDLIM5	-2.2558	1.69612e-123
PROM1	-2.48059	5.54254e-124	LEF1	6.73161	1.15865e-139	CCDC141	-3.88649	2.72226e-127	ZNF503	9.83264	6.24761e-141	HMGCS1	-1.91536	1.14914e-125	FLT1	-2.87833	1.91228e-123
DNMT3B	-1.61501	6.16762e-124	PKP2	2.92318	1.80223e-139	MAP1B	1.39347	3.91482e-127	MAL2	-4.23659	1.05127e-140	COLEC12	-4.1348	3.16858e-125	CACNA1D	-8.11413	2.77038e-123
GABRB2	5.46274	6.85843e-124	KIF1A	-2.75771	2.23774e-139	GRIN2A	3.69012	4.29573e-126	WSB1	2.27242	2.96479e-140	FGFR3	3.53824	8.93177e-125	HOXA1	5.70744	7.25139e-123
PGK1	1.63758	2.55435e-123	FREM1	4.26833	2.95188e-139	PMAIP1	-2.8369	4.75263e-126	MIR124-2HG	6.30921	3.53212e-140	FGFR1	1.56404	1.20535e-124	ALPK3	-3.00028	9.34579e-123
APELA	-3.28238	1.75095e-122	SVIL	2.99047	6.62418e-139	RBM47	-3.08525	3.64488e-125	NEO1	2.56795	4.53605e-140	RSPO3	-6.87162	1.95798e-124	RGS4	-6.78244	9.62593e-123
CENPF	-1.18358	4.24656e-122	PTPRZ1	-1.89295	1.00431e-138	SKIL	-1.81339	6.28123e-125	DDX21	-1.93096	6.05086e-140	SLIT2	-4.27295	9.51396e-124	AHNAK	2.39085	9.67224e-123
LAMB1	1.89911	4.44851e-122	PDLIM5	2.87754	1.46167e-138	SYNE2	1.3466	1.16953e-124	GFPT2	-4.0043	8.69518e-140	PDE5A	-2.45837	1.24632e-123	LAMC1	-1.52189	1.25709e-122
OLFML3	2.37563	9.86647e-122	HMCN1	2.6441	2.39328e-138	PRDX1	-1.62785	1.19648e-124	SLC16A1	-1.91265	1.16903e-139	THBS2	-3.7398	6.77654e-123	BOC	2.25247	1.26598e-122
WARS	1.77204	1.61899e-121	PMAIP1	-3.80406	3.99382e-138	PAX3	9.45296	1.36394e-124	ZFP42	-4.79005	1.18479e-139	WNT5A	-2.56803	7.85106e-123	PDPN	3.1724	1.90638e-122
MAP3K1	2.18899	2.03432e-121	PPP1R12B	3.23962	7.12139e-138	HAGLR	11.2185	1.42369e-124	TPM3	-1.9439	1.43446e-139	PAX3	6.42181	1.0629e-122	LIFR	-4.188	2.32435e-122
LIX1	6.66427	2.14114e-121	DCLK1	-3.56398	7.65274e-138	SEC24D	-2.86635	1.61403e-124	SPATS2L	-3.75882	4.2316e-139	LOC101929194	-3.74201	1.96664e-122	CCDC88C	2.19063	2.57956e-122
TENM4	3.12704	1.02254e-120	TNNI1	7.56774	1.1775e-137	FZD10	6.81719	2.59434e-124	DSP	1.61002	5.47607e-139	KRT18	-1.79624	4.80949e-121	HOXD3	8.88031	4.33374e-122
COL6A2	2.75386	1.41248e-120	FGFR3	3.47779	1.32854e-137	EIF2AK4	-1.96396	4.21367e-124	BAALC	6.20772	1.44199e-138	CTSC	-2.07147	1.17156e-120	NLGN1	2.64146	6.58016e-122
EIF2AK4	-1.86199	1.59391e-120	LAMA1	2.12767	1.93285e-137	SACS	1.47513	5.34096e-124	USP44	-2.51176	1.60157e-138	FAT1	1.19402	2.08426e-120	BNIP3	1.75746	1.49082e-121
SLC2A1	1.8923	1.96795e-120	COL6A2	3.47932	2.42852e-137	KRT8	-1.86128	5.55901e-124	SEMA6A	-2.49357	1.60157e-138	DTX4	2.98534	2.92562e-120	MIR124-2HG	3.4441	1.49318e-121
AXIN2	2.44066	2.73371e-120	D21S2088E	-7.37784	3.60211e-137	EFNB2	2.49625	7.37755e-124	MDK	2.47812	2.33947e-138	RAP2B	-2.06616	3.00761e-120	SLC16A1	-1.44314	1.82495e-121
TNFRSF19	5.76691	3.39309e-120	BOC	4.91375	4.4324e-137	NLGN4X	-2.19343	2.92933e-123	JARID2	-2.34081	2.75425e-138	KRT8	-1.75468	4.13452e-120	SLC2A3	-1.39121	2.04384e-121
EEF2	0.940235	5.46225e-120	CCDC141	2.84804	7.37977e-137	CTSC	-2.15683	3.62816e-123	ITGA6	-2.22509	3.42652e-138	VAT1L	2.3869	8.46035e-120	CD24	1.19716	4.75489e-121
PSIP1	-1.47542	8.2852e-120	EPHB2	3.50826	1.01041e-136	HMGCR	-1.80692	5.06369e-123	CDH3	-4.92218	8.43047e-138	GNAL	-2.74209	2.73328e-119	NELL2	2.47298	9.44451e-121
FGFR2	-2.68992	8.60029e-120	UNC13A	-5.33068	1.21436e-136	MAP2	2.27974	6.94272e-123	UCHL1	-3.22849	3.50044e-137	PHLDA1	-3.17596	4.71293e-119	GATA6	-5.47246	1.0851e-120
PPP1R3B	2.16713	9.5297e-120	MYOCD	6.75754	1.53372e-136	RABGAP1L	-2.06479	2.70309e-122	NANOG	-8.77317	6.80383e-137	COL5A2	-3.03315	1.09039e-118	FAM117A	3.11213	1.80409e-120
DHFR	-1.90257	3.44827e-119	IGFBP5	4.70376	1.70443e-136	SDK2	3.48929	8.7127e-122	SCD	-1.7151	9.01793e-137	SKIL	-1.64193	1.39872e-118	CLU	2.63095	2.0481e-120
SLC7A3	-2.54141	1.23599e-118	ADCY2	-3.35228	3.91141e-136	IL17RD	-1.94863	1.39232e-121	IQGAP1	-1.95066	1.09183e-135	ERVH48-1	-5.09268	5.88856e-118	FGD4	2.07052	2.0481e-120
FZD10	6.45802	2.28706e-118	SPATS2L	-3.19169	4.20517e-136	SLC4A7	-1.78596	1.4626e-121	ZBTB10	2.50552	1.27697e-135	COL1A2	-2.23153	7.41298e-118	SVEP1	-5.02835	3.06407e-120
PREX1	2.36552	3.23496e-118	MDK	2.35433	1.37826e-135	NEBL	2.31641	1.96128e-121	SEMA3C	4.99953	1.60675e-135	ALCAM	2.50475	7.86563e-118	FERMT2	-1.84284	3.80922e-120
CAMK2D	2.73847	3.27773e-118	CADM1	2.4826	1.06453e-134	D21S2088E	-3.69987	4.75642e-121	HK1	-2.41574	2.76403e-135	MAP3K1	-2.00538	2.01729e-117	DUSP6	-1.89967	6.6118e-120
CDX1	14.9487	3.36995e-118	EFNB2	2.91727	1.13542e-134	MDK	1.86578	2.61905e-120	SLIT1	7.78221	9.39849e-135	CDH6	4.03196	2.88849e-117	CCDC183	-4.88489	1.37412e-119
ENO1	0.958093	3.76785e-118	CBLN2	12.965	1.45137e-134	CDH6	4.66934	3.24198e-120	RFX4	10.4842	1.43551e-134	LMO7	-3.90001	7.61891e-117	IQGAP2	2.1522	1.75828e-119
VPS13C	1.65421	1.03244e-117	HIST1H1A	-2.81034	1.56296e-134	SFRP1	-1.50885	3.40451e-120	SLC5A3	2.09864	2.67212e-134	RGMA	3.3199	1.01581e-116	APOB	-3.28844	2.3356e-119
DARS	1.46247	1.07145e-117	PLOD2	2.40607	1.57716e-134	STOX1	4.09283	3.48901e-120	FBN2	2.14836	2.82868e-134	SCD	-1.23069	1.09614e-116	PDK1	-1.74599	7.26339e-119
ROR1	-2.09011	5.05485e-117	PARP1	-1.88471	1.90279e-134	HTR1D	5.46903	9.24669e-120	CSRNP3	3.29866	4.74621e-134	PGK1	-1.46235	1.13862e-116	NRP1	-3.16998	1.43808e-118
CACHD1	1.69451	2.80757e-116	COL4A6	3.07792	2.18723e-134	NIN	1.87913	1.89652e-119	CLDN6	-3.7026	1.1072e-133	COL6A2	-2.44438	2.20513e-116	ENO1	0.963053	1.86427e-118
H2AFZ	-1.77731	9.70452e-116	MYLK3	7.21186	2.54971e-134	NTS	-4.5725	3.00302e-119	EPHA1	-6.97168	1.56427e-133	STARD4	-2.28586	2.7888e-116	SKAP2	3.34584	2.59875e-118
ERBB2	-2.1	1.01535e-115	CPE	4.11438	3.44769e-134	RHOU	3.47213	6.00681e-119	PCDH1	-5.85386	4.35007e-133	PREX1	-2.22828	3.37052e-116	SHISA2	-3.45482	2.86725e-118
MCM6	-1.96376	1.47187e-115	IQGAP2	-2.60598	9.57194e-134	CDX1	14.9788	8.39639e-119	CLIC4	-1.68634	1.18611e-132	P3H2	-2.30787	3.68014e-116	CLEC19A	5.73804	3.03546e-118
ZBTB10	1.8334	1.71544e-115	KIAA1324L	2.42476	1.20705e-133	PLAGL1	7.05795	1.02046e-118	SPRY4	-4.93988	1.47643e-132	RAB3B	-1.74292	3.97921e-116	ALPL	2.33303	8.98898e-118
MCC	2.10543	2.08221e-115	ADD2	-3.01889	2.32271e-133	PGM1	2.26211	1.13885e-118	HMGCS1	-2.14355	1.80516e-132	RHOBTB3	-1.94669	4.00865e-116	HOTAIRM1	4.14398	2.85109e-117
UCHL1	-1.98241	5.29646e-115	RBM20	6.5641	2.3293e-133	CGNL1	-1.77312	4.32704e-118	SFRP1	-1.86792	1.88588e-132	HAGLR	5.03795	6.51729e-116	CLIC4	-1.3257	4.29131e-117
PTK7	1.86775	6.60977e-115	CMYA5	5.61428	4.54108e-133	NRXN1	2.31748	4.37542e-118	ASNS	-2.06521	2.58903e-132	ZNF423	2.15262	1.01269e-115	PCDH18	1.8958	5.56582e-117
NIPA1	2.80414	1.27554e-114	COLEC12	4.99851	4.60091e-133	JARID2	-1.60796	5.64743e-118	UNC13A	-5.98954	4.49393e-132	NAV2	2.13174	1.18396e-115	RUNX1T1	-3.89621	5.69346e-117
MKI67	-1.35588	1.29602e-114	NLN	-2.18178	4.79709e-133	EPHA1	-3.05321	7.56182e-118	HIST1H1A	-2.89274	4.49393e-132	PAX6	8.68404	1.31557e-115	TRDN	-4.36337	8.94777e-117
DNAH11	3.72974	4.1429e-114	SLC7A2	2.58652	5.69599e-133	TJP2	-2.28698	8.98435e-118	TIMP3	4.54287	4.85036e-132	DLC1	-2.71542	1.95996e-115	EPB41L3	-2.44035	1.38816e-116
PCSK1	5.03228	5.70836e-114	GATA6	8.74398	1.45806e-132	ILDR2	6.10995	9.26281e-118	SLC7A3	-3.90041	6.54839e-132	CENPF	1.06426	2.0351e-115	CDH6	1.94983	1.48282e-116
ABCA1	-4.17656	1.64236e-113	CCDC183	7.19837	1.78629e-132	LIMCH1	3.909	9.66745e-118	D21S2088E	-11.0172	7.2645e-132	UNC5C	-6.74945	2.35265e-115	LMX1A	3.9602	2.64874e-116
FAM65B	-6.52141	4.29117e-113	LRP8	-2.98875	2.19018e-132	SARS	1.52087	1.34623e-117	DMD	3.21024	7.37698e-132	SDK2	2.89932	2.98189e-115	FN1	-5.47959	4.21516e-116
WNT8A	11.6431	5.50716e-113	IQGAP1	-1.80406	2.19018e-132	RGMA	3.41657	1.71933e-117	LMX1A	15.5052	8.35858e-132	HMGCR	-1.5958	4.59593e-115	STOM	-3.54215	7.79281e-116
PARP1	-1.3311	5.5863e-113	TTC3	1.98048	2.32203e-132	SLC2A3	-1.29871	1.9255e-117	PLEKHG4B	2.66229	9.96501e-132	PCDH18	1.76167	4.76979e-115	KIAA1462	-3.68712	9.12358e-116
ZNF483	-2.1088	5.8393e-113	UNC5D	-2.81958	3.76498e-132	MIAT	1.64516	7.16926e-117	COL11A1	3.23924	1.37921e-131	CD200	-2.78679	6.06067e-115	ADCY2	2.59992	9.37853e-116
BHLHE40	5.77436	9.04638e-113	IDH1	-1.9035	6.80594e-132	MSMO1	-2.40382	1.89355e-116	HOTAIRM1	13.1047	2.17451e-131	RGMB	1.942	8.19391e-115	MYO1D	-3.44838	3.35072e-115
HSP90AA1	-0.963878	9.48592e-113	LRP1B	8.24186	8.99894e-132	GFPT2	-2.15818	1.99867e-116	VRTN	-3.66075	2.39388e-131	CDK6	1.70432	1.07595e-114	CREG1	-2.19583	3.35072e-115
DPPA4	-1.32994	9.64775e-113	GREB1L	7.13835	9.10891e-132	ZFP42	-2.38803	2.48168e-116	CGNL1	-2.36319	4.45023e-131	HTR1D	4.47692	1.07687e-114	PABPC1	1.1045	4.93769e-115
UNC5C	6.14786	2.44626e-112	ZFP42	-3.32666	1.08124e-131	PLXNA2	4.61575	3.20153e-116	DTX4	3.25145	5.36989e-131	SCG3	-2.2441	1.15595e-114	ITPR1	-3.01093	1.18876e-114
DCLK1	1.78873	3.21626e-112	GFPT2	-2.91526	1.69934e-131	PHLDA1	-3.06156	4.76817e-116	ILDR2	7.17136	7.28368e-131	CNKSR3	2.19442	1.68541e-113	CTNND2	3.31788	1.50923e-114
APCDD1	4.93404	1.22393e-111	RGS5	2.35036	1.69934e-131	HNRNPA1	1.15093	5.39665e-116	CYCS	-2.08732	7.4568e-131	CORO2A	-4.03819	4.24051e-113	LBH	-4.40241	1.52313e-114
RPS27	1.00723	3.69949e-111	EPHA1	-4.45448	1.94771e-131	ITPR2	-1.81698	1.16391e-115	VANGL2	2.56865	4.43927e-130	GRIN2A	2.66733	4.3045e-113	SPRY4	-3.90897	3.08324e-114
EFNB2	2.08207	6.53328e-111	VRTN	-3.1507	1.04223e-130	ZBTB10	1.82526	1.81492e-115	MYH10	1.35187	8.23505e-130	RBM47	-2.59799	4.6482e-113	KANK1	-2.05025	3.44539e-114
FNDC3A	1.53118	9.00839e-111	BUB1	-2.17549	1.2987e-130	GPC6	2.00575	3.55606e-115	FDFT1	-2.27033	9.93866e-130	LINC01356	-5.5476	6.46671e-113	SDC2	1.64123	3.45994e-114
IVNS1ABP	1.25555	9.00839e-111	SVEP1	6.44062	1.40972e-130	MEIS1	5.56678	3.83016e-115	CAMK2D	3.2213	3.66376e-129	SYNE2	1.11579	6.54899e-113	EMP2	-2.80072	3.52801e-114
BUB1B	-1.42302	2.92782e-110	RGS4	8.4678	1.82199e-130	EPHA4	2.31023	9.81953e-115	EIF2S2	-1.76292	3.70194e-129	HIST1H2BK	1.7343	6.74822e-113	RBM24	-4.34813	5.18622e-114
TXNRD1	-1.58542	3.03536e-110	SYT1	-3.78637	1.90009e-130	CACHD1	1.64864	1.00075e-114	FZD3	1.97079	4.92606e-129	BOC	5.67757	8.65445e-113	PHGDH	-1.39195	5.73662e-114
TOMM20	1.25657	4.2053e-110	ILDR2	7.06329	2.51443e-130	KDM6A	-1.91063	1.79399e-114	ZBTB20	4.11961	5.81839e-129	GSTO1	-3.42048	8.70412e-113	ERBB4	-2.28881	6.37496e-114
CNKSR3	2.83327	8.67118e-110	PTPRM	3.38524	2.7772e-130	MSX1	8.23958	2.88683e-114	HSPA9	-1.46695	7.03057e-129	FAM169A	-1.8517	8.92574e-113	APOE	-1.69034	1.06955e-113
TRIML2	-5.42774	1.15795e-109	WSB1	1.92324	4.4119e-130	SETBP1	2.65611	3.334e-114	DIXDC1	2.85183	9.57633e-129	ENPP1	-2.17081	9.04527e-113	PRDX6	-1.60831	1.22237e-113
RAI14	-1.40376	1.47857e-109	GLDC	-2.94768	4.88775e-130	ACSL3	-1.74388	5.20532e-114	NLGN4X	-2.57569	1.26351e-128	CDH3	-2.71107	1.5037e-112	PCDH11X	3.26316	1.3424e-113
EOMES	11.2267	1.83569e-109	TRDN	-2.56619	8.3204e-130	RCOR2	2.02906	1.04306e-113	ZEB1	6.83503	1.33557e-128	ITGA6	1.40615	2.2219e-112	ZIC3	2.99045	1.99932e-113
FLRT2	3.02656	3.1366e-109	ARHGAP42	2.47306	8.3204e-130	NRG1	5.69825	1.21654e-113	TSHZ2	9.43307	2.26187e-128	HIST1H4E	1.96114	2.60853e-112	PCSK5	3.27476	2.85665e-113
GSTO1	3.24092	6.25872e-109	HSPA4	-1.58068	8.3204e-130	ASS1	2.97374	1.40228e-113	ASXL3	6.62691	3.07333e-128	ATP1A2	1.84162	4.85627e-112	GUCY1A3	-5.85131	3.87481e-113
GNAL	2.24762	1.5808e-108	MTHFD1	-1.91679	1.65501e-129	PAX6	7.14372	1.45305e-113	EEF1G	1.24683	4.01354e-128	ADAM19	-2.63906	9.43888e-112	PREX2	1.81761	7.733e-113
RGS5	-2.10139	1.62099e-108	HSPD1	-1.37649	2.0817e-129	TIAM1	1.8335	6.77887e-113	GARS	-1.81145	8.18228e-128	ERO1A	-1.88563	1.05135e-111	PLEKHG4B	1.88374	8.93909e-113
TRIM71	-1.71392	2.23926e-108	EPHA4	2.83581	2.98013e-129	SPTBN1	-1.04151	6.90001e-113	KRT18	-2.01683	8.33074e-128	ETV1	-2.38733	1.76133e-111	TARS	-1.3564	1.32955e-112
MLLT6	3.51598	2.44331e-108	MICAL2	5.60569	3.93725e-129	CELSR1	3.3097	9.74841e-113	SKIL	-1.94857	1.16049e-127	FSTL1	1.17954	2.49996e-111	GATA4	-7.34972	1.671e-112
CGN	-2.92569	2.57981e-108	RBM24	6.53226	6.26704e-129	HSP90AA1	-0.961464	1.07262e-112	VPS13C	1.92753	2.18048e-127	TNFRSF19	2.1775	2.75518e-111	SLC8A1	-4.48837	9.35561e-112
FOXC1	7.84613	3.26541e-108	CD9	-3.91038	8.94678e-129	MYC	-3.78145	1.81829e-112	RGS5	2.22356	2.96702e-127	HSD17B4	-1.27487	4.27812e-111	CPE	-2.58847	1.95612e-111
DTWD2	2.78313	3.95228e-108	MAL2	-2.75962	3.29106e-128	SYT1	-2.42376	3.11715e-112	MARS	-2.35679	3.32375e-127	FRY	3.11725	4.34329e-111	LAMB1	-1.6092	2.35306e-111
LGR5	8.87507	4.37133e-108	PCDH1	-3.76347	5.62237e-128	JMJD1C	-1.20562	3.40009e-112	ZSCAN10	-6.57442	4.09833e-127	LDB2	-1.9138	5.02026e-111	ADAMTS12	-3.14941	3.20753e-111
NTN1	5.00436	4.59184e-108	FRMD4B	4.01222	9.41649e-128	RFX4	8.81352	8.93058e-112	MCM3	-1.74509	4.36713e-127	LIPG	-3.34386	5.20038e-111	ANGPT1	-4.71714	7.24912e-111
LRIG1	-1.71983	4.96961e-108	SLC6A6	-2.51392	1.11001e-127	FGFR1	1.26606	1.19592e-111	HOXA1	15.1793	5.04176e-127	SKAP2	1.84413	7.03196e-111	DST	1.03452	1.94922e-110
HIST1H1A	-1.72621	7.96054e-108	KPNA2	-1.78751	2.17406e-127	RASL10B	2.58761	2.16303e-111	H2AFZ	-2.22037	5.04176e-127	DNAH11	-3.30031	8.90742e-111	PDLIM1	3.18136	2.13071e-110
SIPA1L2	1.75741	1.00221e-107	SDK2	3.73762	3.1448e-127	PROM1	-1.92306	2.38066e-111	SKIDA1	4.18902	2.44958e-126	PTBP3	-1.36546	1.09856e-110	ROR1	-2.03232	3.08005e-110
JMJD1C	-1.12481	1.06781e-107	JARID2	-1.87272	3.47706e-127	NLN	-1.50805	2.50099e-111	FRMD3	5.68637	2.86177e-126	B3GNT7	-4.65728	1.43273e-110	YARS	-1.69903	6.36447e-110
WSB1	1.36556	1.118e-107	UCHL1	-2.41278	2.40033e-126	HOXB3	9.1853	4.94447e-111	GFRA1	5.6064	3.13106e-126	ILDR2	4.09459	1.43273e-110	ANKRD1	-4.35173	8.3232e-110
VCL	-1.21861	3.25688e-107	KCTD12	3.71114	2.87523e-126	STARD4	-2.11179	9.34131e-111	SLC3A2	-2.43491	4.98661e-126	SOX2	3.33059	1.43273e-110	HAND2	-7.39059	9.06822e-110
FAM167A	4.60684	4.11632e-107	LRIG3	2.89747	4.76075e-126	VPS13C	1.47818	1.10512e-110	HOXB3	10.322	5.41712e-126	DCBLD1	-3.79776	2.29906e-110	ST3GAL1	-4.10478	1.4688e-109
SLC2A3	1.08189	4.49736e-107	PLXNA2	5.13508	5.155e-126	FKBP4	-1.59472	1.83368e-110	TJP2	-2.9619	7.85143e-126	MDFIC	-3.43926	2.46618e-110	MYL6	-2.03918	1.54449e-109
TMEM167A	-1.22796	4.88365e-107	ZSCAN10	-4.35635	1.18915e-125	SLITRK5	4.08446	2.03813e-110	DCLK1	-3.00435	1.1067e-125	WSCD1	2.09955	3.32748e-110	FZD3	1.42496	1.7315e-109
ARRDC3	2.32434	6.02027e-107	TIAM2	2.93992	1.58817e-125	ZNF423	1.95106	3.21218e-110	CTSC	-2.34892	1.74651e-125	AMOTL1	-1.65565	3.6036e-110	EIF2S2	-1.29612	3.29097e-109
ITGA6	-1.2891	1.0257e-106	COL5A1	4.42795	1.78131e-125	FAM65B	-5.0445	4.23444e-110	WNT1	15.4973	2.4604e-125	RASL10B	2.49397	4.36944e-110	DPYSL2	1.30791	3.84828e-109
ALCAM	-2.15754	1.04143e-106	CREG1	2.53762	1.85682e-125	RAB17	-6.05859	4.26757e-110	RABGAP1L	-2.29896	2.46775e-125	GJA1	-0.924341	4.45757e-110	ADAM28	-7.33119	5.32641e-109
CDK14	-2.23182	2.27346e-106	BUB1B	-1.81513	2.66824e-125	UCHL1	-1.79365	5.60787e-110	SEC24D	-3.3533	2.48461e-125	NRXN1	1.98066	4.84915e-110	RGMB	2.00429	1.01374e-108
EGFLAM	8.14622	1.16022e-105	TJP2	-2.6637	2.87551e-125	MFGE8	-1.90966	5.87232e-110	MTHFD1	-1.82411	5.55397e-125	HIST1H2AL	1.67413	6.00637e-110	TP53I11	-2.62305	1.11499e-108
RAP2B	1.61752	1.31562e-105	COL1A2	2.39696	5.23963e-125	ZNF518B	1.7376	1.34951e-109	CLEC19A	9.37742	1.17633e-124	LGR5	-8.11175	6.84161e-110	IGFBP3	-3.92685	1.60747e-108
CXCR4	6.28116	4.8644e-105	CTSC	-2.23064	5.27943e-125	WNT8A	11.3364	2.11128e-109	PDK1	2.16975	1.26366e-124	RHBDL3	4.99153	8.31284e-110	ANXA6	-1.80186	1.78149e-108
DLGAP5	-1.39089	5.04578e-105	NEO1	2.01369	5.27943e-125	LRP4	2.36341	2.11128e-109	GATS	3.50212	2.22301e-124	BHLHE40	-4.73877	2.08354e-109	LHFPL2	-2.90692	1.80891e-108
KIF21A	-1.63208	5.86285e-105	LAMB1	1.96942	7.46111e-125	TENM4	2.67666	2.62475e-109	PSAT1	-1.89988	3.61054e-124	CCDC85C	2.88678	2.95127e-109	ADGRV1	1.25643	2.00029e-108
USP9X	-0.998392	6.05784e-105	LAMC1	1.54861	1.07694e-124	DSEL	-2.21723	3.18158e-109	RBM47	-3.47711	3.90884e-124	EOMES	-7.54076	3.42663e-109	COL1A1	-4.94396	2.0184e-108
CEBPZ	-1.40265	6.18688e-105	TNFRSF19	5.9727	1.33659e-124	TRIML2	-4.97003	3.34246e-109	PCDH17	7.04022	4.62706e-124	PEG3	2.01947	3.65932e-109	SLC16A12	-9.43616	2.75917e-108
THBS2	2.58209	7.27346e-105	PSIP1	-1.58848	1.44059e-124	SQLE	-1.64499	5.32516e-109	IRX3	6.88939	4.75061e-124	HIST1H2AE	1.32288	6.7056e-109	FUT9	3.93454	6.37954e-108
CCNB1	-1.31159	1.38719e-104	PIEZO2	-3.7429	1.44952e-124	FGF2	-1.67657	6.26419e-109	ESRP1	-6.6721	4.83126e-124	STEAP2	2.53246	8.25407e-109	MEF2A	-1.88778	7.59794e-108
FOXH1	3.57037	1.40017e-104	ZNF483	-2.57723	6.17397e-124	DTX4	2.33182	9.98554e-109	FSIP2	2.78713	5.56443e-124	PMAIP1	-2.21141	1.02948e-108	XIRP1	-5.96727	9.84183e-108
HMMR	-1.53464	3.34748e-104	BAALC	5.17759	8.28928e-124	CALD1	-1.49067	1.39784e-108	EGLN1	2.80146	8.96514e-124	VIM	1.03983	2.33452e-108	VANGL2	1.70418	1.47372e-107
G3BP2	-1.1254	3.65239e-104	BNIP3	2.06999	9.12132e-124	ACLY	-1.30182	1.49998e-108	ID2	4.2832	9.68361e-124	APP	-1.03386	3.38463e-108	PDE3A	-3.29169	1.63735e-107
DCBLD1	3.37797	4.34978e-104	CHML	-1.79921	1.02928e-123	CCDC144B	3.2086	1.97043e-108	MFGE8	-2.69206	1.47057e-123	RFX4	5.68858	3.93418e-108	KIF26B	-5.3557	3.56767e-107
TARDBP	-1.53736	8.38573e-104	CACNA1D	5.89406	2.40063e-123	FOXO1	-3.15183	2.51949e-108	PPIA	-1.47141	1.53512e-123	EML1	2.56879	4.43416e-108	CTNNA2	1.99426	3.56767e-107
HMCN1	1.52983	9.09742e-104	SLC7A8	-2.79896	3.61433e-123	PRICKLE1	1.95417	3.87652e-108	MYOF	5.92004	1.71483e-123	PCSK1	-4.03833	5.15929e-108	TSHZ2	3.22438	8.42787e-107
PPM1B	-1.57456	1.3241e-103	MED13L	1.74871	3.65211e-123	PFKP	-2.38126	4.44232e-108	PARP1	-1.58738	2.59876e-123	ZNF204P	-2.87201	5.5737e-108	SLIT1	2.8746	8.61601e-107
ADGRL3	1.96729	2.11827e-103	ID2	4.19621	4.20041e-123	GCNT2	-1.97228	7.87308e-108	SLC7A8	-3.14078	2.9762e-123	VANGL1	-2.67997	8.10127e-108	LEF1	-2.61742	8.88065e-107
MBNL3	2.01568	2.65622e-103	GUCY1A3	8.0067	7.9685e-123	SDC2	-1.64101	1.18952e-107	PSMD1	-1.90621	3.30257e-123	FOXC1	-6.39574	1.04789e-107	HK2	1.41903	1.00907e-106
SLC38A2	-1.04555	3.05407e-103	LECT1	-4.94725	1.01323e-122	OLFML3	1.91219	1.26396e-107	XPOT	-1.47367	4.21454e-123	NRP1	-2.76465	2.33955e-107	WASF3	1.85815	1.66702e-106
ARHGAP29	2.68338	3.46249e-103	SH3GLB1	2.20134	1.41953e-122	DMD	2.24484	1.39969e-107	MAP1B	1.3063	4.31795e-123	ELL2	-1.87119	2.84289e-107	MYEF2	1.48953	1.66702e-106
HOTAIRM1	11.2186	3.58305e-103	ANKRD1	7.31679	3.03165e-122	SOX21	5.26695	1.41654e-107	RPS27	1.20927	5.06813e-123	ZC3HAV1	-1.6885	3.27378e-107	TMEM167A	-1.21871	6.00556e-106
LECT1	-2.90546	7.04299e-103	VEGFA	1.9082	3.8352e-122	KPNA2	-1.28867	2.45407e-107	HOXD3	15.6291	1.71722e-122	FDFT1	-1.58893	4.23909e-107	MET	2.71155	1.78322e-105
LIMCH1	3.25995	9.81925e-103	DDX26B	3.19107	6.86978e-122	CDX2	12.2435	2.65161e-107	LIMCH1	4.19889	3.53613e-122	CD9	-2.00492	5.13722e-107	CLDN1	5.92163	2.56244e-105
TYRO3	-2.16451	1.05031e-102	P3H2	2.81847	9.62533e-122	PIK3R1	1.94456	3.09644e-107	PLXNA2	5.01282	3.60135e-122	HIST2H2AC	1.54247	7.3231e-107	CALD1	-1.44673	2.98158e-105
COL1A2	1.71519	1.47241e-102	P4HA1	1.81523	1.55856e-121	ETV1	-2.22721	3.10442e-107	USP9X	-1.3196	3.60135e-122	KDM6A	-1.68842	1.89851e-106	IGSF3	-2.14739	5.45774e-105
DMD	2.10341	1.70727e-102	HEG1	3.84515	1.83116e-121	NRP2	2.04262	3.71005e-107	SDC2	1.8719	4.55027e-122	LDLR	-2.02033	2.87138e-106	TRIM55	-6.8783	6.80237e-105
WDFY3	1.30645	1.86088e-102	CEBPZ	-1.83083	3.29545e-121	LDLR	-2.04939	3.95781e-107	ADD2	-2.58786	6.32547e-122	TFDP2	1.61949	5.01954e-106	MARS	-1.65696	1.22211e-104
ALDOA	1.32191	3.60198e-102	PDE3A	4.62093	3.35461e-121	AHNAK	1.88739	4.74748e-107	KPNA2	-1.65999	6.43733e-122	ITPR3	-2.20758	6.56964e-106	C3orf52	-4.90418	1.51231e-104
BMPR2	1.91601	5.90164e-102	ANGPT1	5.85366	8.18304e-121	SLC7A8	-2.01466	5.69354e-107	SOX11	1.89177	7.59027e-122	EGLN1	-1.82156	7.32932e-106	SH3KBP1	-2.57357	1.89182e-104
GBE1	2.77465	1.14923e-101	PBX3	2.25774	8.18304e-121	EEF1G	0.895273	6.28906e-107	CCT5	-1.50067	1.28508e-121	ITGB5	-2.02582	9.44059e-106	LYPD6	-3.74252	2.96863e-104
LINC01356	4.04275	1.22748e-101	DLGAP5	-1.79797	9.12462e-121	JAKMIP2	-1.77416	1.04532e-106	AFF1	1.76744	1.30576e-121	MEIS1	3.57858	1.27385e-105	FGFR2	1.63299	3.19086e-104
KDM3A	1.62868	1.432e-101	PDE5A	-2.80675	1.01103e-120	CDK6	1.48239	1.8342e-106	LRP8	-2.60794	1.35424e-121	MYH10	0.924912	2.56864e-105	ATF4	-1.08626	4.44241e-104
MSGN1	14.9493	1.59483e-101	ANOS1	-2.33426	1.21854e-120	FAM169A	-1.67647	2.90074e-106	IL6ST	2.39006	1.38076e-121	RAP2A	-1.76265	3.27122e-105	SOX2	2.67164	5.14541e-104
GBX2	3.76169	1.59483e-101	MEF2A	2.27093	1.94621e-120	ETV5	-3.71079	2.90556e-106	SPATA13	2.24583	1.55908e-121	DPPA4	-1.22004	3.95403e-105	PHYHIPL	5.76704	5.79084e-104
CNTFR	6.35311	2.23668e-101	RHOB	4.34761	2.90432e-120	MACF1	-0.957198	3.02206e-106	CLTC	-1.37535	1.88058e-121	PARP1	1.16908	5.46479e-105	SH3GLB1	-1.63641	7.47888e-104
RCOR2	1.69217	2.92789e-101	ZEB1	6.20831	3.49068e-120	HSPA4	-1.08362	3.26855e-106	KDM3A	2.2101	2.66187e-121	MAP1B	0.976408	5.76674e-105	FZD10	3.54855	1.54757e-103
MAML3	2.57522	4.39735e-101	ARFGEF3	-3.52701	7.30811e-120	LCK	-5.69586	3.40142e-106	SKAP2	3.63927	2.56712e-120	RYR2	-2.2312	6.19722e-105	DACT1	-3.11977	1.56106e-103
SOX2	-2.68167	5.22379e-101	ATP2B1	1.76997	8.11393e-120	TMEM132C	6.86698	3.73268e-106	YARS	-1.97961	3.55855e-120	MBNL3	1.66458	8.31643e-105	CCHE1	6.19422	2.55364e-103
FGF2	-1.47527	5.81039e-101	LOC101927746	-3.84338	8.60942e-120	CALR	-1.06126	3.95409e-106	ROR1	-2.34478	4.25433e-120	DTWD2	-2.52108	1.00114e-104	PPARGC1A	-4.8158	3.96843e-103
HIST1H2AH	-1.5759	8.39067e-101	RGL1	4.21195	1.99883e-119	CD2AP	-1.51274	7.61307e-106	EGR1	4.25879	5.19722e-120	NEBL	1.61873	1.83128e-104	STEAP2	2.77246	5.05735e-103
SORBS2	-5.7469	1.19807e-100	PAICS	-1.39486	2.99298e-119	CD24	-0.917165	9.51806e-106	PHGDH	-1.52402	5.47348e-120	RRBP1	-1.82191	2.47756e-104	RHBDL3	4.94948	5.89772e-103
PRDX1	-1.10315	1.38312e-100	NES	1.48226	3.44693e-119	BUB1B	-1.31263	9.57451e-106	ZIC2	1.94649	5.53565e-120	SOX21	4.57916	2.48235e-104	EMILIN2	-4.69264	8.03946e-103
STK24	1.36001	1.60828e-100	FAM129A	-3.63548	3.5467e-119	ZBTB44	-1.46096	1.34464e-105	FAM169A	-2.26959	1.13277e-119	CYP51A1	-1.42371	3.36753e-104	LRRN1	1.36884	1.09859e-102
TTC3	1.20785	1.89266e-100	THBS1	2.37538	4.41969e-119	HSP90B1	-0.886856	1.48985e-105	RRM2	-2.55332	1.29238e-119	CYP1B1	-4.63955	3.56945e-104	KLHL4	-3.53788	1.14032e-102
CDX2	11.7257	2.17697e-100	RABGAP1L	-1.94679	6.12552e-119	SLC16A1	-1.08311	1.99073e-105	CCDC141	-3.88018	2.74802e-119	C1orf21	2.39369	3.69346e-104	MCC	-1.87052	3.4816e-102
EDAR	14.8251	2.53694e-100	NEAT1	2.10123	6.9052e-119	FGFR3	2.23553	2.48223e-105	COL27A1	2.94828	2.74802e-119	BMPR2	-1.94454	3.90562e-104	MACF1	-0.901712	4.07021e-102
C3orf58	1.81545	3.3823e-100	RCC2	-1.61344	6.97983e-119	RBM20	4.83929	2.54782e-105	PFN1	-1.89691	3.18371e-119	HIST1H2AH	1.64537	5.89121e-104	LIPG	2.42947	6.381e-102
PLAGL1	5.88879	3.56966e-100	CLSTN2	7.51769	7.62573e-119	RDH11	-1.60099	4.1126e-105	EPHA4	2.51146	3.50315e-119	PBX1	1.33501	8.07958e-104	UTRN	-1.0437	6.86836e-102
PROX1	4.71486	4.48727e-100	USO1	-1.43888	8.90336e-119	SPARC	-1.47361	4.54827e-105	IRX2	2.74001	3.93093e-119	MCF2L	3.02096	1.37581e-103	CLCN5	-1.99029	1.39935e-101
PPP1R14C	5.88556	4.89516e-100	GATA4	7.65371	1.55829e-118	ZNF521	2.01857	4.72437e-105	NTRK2	9.82538	3.97176e-119	PCDH11Y	-4.06197	2.18477e-103	SDK2	1.68114	2.19607e-101
GNB4	1.51628	5.7155e-100	TANC2	3.66612	3.14547e-118	CCND1	1.34759	5.17441e-105	ATP1A2	-2.71348	5.67955e-119	TAGLN	-3.59048	2.5718e-103	TPM1	-2.05124	2.347e-101
ERVH48-1	3.10688	5.87869e-100	FN1	5.84585	3.71205e-118	NCOA1	1.7444	7.46888e-105	ANOS1	-2.41659	8.49733e-119	WWP1	-1.62847	3.13921e-103	FREM2	-1.33256	3.32745e-101
PVRL3	-1.72667	6.31836e-100	TPM1	3.10611	5.22559e-118	ZSCAN10	-2.52945	8.20863e-105	SETBP1	2.88112	1.1629e-118	SMC6	-1.18539	3.23651e-103	LIMA1	-1.8612	4.46597e-101
CHML	-1.21597	8.84647e-100	BMP4	5.60498	6.13365e-118	INSIG1	-2.67097	8.51318e-105	ENO1	0.960449	1.45646e-118	PRICKLE1	1.77512	3.63882e-103	DMD	1.73889	4.87777e-101
MEIS3	3.36766	1.16852e-99	MDN1	-1.22693	6.83597e-118	IFITM1	-2.08245	1.59151e-104	PNRC1	2.52463	1.46377e-118	FAM129A	2.0043	4.16094e-103	ETV1	-2.34954	4.97473e-101
CA2	4.32516	1.24648e-99	TUBA1C	-1.91794	1.15085e-117	TSHZ1	6.46791	1.69214e-104	EZR	-1.65374	2.04615e-118	PFKP	-2.21643	4.79616e-103	DAB1	-7.06449	5.9208e-101
SLC7A8	-1.78644	1.29791e-99	PAX6	7.35805	1.27214e-117	MYL6	-1.82731	2.92391e-104	FKBP4	-1.89059	2.3724e-118	ZNF516	-1.33028	5.48335e-103	PCDH11Y	3.45196	6.56389e-101
PTPRG	1.18811	1.51326e-99	EIF2AK4	-1.75092	1.7975e-117	SHC1	-1.74127	3.01482e-104	GART	-2.07743	2.4506e-118	ACSS3	-2.42654	7.25679e-103	WNT1	3.26101	8.12602e-101
PCNA	-1.34297	6.21311e-99	NTRK2	9.59745	2.192e-117	GRHL2	-3.45841	1.09653e-103	TENM4	3.08145	3.71423e-118	DAB1	-4.55884	8.11719e-103	COL5A2	-1.96781	8.43285e-101
PFKFB4	3.08878	1.21274e-98	TPM3	-1.33062	2.33975e-117	ETS1	-5.80342	1.79893e-103	CTNND2	3.6349	7.57763e-118	MME	-2.98432	8.11719e-103	SLC3A2	-1.6782	9.40576e-101
TOP2A	-0.890837	1.22725e-98	ANTXR2	2.93108	4.44327e-117	ZNF503	7.23892	1.83658e-103	EPCAM	-4.25728	8.11407e-118	TSHZ1	5.6203	8.85265e-103	ABCC4	2.40022	1.10413e-100
SETD7	2.32098	1.50363e-98	ZIC5	-2.38973	7.03168e-117	F11R	-1.57253	3.24622e-103	MCM6	-2.13252	8.68405e-118	TES	-3.21757	1.02605e-102	ZNF761	-1.95979	1.1825e-100
C1orf21	-2.23677	2.38643e-98	KIF26B	6.86357	7.82932e-117	ZIC3	2.00858	3.34465e-103	ITPR3	-5.03846	9.71327e-118	IL13RA1	-3.05793	1.12227e-102	TMEM135	-1.67111	2.0592e-100
ALDH3A2	1.64169	3.6522e-98	BEND4	-3.69085	1.01248e-116	CCDC85C	2.54342	3.92035e-103	FAM117A	2.95567	1.24761e-117	SOX4	-1.47388	1.13434e-102	SHROOM3	1.62409	2.82236e-100
JADE1	-2.29502	5.22335e-98	EMP2	2.73432	1.37974e-116	NEAT1	1.65427	5.23397e-103	AJUBA	2.39679	1.56893e-117	CALR	-1.00416	1.18923e-102	RCOR2	1.59675	3.50582e-100
PCDH1	-1.97581	5.3477e-98	NTS	-4.25038	1.74271e-116	ARHGAP24	6.5582	6.09587e-103	LECT1	-5.26346	1.65185e-117	OTX2	-7.52515	1.35226e-102	GCNT2	-1.9038	5.24092e-100
ZNF462	-1.18093	5.90399e-98	KANK1	2.03461	2.15946e-116	PPP3CA	-1.91148	6.6857e-103	KIF1A	-1.9232	2.01215e-117	STOX1	2.61037	2.08101e-102	PVRL1	2.26104	2.02525e-99
TFDP2	-1.4386	6.17125e-98	DSEL	-2.57779	3.4906e-116	PCDH1	-2.12634	7.68275e-103	FZD10	6.46001	2.0636e-117	ITM2C	-1.66856	2.53833e-102	HTRA1	-3.99127	2.36728e-99
PRKAR2B	-2.57133	9.38598e-98	SLC8A1	4.76232	3.5058e-116	KMT2E	1.44758	1.9483e-102	F11R	-2.15371	2.27201e-117	PTPN13	0.932795	3.68745e-102	KIAA1324L	-1.36807	3.91501e-99
LIPG	2.52079	1.27437e-97	CSE1L	-1.31992	4.1611e-116	CHML	-1.26088	2.67662e-102	CD47	2.93586	3.07178e-117	UNC13A	-2.78674	3.84604e-102	ASPM	1.03309	4.12424e-99
TMEM132B	-3.68204	1.51184e-97	HAND2	9.0973	4.62363e-116	TDRP	-2.33632	2.83073e-102	DSEL	-2.96452	5.03807e-117	HIST1H2AM	1.16542	4.88102e-102	IL17RD	-1.86782	4.86102e-99
LOC283299	7.39417	1.51427e-97	TIPARP	3.55822	4.67403e-116	PCBP4	3.16074	2.86801e-102	TMEM123	1.52072	6.0896e-117	VAMP8	-3.10968	7.11154e-102	FLRT2	-2.58855	6.00905e-99
NAP1L3	-3.05954	1.51427e-97	ZNF521	2.36368	5.12949e-116	PTTG1	-1.77925	3.06541e-102	EIF2AK4	-1.79165	6.2169e-117	TENM1	-3.64328	8.38402e-102	APELA	-2.51392	6.37646e-99
TPM1	-2.05736	1.96569e-97	HMGCS1	-1.58259	5.19569e-116	SOAT1	3.15606	3.3712e-102	USO1	-1.41884	7.0523e-117	SPATS2L	-1.95466	8.78269e-102	VCL	-1.11187	8.68363e-99
MMP2	2.17549	2.23796e-97	XIRP1	7.88659	6.06574e-116	SLC7A11	1.12901	8.00362e-102	NES	1.43435	9.11643e-117	DAPK1	-1.53796	8.84447e-102	TTR	-9.5203	1.07157e-98
F2RL1	2.53619	2.62006e-97	ASXL3	5.69656	8.91924e-116	ARRDC3	2.14425	1.09516e-101	PTPRD	1.7833	1.00923e-116	NLGN4X	-1.57246	1.48825e-101	OLFML3	-2.34365	1.71959e-98
AIM1	-4.31345	2.84382e-97	TKT	-1.47056	1.54608e-115	ITM2C	-1.65357	1.26476e-101	GSTP1	-2.23707	1.24667e-116	D21S2088E	-2.83994	1.71055e-101	TCF12	1.2309	1.71959e-98
PPFIA4	3.24267	3.86641e-97	PODXL	-1.13496	1.69335e-115	FAT3	-1.19411	1.51454e-101	RPS26	-2.42072	1.94219e-116	TMEM2	1.26708	1.72024e-101	ITGB1	-0.990894	2.15785e-98
COL5A1	3.08916	4.92802e-97	RAI14	-1.53374	2.40073e-115	FZD5	-2.85109	1.69676e-101	EIF3L	1.29679	4.96913e-116	ACTN4	-1.30676	1.97839e-101	HIST1H2BC	1.32775	2.25839e-98
SPATS2L	-1.52689	4.93829e-97	EPB41L4B	-4.56627	2.48326e-115	LRIG1	1.37051	2.29332e-101	RGMB	2.32285	5.9146e-116	C3orf58	-1.81204	2.60655e-101	CHAC1	-4.02066	2.28565e-98
IFI16	3.89794	5.81393e-97	CLGN	2.91344	2.51623e-115	ADAMTS9	2.95159	2.3679e-101	CD9	-3.21292	7.26899e-116	ETS1	-5.67317	2.68955e-101	CADM1	1.25448	2.29791e-98
SEC24D	-1.69564	6.58038e-97	PIM2	-4.29061	3.34497e-115	TPM3	-1.02674	3.77966e-101	CLSTN2	7.38615	9.84651e-116	MSMO1	-1.92567	2.9262e-101	ENC1	-1.60049	2.68834e-98
MIAT	1.21267	6.9248e-97	TRIML2	-7.0172	3.49091e-115	DHX32	1.86007	4.0115e-101	RPL13	1.28263	1.62552e-115	SRGAP3	3.81111	3.29465e-101	TMEM133	-3.81643	2.96816e-98
EIF4B	0.711067	8.65735e-97	KIAA1462	3.2222	4.13565e-115	LIX1	5.6086	4.4649e-101	CTGF	2.80996	1.82669e-115	PPP1R14C	-5.63703	3.71614e-101	NEXN	-3.79768	3.05406e-98
SLC16A3	6.52046	9.95996e-97	AK4	-1.6829	5.003e-115	EPB41L4B	-2.9925	4.50421e-101	SYT1	-2.98925	1.92938e-115	NRP2	1.79981	3.71614e-101	P3H2	-1.84612	3.34076e-98
COBL	-3.09609	1.06126e-96	TIMP3	3.57749	5.76438e-115	ERBB2	-1.59153	5.43646e-101	APELA	-3.11789	2.22405e-115	EPHA4	-1.49927	3.72498e-101	CPEB4	-2.25741	4.17274e-98
SP8	4.14633	1.06522e-96	SFRP2	-1.85677	7.17181e-115	SOX4	-1.43465	7.29462e-101	RCOR2	2.11087	2.41373e-115	SETBP1	2.00497	3.94354e-101	ADAMTS1	-2.81136	4.7652e-98
ZNF160	1.51424	1.3001e-96	ACLY	-1.44013	7.87031e-115	VAT1L	1.68173	1.01367e-100	VEGFA	1.73683	3.32578e-115	ZNF649	-1.39244	6.00439e-101	HEG1	-2.36161	6.04726e-98
KLHL7	-1.68434	1.9488e-96	SEMA5A	2.45695	9.12862e-115	MAL2	-1.63748	1.11107e-100	ZCCHC11	1.77691	3.93617e-115	HIST1H2AI	2.03595	6.21342e-101	SPATA13	1.48045	6.09865e-98
SEMA3C	3.20079	2.25488e-96	HSD17B4	-1.37227	1.31576e-114	DGKK	-6.06893	1.37781e-100	ETV1	-2.92493	3.99662e-115	LINGO1	3.0613	7.45761e-101	FRAS1	1.04777	6.51415e-98
LDB2	1.49657	2.63302e-96	IL17RD	-1.7242	1.32637e-114	MCF2L	2.84488	1.39834e-100	LOC101927746	-4.10424	4.79348e-115	P2RY1	-2.66269	8.53388e-101	COL6A3	-4.27603	7.25066e-98
IDO1	-5.70279	3.75339e-96	UNC5C	6.30898	1.48104e-114	SH3KBP1	2.06233	1.44124e-100	TTC3	1.51812	7.06318e-115	SPRY2	-2.72875	1.11029e-100	GARS	-1.14002	8.98802e-98
SLC1A3	-2.63224	4.46852e-96	SLIT3	5.68002	3.28293e-114	LRRC16A	-1.67685	2.06152e-100	NTS	-5.78668	7.89013e-115	FIGN	2.0638	1.28103e-100	ZNF503	2.28298	9.22619e-98
UBE2H	-1.44464	4.61597e-96	ALPK3	2.2898	3.52995e-114	CSRP2	-1.50552	2.70617e-100	TCF12	1.61029	8.7817e-115	SQLE	-1.43872	2.02621e-100	HAND1	-7.29354	9.26584e-98
HSPA4	-0.920408	6.01695e-96	PTPRD	1.69625	3.74755e-114	GRIA4	-4.02399	2.76742e-100	RFX3	2.13856	1.21e-114	PLK2	-3.89316	2.15387e-100	ACTN2	-4.28106	9.31487e-98
SALL3	2.4547	7.31425e-96	MAP2	1.99563	5.05787e-114	DUSP16	-1.87825	2.7726e-100	FAM129A	-3.92805	1.38597e-114	LOC283299	-7.88694	2.32843e-100	FOXJ1	3.8042	1.09039e-97
CTTNBP2	-2.44473	7.31425e-96	STC1	-3.07791	5.28857e-114	FDPS	-1.58645	4.30236e-100	CDC6	-2.09915	1.65727e-114	LZTS1	-6.88618	2.37119e-100	SC5D	-1.36081	3.10423e-97
COL13A1	4.93604	7.71183e-96	TET2	2.74746	1.17489e-113	GAD1	7.47758	5.92878e-100	EPB41L5	1.85558	1.67692e-114	TRIM2	2.14003	2.47207e-100	LPPR4	-8.25779	3.26201e-97
ACSS3	2.11757	1.00542e-95	FKBP4	-1.67801	1.70285e-113	DDX26B	2.3507	7.27909e-100	ACAT2	-2.278	1.85917e-114	HNF1B	8.2737	2.48855e-100	EFEMP1	2.06564	4.68478e-97
ZNF503	6.83802	1.61729e-95	CCNB1	-1.50477	2.52956e-113	CALM1	-1.11174	9.18263e-100	NEAT1	1.99237	2.47815e-114	WNT5B	-2.35263	2.51232e-100	RCSD1	-6.31106	5.34333e-97
EXPH5	-3.45016	3.65702e-95	SYNE1	3.54308	3.26108e-113	HNF1B	8.21381	1.15564e-99	PLOD2	1.79051	3.21197e-114	CLU	1.91002	3.3984e-100	PBX3	-1.52906	5.66558e-97
IL13RA1	2.67404	3.9487e-95	IFI16	4.73188	4.71872e-113	RPS26	-1.6371	1.16886e-99	IARS	-1.43489	3.70484e-114	ITGB1	-1.00288	5.09895e-100	IRX2	1.76665	6.12417e-97
DGKK	-5.04204	5.20133e-95	ESRP1	-3.46859	4.77829e-113	NAALAD2	2.92798	1.54651e-99	TSPAN18	3.05613	3.74297e-114	ADAMTS1	-2.6502	8.03914e-100	CSRNP3	1.58272	8.95534e-97
VAMP8	2.75644	5.20133e-95	ATP2B4	1.9471	5.00383e-113	MIR124-2HG	3.91046	1.68921e-99	WDR1	-1.77318	4.03457e-114	TNC	-1.93534	9.19714e-100	SLC2A1	1.29128	1.11156e-96
TBX6	6.25873	7.19191e-95	NASP	-1.13703	7.08554e-113	CYP51A1	-1.32309	1.68921e-99	PTCH1	2.38629	5.83046e-114	FYN	1.49398	9.41801e-100	SDC4	-2.5828	1.1595e-96
AMD1	-1.12844	7.79493e-95	HMMR	-1.76481	7.80079e-113	SALL1	1.77772	2.00761e-99	NARS	-1.46582	6.09025e-114	HERC1	1.28123	9.45625e-100	SPARC	-1.23422	1.38275e-96
STRA6	3.4521	8.67713e-95	CENPF	-1.01519	8.25017e-113	RND3	-1.69219	2.95763e-99	MYBL2	-2.45584	6.43226e-114	FNDC3A	-1.26198	9.96764e-100	IARS	-1.07242	1.93567e-96
MDK	1.26203	1.24874e-94	GRID2	-4.17479	2.79601e-112	CHGA	-5.82613	2.96418e-99	ACLY	-1.44474	6.60115e-114	PCDH7	-4.01603	1.55223e-99	WDR1	-1.34168	6.38675e-96
HK2	1.16969	1.29553e-94	SALL1	2.22802	3.98046e-112	CTNNA3	3.90563	3.60217e-99	APOE	-1.68548	1.17724e-113	DOCK4	-1.90215	2.7007e-99	AFF1	1.153	7.2474e-96
EZR	-1.09318	1.35274e-94	FAM169A	-1.85796	5.61063e-112	STK26	-1.18558	3.61357e-99	MACC1	-4.24304	1.24255e-113	IDH1	-1.10775	2.99988e-99	ZNF611	-2.50001	1.13764e-95
EPHA2	2.39854	2.1444e-94	RBM47	-2.32491	1.01307e-111	SCNN1A	-3.88498	4.17702e-99	JAG1	1.84899	1.33924e-113	PKM	-0.928502	3.86898e-99	HAGLR	6.54456	1.16422e-95
KIF23	-1.23534	2.52989e-94	TRIM55	7.96352	1.68361e-111	MDN1	-0.906918	6.93382e-99	LIPG	3.19787	1.5104e-113	VWA5A	-2.74922	3.93787e-99	FRMD4B	-2.11705	1.16965e-95
CDC6	-1.38674	6.3919e-94	DYRK2	1.82635	3.46514e-111	HIST2H2AC	1.33841	7.55254e-99	NBAS	1.59261	1.89819e-113	PDLIM5	-1.66651	7.34916e-99	FBXO32	-5.98573	1.39282e-95
GOLGA8A	2.38015	7.46412e-94	ADAMTS12	2.89161	4.59588e-111	DLGAP5	-1.24658	7.68664e-99	BMP7	4.57194	2.64219e-113	GLI3	2.22903	7.9751e-99	RPS27	0.782849	1.69538e-95
PEG3	-1.6192	7.46412e-94	FLRT2	3.08033	4.83996e-111	FAT1	0.843829	9.21675e-99	ERBB4	3.84671	3.16261e-113	MSGN1	-6.68643	8.72034e-99	LINC00261	-7.01812	3.51976e-95
CYP1B1	3.61942	8.14652e-94	TP53I11	2.55136	5.16607e-111	WNT5B	4.49537	9.97387e-99	PTPRZ1	-1.26111	3.25667e-113	ETV5	-3.36859	1.11785e-98	SOX3	3.71281	4.16636e-95
ADAMTS1	2.39836	1.48309e-93	CNTNAP4	10.9638	7.88807e-111	ERP29	1.36473	1.25852e-98	PTPRM	2.74984	4.17778e-113	EPB41L3	-1.69963	1.50582e-98	FERMT1	-3.78448	4.96543e-95
PABPC1	0.78095	1.58032e-93	CYP2S1	-3.6906	8.78103e-111	MMP2	2.19804	1.373e-98	MCM4	-1.36983	4.17778e-113	GLS	-1.5881	2.50115e-98	ZFAND5	1.21961	5.5436e-95
LRIG3	1.83386	1.77231e-93	SSBP2	2.60172	1.34951e-110	RYR2	-2.04845	1.68462e-98	GRIN2A	3.17356	5.88747e-113	EGFLAM	-4.82073	2.8378e-98	HOXD4	8.64268	6.96286e-95
AMOTL1	1.25614	2.24802e-93	IGFBP3	3.58149	2.3714e-110	IDO1	-5.86778	2.04099e-98	TET2	2.78454	6.40391e-113	PRKCI	-1.2704	3.31813e-98	POPDC2	-5.05917	9.7998e-95
ZNF578	2.37254	2.8909e-93	OSBPL10	-4.10704	3.20102e-110	SULF1	-3.81279	2.11099e-98	ACSL3	-1.77978	6.61095e-113	EDAR	-6.77029	3.6998e-98	ABCA1	-1.83888	1.34572e-94
ERO1A	1.38174	3.04987e-93	DLC1	3.11331	3.78143e-110	LRRC75A-AS1	1.17157	2.28594e-98	SLC38A2	-1.22546	6.96784e-113	SEPHS1	-1.10009	3.943e-98	SLC1A5	-1.47384	1.37769e-94
FGD4	-1.34725	4.04022e-93	ROBO2	3.00734	4.6021e-110	FADS2	-1.41194	2.95946e-98	POU3F2	7.18055	8.17351e-113	OIP5-AS1	-1.4663	3.99657e-98	BMPER	-1.41667	1.55088e-94
SNAPC3	1.50111	4.11135e-93	WWC2	-1.3907	6.97994e-110	DMXL2	1.40776	3.7026e-98	CYP51A1	-1.7184	8.58671e-113	SLITRK5	2.89079	6.05669e-98	BCO1	8.21322	1.7417e-94
R3HDM2	1.5741	4.66989e-93	VSIG10	-2.77006	7.04447e-110	ESRP1	-2.29638	6.67156e-98	HOXB2	9.98179	9.7504e-113	DHFR	1.35898	7.95751e-98	CENPF	0.763736	1.91545e-94
IGF2BP3	-0.981651	5.68927e-93	FDFT1	-1.54721	1.10916e-109	OTX2	-7.1213	1.22744e-97	CXCR4	6.80642	1.26544e-112	GABRB2	-2.69757	9.35458e-98	WSCD1	2.00209	2.08204e-94
HNRNPM	-1.16789	7.38929e-93	RRAS2	-1.76392	1.298e-109	BOC	3.15006	1.30393e-97	SSB	-1.32007	1.43148e-112	HIST3H2A	1.91584	1.33915e-97	RGMA	2.36201	2.42953e-94
NEAT1	1.42227	9.46719e-93	LCK	-7.69314	1.79632e-109	LRRC8A	-1.6629	2.27938e-97	ZNF483	-2.22189	1.63297e-112	MPP1	-3.62537	1.37401e-97	B3GLCT	2.05277	3.17242e-94
ROBO1	1.02543	1.01188e-92	COL4A5	2.00862	2.31154e-109	DIO2	7.2747	2.30794e-97	JMJD1C	-1.21957	1.74365e-112	FERMT2	-1.23464	1.51544e-97	DYNC1I1	-5.14266	4.3702e-94
NFE2L3	-1.27728	1.07376e-92	NAA15	-1.36492	2.51763e-109	ATP11C	-1.3355	3.51216e-97	ERBB3	-4.17098	1.8192e-112	SH3KBP1	1.92477	1.77618e-97	HABP4	2.20513	5.2429e-94
EFEMP1	1.8534	1.07861e-92	HMGCR	-1.43327	2.78235e-109	IDI1	-2.0211	4.31816e-97	BNIP3L	1.68526	1.84665e-112	MMP14	-2.23554	2.05797e-97	PCDH8	3.6645	6.26925e-94
STON2	1.29208	1.07861e-92	ENTPD4	1.75348	3.0424e-109	LRIG3	1.91158	6.71269e-97	RORA	2.41178	2.68465e-112	HIST1H2AC	1.59705	2.07742e-97	TMEM185A	-2.8602	8.83242e-94
EEF1G	0.713113	1.4947e-92	ALPL	-2.01604	4.09652e-109	AP1M2	-3.42464	7.45523e-97	AARS	-1.40374	2.73547e-112	JAG1	1.44061	2.19863e-97	COPB2	-1.12372	1.05452e-93
GATA4	5.93178	1.8038e-92	LDB2	-2.30875	4.38199e-109	IGF2R	1.13703	9.34429e-97	CITED2	2.23888	3.50129e-112	ADAMTS19	1.41802	2.33784e-97	SPRY2	-2.72371	1.06883e-93
ZNF600	3.45158	1.8038e-92	GART	-1.67652	5.89518e-109	MYO5B	2.09237	1.93507e-96	ACACA	-1.57333	4.47701e-112	TNFRSF21	-2.54911	4.66559e-97	PFKP	-1.60257	1.09699e-93
NPTX1	-10.1774	1.90212e-92	IRX3	5.79723	6.13762e-109	EIF4B	0.708962	2.34958e-96	CCDC88C	1.8267	4.73493e-112	KDR	-6.99112	5.71186e-97	LTBP1	-1.51696	1.46907e-93
TCHP	2.49511	2.19364e-92	ZNF503	7.54966	7.20227e-109	PCDH18	1.28055	2.64233e-96	FGFR2	1.88727	4.97027e-112	WDFY3	-1.18271	6.62354e-97	MAP2	1.26142	1.60462e-93
CUX1	1.34058	3.13179e-92	CAP2	3.08074	8.12634e-109	SLC38A4	-4.46465	2.92346e-96	DLGAP5	-1.58692	6.40811e-112	ARFGEF3	-1.76016	1.16605e-96	RFTN1	-4.43765	1.68714e-93
PIK3R1	1.55837	3.14386e-92	MECOM	7.32484	1.03853e-108	EIF3L	0.944623	4.22683e-96	SLC1A5	-1.90862	7.77314e-112	ARL4A	2.2097	1.43028e-96	MMP15	-3.71349	1.70207e-93
TMEM131	1.47802	3.693e-92	MACC1	-3.0025	2.74899e-108	FSTL1	0.921551	4.43375e-96	PSIP1	-1.28921	1.02938e-111	DIAPH2	-1.54717	1.51477e-96	RFX4	2.31269	1.73008e-93
HIPK2	1.43758	5.36807e-92	ROR2	3.26713	2.77955e-108	SALL2	-1.137	4.83866e-96	HMGCR	-1.52758	1.09167e-111	SMC3	0.968656	1.57922e-96	FGFR1	0.958363	1.76019e-93
CSMD1	4.1188	5.94469e-92	MAPK10	3.72312	3.34548e-108	ALDH1B1	-2.74211	5.99451e-96	PLS3	-1.9095	1.42419e-111	GATA4	-6.44743	1.76416e-96	ETV5	-3.14856	2.64955e-93
TBL1XR1	0.975745	6.85954e-92	CTNNA3	4.38007	4.42658e-108	CEBPZOS	-2.16834	7.08161e-96	PRSS23	4.00809	1.83646e-111	MSN	-1.16109	1.88664e-96	CTTNBP2	-1.92866	3.01433e-93
UBR5	-0.860531	7.18168e-92	CXCR4	6.42931	6.37761e-108	CALB1	-6.87401	7.71807e-96	SHC1	-2.11781	2.72495e-111	PTAR1	1.13851	3.00958e-96	NRIP1	0.99473	3.01433e-93
LOC100506548	1.38178	7.41374e-92	CALM1	-1.26118	1.60023e-107	P2RY1	-2.47324	9.9462e-96	CDK2AP1	-2.16415	4.08329e-111	MACC1	-2.06267	3.39628e-96	TNNC1	-5.16968	3.84369e-93
LRP4	1.84747	7.44491e-92	SET	-0.884955	1.64173e-107	FOXB1	6.54665	1.1208e-95	ZNF521	2.2522	4.24769e-111	HOXA1	1.76822	3.82894e-96	PPP1R3C	-3.68473	8.27542e-93
CPXM1	2.17457	8.24708e-92	FOXP1	2.07031	1.93181e-107	PEBP1	-1.45662	1.67006e-95	ETF1	-1.56698	6.24404e-111	CDC14B	-1.62504	4.07382e-96	RHOB	1.68168	1.14406e-92
BIRC5	-1.51961	1.3842e-91	AMOTL2	1.80624	2.16896e-107	LMO3	-4.05558	3.50999e-95	WNT5A	3.06512	6.58791e-111	PFKFB4	-2.78203	4.50292e-96	HIST1H2AL	1.38317	1.23396e-92
EIF5B	-1.29401	1.3842e-91	PREX1	1.99459	2.29092e-107	HMMR	-1.29842	6.2642e-95	TRIML2	-11.2537	1.03167e-110	GBX2	1.99173	5.29205e-96	IRX1	3.75325	1.29573e-92
TMEM123	1.01613	1.65244e-91	AMD1	-1.3803	2.35077e-107	CEBPZ	-1.17918	6.55776e-95	PCDH8	8.21185	1.22337e-110	C1GALT1	-1.34935	7.7943e-96	B4GALNT3	2.3997	1.37681e-92
RHOB	2.91178	1.95919e-91	CAMK2D	2.34024	2.58658e-107	VASP	-1.91243	7.05848e-95	LARS	-1.16471	1.39054e-110	NRG1	3.14382	8.09363e-96	SH3PXD2A	-2.71392	2.23084e-92
DUSP6	-1.17671	1.99262e-91	CDK5RAP3	2.14377	3.14416e-107	TRABD2A	2.67489	7.446e-95	TTC17	1.44112	1.49343e-110	IFITM3	-2.7632	1.05443e-95	RARB	1.4257	2.41783e-92
SHROOM3	-1.58543	2.03028e-91	CAMKV	-4.66702	4.01506e-107	RPL13A	1.23405	7.78174e-95	ZNF518B	1.78716	1.51192e-110	PPFIA4	-2.97611	1.07948e-95	SEMA6A	-1.237	3.13688e-92
TARS	-0.904454	2.36306e-91	PSMD1	-1.41157	4.39698e-107	AKNA	1.86361	1.06891e-94	GOLGA8A	3.08674	1.53963e-110	SFRP2	-1.5077	1.11234e-95	ADAM19	-2.17305	3.77111e-92
CAMKV	-2.99278	2.67187e-91	NR6A1	-1.15734	4.49779e-107	GYPC	2.71485	1.33541e-94	PSMA7	-2.09977	1.79957e-110	HIST1H2BH	1.48054	2.10769e-95	RBFOX2	-1.01964	4.68289e-92
DLL1	4.81863	2.77056e-91	FST	2.34163	4.8314e-107	HOXB2	8.69184	1.39801e-94	YWHAB	-1.52835	2.59538e-110	SEMA3A	-2.06092	2.26927e-95	TMEM55A	-2.71227	5.57889e-92
SPG20	1.45901	4.83855e-91	PEG3	1.71179	5.86628e-107	ZEB1	4.78836	2.12866e-94	XRCC5	-1.08319	3.45126e-110	DUSP6	-1.35276	2.46301e-95	SHMT2	-1.34686	6.472e-92
PRKCSH	1.31384	5.85006e-91	PPP1R15A	2.67027	8.60041e-107	PPIB	-1.19159	2.12866e-94	FDPS	-2.03031	3.51714e-110	PTPRG	-1.10136	2.63026e-95	TIPARP	-2.23549	9.67127e-92
RGMB	1.58955	6.08214e-91	COBL	-4.09576	8.70783e-107	SHMT2	1.25619	3.40585e-94	GRHL2	-5.84141	4.19424e-110	EFEMP1	-1.89613	2.84983e-95	TBX20	-7.18096	1.00411e-91
MAMDC2	-4.75189	6.44984e-91	SCD	-1.03612	8.81838e-107	THY1	-3.625	3.77349e-94	MED13L	1.43188	1.07459e-109	GAD1	-2.36505	2.94759e-95	PLS3	-1.3962	1.29327e-91
PFKFB3	2.16214	1.44614e-90	DENND5B	2.23078	8.8469e-107	SLC7A3	-1.55803	6.07658e-94	SLC2A1	1.6087	1.61468e-109	MLEC	1.07399	2.94841e-95	RIMS2	2.04489	1.3192e-91
NXN	1.50226	1.63018e-90	ANXA6	1.67837	1.07981e-106	DLG1	1.17709	2.09187e-93	IPW	-1.73336	1.67087e-109	ABCG2	-6.34449	3.44579e-95	MYLK	3.16385	1.4098e-91
ZFP42	-1.48745	1.63018e-90	ZBTB10	1.59269	1.07981e-106	R3HDM2	1.57158	2.09898e-93	NAALAD2	3.45001	2.12645e-109	GRM4	-5.17259	5.02786e-95	EPB41L5	1.24989	1.63844e-91
DDIT4	1.60588	1.78474e-90	CENPE	-1.27538	1.17114e-106	PSMA7	-1.44717	2.10637e-93	SALL1	2.14142	2.48414e-109	CA4	7.86276	5.16975e-95	HIF1A	-0.865756	2.29738e-91
ASPM	-0.896847	1.95289e-90	NCAPG2	-1.69275	1.1733e-106	LINC00599	-4.44005	2.13403e-93	HSP90AB1	-1.09973	2.57694e-109	NASP	0.861639	6.2499e-95	HHEX	-7.51475	2.63207e-91
HOXB3	7.9582	2.24168e-90	SETBP1	2.38988	1.21039e-106	RORA	1.79668	2.24975e-93	PGRMC1	-1.63928	2.61577e-109	NCKAP1	-0.98072	6.80989e-95	C14orf105	11.3034	3.14217e-91
ZBTB38	1.61088	2.52186e-90	CCT5	-1.16057	1.22359e-106	SPAG9	1.09541	2.35772e-93	PHACTR2	-1.56832	3.09962e-109	PPL	-1.96958	7.8715e-95	FRMD6	-2.21176	3.68832e-91
BNC2	-2.84672	2.58268e-90	CTSL	2.26803	1.27808e-106	C1GALT1	-1.29957	2.69765e-93	HSD17B4	-1.27693	3.54982e-109	TBX6	-5.65878	9.68699e-95	RPL4	0.917347	4.61307e-91
MYLIP	-3.34066	2.60941e-90	GPC6	1.75946	1.55829e-106	PLXDC2	-1.44911	4.25136e-93	LOC440896	10.1337	4.44387e-109	PKDCC	2.65829	1.0828e-94	KIT	1.70135	5.38343e-91
PDPN	-1.8945	2.77789e-90	ST3GAL1	3.38123	1.62484e-106	CCNB1	-1.07899	4.28372e-93	LRRC16A	-2.11971	4.67287e-109	ARHGAP29	-2.16288	1.19603e-94	CD164	-1.29005	1.00396e-90
GNG12	-2.08663	2.79598e-90	GOLGA8A	2.84793	1.62484e-106	RAI14	-1.0597	4.61155e-93	PLEKHG1	4.33793	6.23414e-109	TRIM71	1.37645	1.23709e-94	HSP90B1	0.696646	1.33741e-90
CTSB	2.01522	5.91866e-90	TTC9	-4.10238	1.63812e-106	CDK14	-1.67133	6.55651e-93	SVIL	1.89363	7.1213e-109	SLC4A7	-1.17051	1.44854e-94	MYOF	2.11612	1.57047e-90
EHBP1	-1.43292	7.70125e-90	PPP1R3C	4.9262	1.80172e-106	IQGAP1	-0.941018	1.568e-92	ZFAND5	1.53757	7.1213e-109	DRAXIN	2.68973	1.88796e-94	KDM3A	1.27445	3.18561e-90
EVX1	14.2152	7.7362e-90	TOP2A	-1.00097	3.1544e-106	HIST1H2AE	1.01017	1.96272e-92	SFRP2	1.54484	7.82119e-109	TYRO3	1.90352	2.06823e-94	DSP	-0.72945	4.22805e-90
RORA	1.71981	7.76214e-90	HSPA8	-0.82173	3.6571e-106	TLE3	1.64968	1.98777e-92	CRB2	5.58321	9.99264e-109	PGAM1	-1.06371	2.07494e-94	CDH2	0.870322	4.30034e-90
EPB41L4B	-2.38867	8.61055e-90	SKIDA1	3.13149	4.38342e-106	SLIT2	-2.49003	2.48851e-92	CD2AP	-1.64888	1.06095e-108	BAMBI	-2.67764	2.30769e-94	DNAJC6	-2.88338	4.81284e-90
FZD5	-2.24627	8.87689e-90	LRAT	-3.32685	4.5532e-106	SEMA6A	-1.0788	4.91641e-92	PHYHIPL	8.12663	1.13021e-108	RHOU	1.98867	2.55894e-94	SERPINH1	-1.21498	6.42309e-90
BRINP1	-3.77982	9.71999e-90	CDC6	-1.6987	5.05648e-106	CHD3	1.79953	5.1377e-92	NASP	-1.0691	1.20311e-108	PCDH11X	-1.8462	5.42344e-94	MAMDC2	2.39473	6.79371e-90
RPS26	-1.37902	1.61132e-89	EPB41L3	1.86921	5.19024e-106	PGRMC1	-1.18852	5.26212e-92	PCK2	-3.26375	1.3985e-108	ITPR1	-1.95541	5.8524e-94	FGF2	1.46168	8.59895e-90
PBX1	-1.0691	2.03171e-89	ADAMTS6	3.12912	5.46734e-106	KLHL7	-1.52849	5.40414e-92	HELLS	-1.38284	1.42769e-108	LOC101927668	-4.41989	6.64692e-94	PITPNC1	1.98668	9.66097e-90
BLOC1S6	1.36591	2.13728e-89	COL5A2	2.08264	6.17622e-106	HSPA5	-1.02818	6.73797e-92	RBM5	1.52387	2.1233e-108	MYO5B	1.96609	7.5744e-94	EDNRA	-3.36362	1.00266e-89
SFRP2	-1.20227	2.31228e-89	BTG2	4.84387	7.26885e-106	AIM1	-3.47773	8.40164e-92	GLI3	2.5061	2.16734e-108	CCDC144B	2.29878	7.97985e-94	SP8	3.71437	1.32242e-89
ZNF721	-1.31421	2.3402e-89	MAML3	2.72816	9.06622e-106	LECT1	-2.2357	8.85749e-92	MMRN1	9.44398	2.2648e-108	DIO2	5.62256	8.46191e-94	STC1	2.22893	1.35301e-89
TSPAN18	2.15871	2.7727e-89	ADAM28	4.72672	1.13614e-105	SLC38A2	-0.864621	9.86004e-92	HK2	1.45603	2.72874e-108	MYO18A	-1.60508	8.46191e-94	CELSR2	2.38386	2.23292e-89
TTLL12	-1.65992	2.7727e-89	ITPR1	2.26693	1.22294e-105	ATP1A2	1.29313	1.57911e-91	ZBTB16	8.41867	3.01452e-108	GFPT2	-1.53064	9.67654e-94	UNC5B	-3.64155	2.5333e-89
GABRB3	-1.34757	3.17503e-89	ZNF107	-1.74936	1.546e-105	PAPLN	2.92509	1.58564e-91	IRX1	6.9103	5.22458e-108	HES3	3.7791	1.27505e-93	PLEKHG1	2.64726	2.72338e-89
SLIT2	1.78292	5.17122e-89	TTR	12.0658	1.97701e-105	EIF2S3	0.820517	1.58871e-91	LRAT	-4.39895	6.99824e-108	NAV1	2.0454	1.29569e-93	LMO7	-2.69088	4.30013e-89
GRIA4	-3.06907	5.7781e-89	HAND1	9.50807	2.0121e-105	KIAA1109	0.956199	2.32902e-91	CELSR1	3.16061	7.49764e-108	PRKG1	1.30893	1.55801e-93	FRMD3	2.08084	5.312e-89
TCF4	1.07179	7.47781e-89	ZNF518B	1.62729	2.02049e-105	BRINP1	-3.78208	2.40805e-91	PLEC	1.87028	7.92862e-108	ACSL4	-1.30302	1.60348e-93	COLEC12	-1.85769	6.08786e-89
ZNF398	-1.67989	8.05147e-89	F11R	-1.6365	2.19448e-105	PTPN13	0.782421	2.8852e-91	B3GLCT	2.75733	8.45818e-108	IMPAD1	-1.28659	2.98585e-93	PELI2	1.33374	7.27151e-89
PFN2	-1.28456	8.27622e-89	POPDC2	6.73508	2.49601e-105	VSIG10	-1.87198	3.11683e-91	COL4A5	1.9985	1.02713e-107	MKI67	0.954911	3.86856e-93	XPOT	-0.861027	8.71598e-89
GSC	10.646	1.02326e-88	RIMS2	-2.39567	3.41742e-105	ACAT2	-1.39206	3.28246e-91	EPB41L4B	-4.4193	1.20485e-107	ETS2	-3.09267	3.9804e-93	EPCAM	-2.49177	8.94185e-89
ZNF518B	1.26563	1.04415e-88	FAM160A1	-2.92274	4.84585e-105	DAPK1	-1.30684	3.63992e-91	TSHZ1	6.74054	1.33929e-107	EPHA1	-2.15481	5.27503e-93	TLN2	-1.36756	1.24396e-88
ARRB1	2.1271	1.0651e-88	LIFR	2.4303	6.00285e-105	TXNRD1	-1.13957	4.19942e-91	PPP3CA	-2.29365	1.76855e-107	PCDH20	-5.99521	7.32414e-93	GDF7	4.18175	1.47651e-88
CHD3	1.7182	1.16271e-88	CXXC4	3.58008	6.49926e-105	ENPP1	-1.57672	4.25334e-91	RPL5	0.852505	2.24822e-107	NAALAD2	2.44429	7.55717e-93	ZFP36L1	1.76519	1.85307e-88
LIMA1	1.28065	1.53295e-88	LINC00472	2.52978	8.55371e-105	BEX1	-2.00573	4.4763e-91	MLLT3	2.45618	2.25016e-107	LRP8	-1.39375	9.29789e-93	HACD1	-3.2686	2.13463e-88
SLC47A1	5.21858	1.5408e-88	KIF20B	-1.3223	1.24371e-104	CREBBP	1.38247	6.86764e-91	HABP4	2.93072	3.07592e-107	MEIS3	-2.71973	1.02363e-92	ACSL3	-1.22045	2.14484e-88
MAPK10	2.77958	1.63503e-88	LRRTM1	10.3241	1.25546e-104	CGN	-1.92773	7.76525e-91	HSPA8	-0.836432	3.99267e-107	CELSR1	2.09694	1.05558e-92	TMEM97	1.30589	2.48631e-88
RLF	1.15587	2.04546e-88	CGNL1	1.32632	1.25546e-104	ARL4A	1.98057	9.1434e-91	AP1M2	-7.61359	5.53132e-107	DHX32	1.57569	1.23651e-92	CACHD1	1.12169	3.77876e-88
GLDC	-1.34973	2.25465e-88	NUP205	-1.20549	1.58781e-104	RRBP1	-1.48433	9.99716e-91	BUB1	-1.48507	8.8634e-107	FADS2	-1.28941	1.5294e-92	CCDC34	-2.07235	4.47892e-88
PTTG1	-1.40258	2.48762e-88	LIMCH1	3.30928	1.82655e-104	DDX21	-0.856692	1.15376e-90	KAT6A	1.59216	1.22361e-106	PRICKLE2	2.32061	2.11764e-92	COL2A1	-1.18269	4.75287e-88
BNIP3L	1.14768	2.82982e-88	LOC145845	9.90718	1.83713e-104	TNC	2.34947	1.21554e-90	TXNRD1	-1.52165	1.28768e-106	TFRC	-1.20755	2.4386e-92	SYTL2	2.64684	4.85223e-88
EGR1	2.7976	2.92148e-88	SLC40A1	9.61493	2.07365e-104	PPL	-1.86103	1.37321e-90	TEAD1	1.42394	1.62294e-106	TMEM132B	3.21643	2.46283e-92	NEFM	2.67055	6.49526e-88
H2AFY2	4.01477	2.96867e-88	CLDN6	-1.78994	2.3872e-104	ITGB1	-0.859174	1.40861e-90	LRIG1	1.49481	1.79108e-106	NTN1	-3.10121	2.53674e-92	DTX4	1.41002	7.10902e-88
HMGB1	-0.841673	3.41115e-88	CTSB	2.45396	2.52027e-104	CYCS	-1.02984	1.42721e-90	GCNT2	-2.08597	2.46859e-106	CSMD1	-3.98441	2.68097e-92	PALM2	-3.72247	9.25278e-88
PCDH11X	1.69201	4.94306e-88	EMILIN2	4.30319	2.5249e-104	LRP8	-1.34942	1.53326e-90	MSX1	7.88011	2.55868e-106	LBH	-4.03426	3.09755e-92	CNTNAP2	-1.06349	9.31259e-88
AHNAK	1.23748	5.04966e-88	UGT8	-3.03858	2.66215e-104	ALPL	1.26669	1.87774e-90	CCHE1	8.16455	2.66757e-106	GATM	-3.18237	4.56213e-92	ITIH5	4.33866	9.39493e-88
PHLDB2	1.23196	5.3826e-88	HTRA1	4.04855	3.92494e-104	SLC35F1	1.99635	1.92536e-90	SLC38A1	-1.00805	3.19906e-106	CACNA2D1	-1.96362	5.53271e-92	KIF21A	1.09433	9.8868e-88
LMNB1	0.950724	6.0245e-88	RBM5	1.41046	3.96013e-104	ACSL4	-1.24274	2.02226e-90	EML1	2.22561	3.85431e-106	SIPA1L2	-1.30524	1.11171e-91	SLC38A1	-0.753138	1.00779e-87
TDRP	-1.79153	7.8663e-88	LINC00428	-8.30767	4.14216e-104	GLI3	1.89075	2.25538e-90	SHROOM3	1.80189	7.83892e-106	GAL	-5.25866	1.54324e-91	RPL11	0.741421	1.42336e-87
LZTS1	4.04865	1.6756e-87	SLC29A1	-2.17112	4.96748e-104	FUT8	1.67956	3.04653e-90	B4GALNT3	3.25213	8.0836e-106	ABCA1	3.08347	1.55808e-91	FREM1	-1.53205	2.67707e-87
IMPAD1	1.17842	1.87666e-87	TC2N	-3.12042	5.79507e-104	CA4	5.8326	3.32541e-90	FAT1	0.943009	8.14891e-106	NXN	-1.498	1.85797e-91	AES	-2.48638	2.9163e-87
TPM3	-0.822421	2.1389e-87	PALLD	2.78899	6.29272e-104	STC2	1.27392	4.27428e-90	DPYSL3	-1.23332	8.75405e-106	SC5D	-1.25769	2.15522e-91	ZIC1	7.9051	3.45988e-87
TENM1	2.66977	2.68211e-87	RBFOX2	1.22429	6.50723e-104	PDK1	1.26563	5.51783e-90	ENC1	2.33054	1.43843e-105	FOXP1	1.99911	2.2545e-91	PCK2	-2.47285	3.47944e-87
OBSCN	1.5954	2.74466e-87	PPM1B	-1.56659	7.06651e-104	FOXN3	-1.11915	5.51783e-90	NAA15	-1.31015	1.45102e-105	LCK	-4.81291	5.37005e-91	LRRTM1	-4.47365	3.62441e-87
EPB41L3	1.41025	3.50728e-87	SYTL5	5.3298	9.26831e-104	ELOVL6	-1.41244	5.77671e-90	RGL1	3.61497	1.52631e-105	LIFR	-1.99568	6.2541e-91	COBL	3.30635	4.18323e-87
FDFT1	-1.06339	5.62631e-87	HIST1H2AL	-1.60142	9.65019e-104	JAG1	1.26872	5.8595e-90	RAB17	-8.01138	2.10652e-105	ZNF600	-3.16689	6.61127e-91	OTX2	-5.45893	4.2387e-87
DNMT3A	-1.23866	7.88447e-87	CPEB4	2.36184	1.19922e-103	LRP1	1.17241	6.32128e-90	CEBPZ	-1.43572	2.114e-105	MIR124-2HG	2.94657	8.21709e-91	BMP2	-3.45231	4.3808e-87
TRAF5	1.91614	8.62744e-87	UTP20	-1.39816	1.29283e-103	ODC1	1.1574	8.1809e-90	PSMA4	-1.42589	2.34397e-105	CALCR	-7.79084	9.04544e-91	TGFBI	-2.95009	5.85165e-87
GPM6B	-1.45768	9.14607e-87	PTBP3	-1.23577	1.44225e-103	MMP16	-1.64638	9.63859e-90	PTBP3	-1.30051	2.56925e-105	FST	1.05658	1.09926e-90	HCN1	-6.13551	7.28936e-87
DSEL	1.29361	1.0329e-86	LINC00599	-8.64853	1.56043e-103	TRIB2	1.34048	1.08148e-89	CSE1L	-1.11927	2.7357e-105	TRIP10	-1.41334	1.52714e-90	SLC9A3R1	-1.78608	7.75895e-87
CENPU	-1.14858	1.11979e-86	GINS1	-1.62804	2.21889e-103	DNAJB6	-1.23567	1.19261e-89	RCC2	-1.30824	4.30081e-105	SLC2A1	-1.12631	1.58547e-90	UNC5D	1.49886	8.12796e-87
ZNF649	1.1027	1.19331e-86	LBH	2.98009	2.33574e-103	DSE	-1.46665	1.25871e-89	SCNN1A	-7.58126	5.09128e-105	NIPA1	-1.69154	1.94902e-90	ERVH48-1	-4.48983	1.10346e-86
QSER1	-0.938067	2.36502e-86	NAALAD2	3.09612	2.55725e-103	KDR	-5.70436	1.27526e-89	CFL1	-1.49015	6.34108e-105	CHD7	0.850868	2.05734e-90	CYP27A1	-5.07988	1.69097e-86
NAV1	-1.87242	2.39134e-86	BMP2	5.9244	2.75826e-103	PAWR	-1.25995	1.32258e-89	WARS	-1.54236	8.08141e-105	CD2AP	-1.184	2.72021e-90	ADGRG6	-4.69849	1.69891e-86
FAM111A	-2.10815	2.67175e-86	LPCAT1	-1.6547	2.77202e-103	HNRNPH1	0.732341	1.3245e-89	PHC2	4.06952	9.28874e-105	ANXA3	-3.75187	3.56567e-90	MTCL1	1.86838	2.04012e-86
MCM5	-1.2837	3.37101e-86	LINC00261	14.6157	3.41409e-103	THBS1	-1.9639	1.45256e-89	KIF21A	1.45152	1.36147e-104	ELK3	-3.03944	3.56567e-90	SERINC3	-1.85958	3.29956e-86
PKDCC	-2.40358	4.94404e-86	HK1	-1.33213	3.90202e-103	FOXD3-AS1	-7.17468	1.47732e-89	FREM1	2.73628	1.47542e-104	ETV4	-4.21554	3.6105e-90	PPP1R3B	-1.6823	6.91854e-86
NRIP1	0.996802	5.12787e-86	MCM3	-1.15119	4.67179e-103	LAMB1	1.13979	1.66383e-89	FIGNL2	4.06158	1.66576e-104	FAM189A2	-4.8404	3.78482e-90	HRC	-4.70949	7.44024e-86
G3BP1	-0.851844	5.73537e-86	RND3	-1.82411	5.46079e-103	PHC2	3.28696	1.93066e-89	UTP20	-1.46648	1.73182e-104	TARDBP	1.23226	4.15512e-90	MYL9	-2.27998	1.01639e-85
GREB1L	4.07873	1.00463e-85	COL1A1	3.65284	6.77477e-103	CAMK2D	1.81662	2.02739e-89	RBM20	4.8991	1.7836e-104	TSPAN18	1.55579	6.04017e-90	TRANK1	-2.15133	1.26669e-85
TPD52	1.58915	1.04552e-85	FAM84B	1.3751	6.89976e-103	SORBS2	-3.41829	2.25945e-89	PAK1	-1.78989	1.84583e-104	DARS	-0.923055	6.69728e-90	PPFIBP1	-1.78063	1.52081e-85
SOAT1	2.52215	1.11102e-85	TPM2	1.56623	8.11843e-103	PRKCI	-1.1014	3.87165e-89	LPCAT1	-1.77472	2.34006e-104	HOTAIRM1	2.07765	6.77777e-90	TMEM47	1.245	1.54548e-85
ANTXR2	1.8809	2.55073e-85	JAKMIP2	-1.6586	8.63754e-103	PFN1	-1.09363	4.81578e-89	NCOA6	2.8151	2.35533e-104	CA14	1.99023	7.09353e-90	PLCE1	-4.15609	1.57895e-85
TLE3	1.49152	3.04893e-85	COL11A1	2.0554	8.6503e-103	NPTX1	-5.79408	5.11667e-89	PDE5A	-2.19544	2.66871e-104	IGSF3	-1.65357	7.74171e-90	DUSP5	-2.80813	1.85202e-85
ZIC2	1.12564	3.3397e-85	SLC7A3	-1.8391	8.68512e-103	DRAXIN	2.40231	6.99373e-89	FOXJ1	4.71262	2.72851e-104	SLC5A3	1.06421	7.74171e-90	NEFL	2.90501	1.91229e-85
ADD3	-1.06701	4.70975e-85	PTN	2.1445	1.18184e-102	USP9X	-0.767184	7.24916e-89	TMEM47	1.72711	2.92122e-104	SLC6A15	-2.26264	1.07461e-89	PLAT	-4.68239	1.9247e-85
FAM111B	-1.70452	5.9281e-85	AIM1	-5.08639	1.3757e-102	SMAD3	2.06554	9.99878e-89	TIAM2	2.24455	2.95111e-104	ANOS1	-1.32363	1.36881e-89	FST	-1.62559	1.94295e-85
USP3	1.49363	6.09232e-85	ACACA	-1.30685	1.54093e-102	SRGAP3	2.75509	1.13144e-88	MEST	1.5003	3.0653e-104	SOX2-OT	3.66097	1.98856e-89	CARS	-1.4357	1.94857e-85
SMYD2	2.95767	8.12029e-85	PPARGC1A	4.15531	1.65444e-102	CENPE	-0.949168	1.25599e-88	CBS	-1.39317	3.10511e-104	RAB12	-1.41626	2.06333e-89	TBX5	-7.72397	3.1112e-85
SEMA3A	-1.3485	8.57494e-85	TMX4	2.05031	2.22209e-102	WARS	1.04711	1.54034e-88	CACNA2D1	-3.37826	3.12108e-104	TPST2	-2.0052	2.07679e-89	DIXDC1	1.27837	5.18469e-85
DKK4	16.0641	1.20453e-84	C1QBP	-1.29221	2.45008e-102	HIST1H4E	1.29002	1.80805e-88	CARS	-1.90008	3.12108e-104	HMCN1	-1.177	2.26142e-89	SERPINB6	-2.83394	5.90133e-85
SALL1	1.36905	1.29345e-84	MRC2	3.08159	2.56676e-102	TXN	-1.5714	2.04269e-88	RANBP1	-1.39465	3.68446e-104	ASS1	1.69696	3.7622e-89	CYCS	-1.02622	5.90133e-85
SLC38A4	-3.30459	1.33877e-84	TARS	-1.07393	3.19263e-102	PRKCSH	1.25577	2.04302e-88	HOXA2	15.2104	4.67083e-104	ATP9A	2.15972	4.61342e-89	RAB31	-2.1169	9.9502e-85
TCF7L2	-2.26942	1.46321e-84	HAUS6	-1.33902	4.6881e-102	LPCAT1	-1.27336	2.16624e-88	PCNA	-1.49781	5.65919e-104	HIST1H2BE	1.39445	4.89538e-89	MRC2	-2.24227	1.16644e-84
INPPL1	1.4826	1.50426e-84	EIF4E	-1.24767	5.1856e-102	PCBP2	1.16823	2.22288e-88	DACH1	5.93145	5.66412e-104	SHC1	-1.37612	5.08429e-89	KDR	-4.05553	1.2122e-84
ITPR2	-1.07214	2.42077e-84	CHGA	-7.21318	5.26709e-102	MGST1	-1.63298	2.2936e-88	LOC728392	4.83506	7.06653e-104	PAPLN	2.7253	8.3e-89	EIF1	-1.22023	2.86615e-84
MMP16	-1.51371	2.57731e-84	ZNF611	2.6233	5.49749e-102	LASP1	-1.26489	2.38924e-88	HNRNPAB	-1.35803	7.6902e-104	GBE1	-2.05439	8.38429e-89	PDE4D	-2.89133	3.34281e-84
FZD7	-1.01314	2.60595e-84	PDE4D	4.13881	5.98236e-102	FAM13B	1.56656	2.63201e-88	NR2F2	11.3692	7.96938e-104	INSIG1	-2.13065	9.70289e-89	SLC38A2	-0.777661	3.86363e-84
DNAJB6	-1.13578	2.92493e-84	CTNNA2	2.32842	6.65159e-102	YAP1	0.919927	2.82041e-88	CYP2S1	-3.54856	1.15942e-103	WSB2	-2.23437	1.40115e-88	FBLN2	-2.66788	4.12304e-84
ZNF204P	1.81043	3.45448e-84	CRMP1	-2.83043	8.09644e-102	NCKAP5	3.99061	3.11725e-88	FNDC3B	1.45359	1.21659e-103	EVX1	-7.06489	1.83087e-88	GATS	1.52909	4.83588e-84
DIAPH2	1.26001	4.65117e-84	PDLIM1	-2.7692	1.45731e-101	NBPF1	1.98167	3.13719e-88	CELSR2	3.30308	1.27938e-103	SRSF1	0.811742	1.84918e-88	CLDN6	-1.91266	5.24e-84
MCOLN3	4.1539	4.73999e-84	GJA1	-0.811899	1.79968e-101	FAM126A	-1.15647	3.31178e-88	LRIG3	2.16166	1.39483e-103	LHX1	-11.5685	2.0237e-88	P4HA1	0.930563	6.62834e-84
SPARC	-1.03754	5.08256e-84	MFGE8	-1.64217	1.98999e-101	GSTP1	-1.26577	4.79648e-88	ANKRD36C	1.86224	2.20708e-103	STC1	-1.63589	2.29385e-88	ANK3	-1.12998	7.48671e-84
PEBP1	-1.18889	5.92979e-84	SEC24D	-1.81793	2.47174e-101	SPEN	1.18456	4.80381e-88	GREB1	1.98613	2.70813e-103	DDX58	-2.72325	2.40716e-88	NETO1	-4.41735	7.98541e-84
VANGL1	1.70733	6.28602e-84	FSIP2	1.9801	2.78367e-101	RB1CC1	-1.0112	5.68247e-88	ITGB1	-1.06509	4.41436e-103	SPTBN1	-0.704033	2.51393e-88	SLC5A3	0.909571	9.10174e-84
EIF3L	0.777668	6.44675e-84	MCM6	-1.51073	3.0018e-101	ID2	2.26447	7.84913e-88	NIN	1.47276	5.33914e-103	TTC39B	-2.26996	2.77094e-88	AKAP12	-0.817245	9.12761e-84
MYC	-1.97784	8.70037e-84	SEMA6A	-1.25656	3.0018e-101	IDH1	-0.920071	1.15548e-87	ATF4	-1.06328	5.68195e-103	RBM20	2.75674	2.85564e-88	WNT5A	-1.36923	1.20774e-83
ITGA5	1.97135	9.0389e-84	AIF1L	-1.47087	3.26036e-101	WNT5A	2.19643	1.45591e-87	LCK	-9.46553	5.86791e-103	TCEAL8	-1.32883	3.02279e-88	PAX7	3.60116	1.26301e-83
CLU	-1.47665	1.30533e-83	RFX4	8.17154	4.81424e-101	MAPKAP1	-1.2207	1.87429e-87	COL4A6	2.00711	7.14293e-103	FAM167A	-2.64709	3.47575e-88	DGKI	-7.32683	1.37994e-83
MGEA5	-0.908893	1.32255e-83	RCSD1	6.13464	4.91253e-101	EPB41L5	1.2012	2.82601e-87	TMEM167A	-1.1566	7.35156e-103	TPD52	-1.62509	4.14345e-88	INHBE	-6.22562	1.55024e-83
PITX2	8.00202	1.41978e-83	SETD7	2.38473	5.52413e-101	ADGRV1	0.873553	3.00735e-87	VSIG10	-2.6593	7.36387e-103	ACLY	-0.939131	4.29119e-88	COL6A6	-6.01694	1.78479e-83
ITPR1	1.64229	1.51994e-83	PTCH1	1.93759	5.71311e-101	HIST1H2BK	1.12055	3.4426e-87	NOP56	-1.28422	1.11547e-102	PROX1	-3.10496	5.09225e-88	TOX3	2.45036	2.37721e-83
PAIP2B	-1.36735	1.77748e-83	RPL22L1	-2.29947	6.9499e-101	STOX2	2.18096	5.02117e-87	PCSK5	2.54661	1.37875e-102	HMGB2	0.964923	5.96712e-88	LCP1	-7.86503	2.64499e-83
ID2	2.11546	1.87226e-83	HSPA9	-0.923031	8.51741e-101	ACACA	-1.00964	5.20002e-87	SEMA3A	-1.99248	1.45272e-102	PVRL3	1.42526	8.34535e-88	MXI1	2.14644	2.85845e-83
APP	0.693719	1.87361e-83	DNAJC6	3.39897	8.86239e-101	ZIC2	1.1528	5.44575e-87	GRID2	-3.3253	1.92925e-102	MAGI2	-2.646	8.98229e-88	CORO1C	-1.27768	3.38479e-83
SAMHD1	-3.77107	2.28302e-83	AHSA2	1.83527	9.79392e-101	ANOS1	-1.27205	5.68557e-87	ROBO2	2.7801	1.98799e-102	SCARNA12	-1.49296	9.79549e-88	ADAMTS3	-2.81022	3.80084e-83
CCNB1IP1	1.08059	2.29073e-83	PDPN	-2.31675	1.01158e-100	HES3	3.18952	6.41677e-87	KLHL4	-3.52897	2.05659e-102	MCOLN3	-4.39477	1.13437e-87	ARHGAP31	-4.40865	3.85748e-83
KIF20B	-0.931384	2.77866e-83	MGST1	-2.07438	2.04652e-100	ABRACL	-1.40762	9.68271e-87	PRKCSH	1.58403	2.27233e-102	PLS1	-1.62861	1.14636e-87	CEP78	1.31619	4.5498e-83
PXDN	0.991861	3.33155e-83	EDNRA	4.10747	2.07931e-100	ZFHX3	4.38205	1.78942e-86	NOTCH2	1.46124	2.43657e-102	GABRB3	-1.50015	1.77649e-87	FHL1	1.74473	5.22964e-83
IGF2R	0.917169	3.44807e-83	FSTL1	0.984344	2.12093e-100	PSMA4	-1.01386	2.01124e-86	ZDBF2	1.51743	2.58164e-102	SNAPC3	-1.33273	1.8531e-87	CCBE1	-6.01853	6.43758e-83
DAB1	2.78992	3.79552e-83	VCL	-1.08301	2.4675e-100	BNIP3	1.18302	2.17923e-86	DMXL2	1.52041	2.77478e-102	PDPN	1.79755	1.85634e-87	RPL13	0.757396	6.61727e-83
FLRT3	6.77842	4.69298e-83	WSCD1	-2.10111	2.78398e-100	EGR1	2.70399	2.82888e-86	FZD6	1.90403	3.13331e-102	SLC7A11	0.889411	2.42561e-87	HK1	-1.08361	6.78871e-83
PSMA7	-1.21874	4.86128e-83	ASUN	-1.61874	4.3111e-100	USP3	1.51183	3.04376e-86	FREM2	-1.34764	4.18733e-102	CHST9	-3.48	2.52184e-87	SLC7A3	-2.06132	7.28286e-83
MAD2L2	-1.32319	5.58199e-83	PAWR	-1.51477	4.46604e-100	USO1	-0.843764	4.91656e-86	SLC2A3	-1.02144	4.75046e-102	ZIC1	5.75323	3.77696e-87	MYO18B	-4.91104	8.54166e-83
LHX1	6.89079	5.78085e-83	SESN3	1.22847	4.87734e-100	DDIT4	1.47031	7.46574e-86	FAM160A1	-3.14526	4.77914e-102	PIK3CB	-1.65963	9.51546e-87	MMP14	-2.13423	1.008e-82
YAF2	3.47703	5.85312e-83	CSRP2	1.39502	5.10054e-100	HOXB1	13.6512	8.77034e-86	PAICS	-1.06578	5.567e-102	TJP2	-1.43436	1.15693e-86	HIST3H2A	1.89823	1.42358e-82
LRRC75A-AS1	0.91773	5.87004e-83	CITED2	1.82763	6.25676e-100	TTC9	-2.40487	9.93855e-86	RPL11	0.9324	5.72114e-102	LPP	-1.02108	1.41602e-86	PITPNB	-1.57298	1.5561e-82
CALCR	4.82967	6.06563e-83	QKI	1.0901	6.4137e-100	CORO2A	-2.65343	1.20127e-85	RRAS2	-1.6076	5.84997e-102	NCKAP5	3.75093	1.6607e-86	SALL4	1.08911	1.63656e-82
ELAVL2	-2.48384	6.64407e-83	FGD6	1.32151	6.5713e-100	TOMM20	0.847844	1.21775e-85	PSMD14	-1.76298	5.93942e-102	AKAP12	0.837804	1.91071e-86	CALR	0.721173	2.10598e-82
PRKG1	1.21678	8.52192e-83	FLT1	-1.42393	7.31802e-100	SOX2-OT	3.34671	1.23811e-85	GDF7	12.3788	6.24866e-102	HIST1H2BL	1.82747	2.02013e-86	MAL	5.19345	2.56473e-82
TCF7	3.11367	1.0741e-82	LSAMP	3.73175	1.05183e-99	LOC101927746	-1.7552	1.25419e-85	SYTL2	3.64031	1.01284e-101	FAT3	-0.93754	2.34309e-86	SPTAN1	-0.821193	3.69551e-82
NCL	-1.03066	1.16277e-82	RPS26	-1.64148	1.14203e-99	MAMDC2	-3.59471	1.47788e-85	FGF2	-1.53551	1.05705e-101	GABARAPL1	-1.7648	2.51595e-86	COL1A2	-1.15789	3.72001e-82
CDC25A	-1.47663	1.44666e-82	ENPP1	-1.86128	1.37759e-99	SOX1	7.74971	1.51745e-85	RYR2	-2.55115	1.26341e-101	GSC	-6.17569	2.74625e-86	GLI3	1.49459	4.51148e-82
TPI1	0.745424	1.45119e-82	KIFAP3	4.14828	1.41145e-99	RRAS2	-1.15965	1.91647e-85	DHFR	-1.43672	1.35989e-101	GDPD2	3.01961	3.25196e-86	TUBB3	2.04973	4.73101e-82
HIST1H2BH	-1.2057	1.60764e-82	HELLS	-1.16596	1.47342e-99	SLC1A3	-2.02314	2.10289e-85	CEP290	1.52988	1.41453e-101	TGIF1	-1.37763	3.25196e-86	LOC729732	-3.88705	5.53511e-82
HMGB2	-0.885831	1.99947e-82	GAS1	3.30321	1.5515e-99	HECTD4	1.50171	2.27665e-85	ASXL1	2.15821	1.4277e-101	RGS5	1.51053	3.50171e-86	DDX26B	-1.51165	6.60082e-82
KIAA1456	4.42035	2.0074e-82	ACAT2	-1.61596	1.61251e-99	TOP2B	-0.747533	2.28037e-85	HDAC2	-1.34915	1.55487e-101	STIL	-1.35423	3.62787e-86	ZBTB20	1.53175	7.01645e-82
SLC25A3	0.77543	2.37876e-82	NINL	1.62437	1.73281e-99	PPIA	-0.785161	2.35784e-85	CASP3	-1.93004	1.61331e-101	KDM5B	-0.866263	4.70721e-86	SLC6A6	1.3191	8.75865e-82
ADAMTS19	1.2346	2.39856e-82	ABCA1	1.94351	2.47813e-99	RHOB	2.64143	2.52054e-85	YWHAQ	-1.33098	1.79573e-101	DLG1	1.03658	5.04311e-86	SVIL	-1.09684	9.18713e-82
EIF2A	0.994468	2.65726e-82	N4BP3	-3.00608	2.55841e-99	AFF3	3.45021	3.55885e-85	TKT	-1.1844	2.3061e-101	ESRP1	-1.79702	5.48662e-86	MSX1	2.57414	1.16948e-81
SCARB2	1.06156	3.25364e-82	ACSL4	-1.44885	2.57951e-99	DACH1	4.71674	4.66661e-85	PIM2	-3.41656	2.43908e-101	DUSP5	-2.65036	6.31797e-86	CTNNA3	-2.4467	1.49133e-81
LPP	0.955038	3.68941e-82	ABRACL	-1.78173	3.16237e-99	MSN	-0.968036	5.17797e-85	FOXK1	2.91084	2.54611e-101	MDN1	-0.733478	9.89423e-86	SYNE1	-1.90925	1.58194e-81
CNTN1	-3.85743	4.00081e-82	JMJD1C	-0.973693	3.7652e-99	LINC00428	-3.30605	5.29655e-85	RGMA	2.79552	2.72043e-101	PSD3	1.21543	9.92271e-86	SMAD2	-0.916592	1.75103e-81
KLHDC7A	-4.44753	4.54918e-82	MAGI2-AS3	3.98494	4.00261e-99	MEGF10	-3.20768	6.69456e-85	PPFIA4	3.47395	2.80856e-101	DSP	0.673638	1.09377e-85	IGDCC3	-1.6145	1.91806e-81
MRC2	2.30897	5.28196e-82	PSAT1	-1.20908	4.29045e-99	NAV2	1.23196	6.70234e-85	ARFGEF3	-2.5733	3.05954e-101	DKK4	-10.6622	1.09797e-85	EEF1G	0.649366	2.03949e-81
COPA	0.920538	6.21292e-82	CHST11	2.29739	4.80289e-99	CDK5RAP3	1.53984	6.96817e-85	MACF1	-0.885198	3.05954e-101	PRKX	-1.56727	1.24715e-85	ZBTB24	1.32381	2.09814e-81
RIF1	-0.74554	7.82028e-82	DYNC1I1	5.16274	5.25352e-99	PGAM1	-0.913629	6.98979e-85	HMGB1	-1.06006	3.396e-101	SHROOM3	1.42085	2.15896e-85	SFRP1	-0.832183	2.57489e-81
MYL6	-1.177	8.88007e-82	HOXB2	8.96436	6.16663e-99	ASUN	-1.23048	8.26272e-85	DYNC2H1	1.25576	3.65388e-101	PPP3CA	-1.46611	2.61085e-85	BCOR	-1.47359	2.59098e-81
FAM126A	-1.0437	9.06172e-82	PYGO1	4.0231	6.79965e-99	ZIC1	4.88719	8.98583e-85	PSMD7	-1.50829	4.61949e-101	PLCH1	1.6257	2.65571e-85	FGFR3	1.08764	2.72558e-81
SALL2	-0.899698	9.10416e-82	NOP56	-1.17914	7.66805e-99	IPW	-1.08077	1.0405e-84	MAGI2-AS3	4.1547	5.10172e-101	SESTD1	1.78321	2.86289e-85	RABL6	-1.30162	2.77208e-81
FN1	1.78267	9.37009e-82	SENP7	1.80836	7.8507e-99	WHSC1	0.920779	1.07884e-84	RDH11	-1.54767	1.09161e-100	SP8	-2.79684	2.88173e-85	XPR1	0.988915	2.80576e-81
ATP2B4	1.21158	9.95147e-82	C5orf42	1.65451	7.96004e-99	TC2N	-1.95448	1.39243e-84	HP1BP3	1.45599	1.2168e-100	BTBD3	1.16225	3.08072e-85	RMST	2.11909	3.03869e-81
EIF2S3	0.700398	9.97916e-82	FBXO32	5.56344	1.19854e-98	AFF1	0.979325	1.47972e-84	PRKCI	-1.37821	1.51121e-100	GPRC5B	1.64703	3.087e-85	TSHZ1	2.7452	3.07535e-81
DEPDC1	-1.02426	9.98908e-82	DACT1	2.38356	1.27268e-98	SLITRK4	-2.46426	1.54841e-84	SLC4A7	-1.28266	1.63055e-100	SOX1	6.8913	3.28523e-85	HAPLN1	-5.78872	3.3808e-81
MFGE8	-1.1699	1.03107e-81	PLCE1	7.55908	1.2898e-98	CLGN	1.88107	1.77589e-84	LOC145845	9.68271	1.72114e-100	SLC16A3	-3.77164	3.49519e-85	FMOD	-5.35245	3.60439e-81
MET	-2.46408	1.06824e-81	P2RY1	-2.67373	1.38552e-98	GLTSCR2	1.17535	1.94861e-84	LENG8	1.92087	2.01294e-100	FLRT3	-7.52758	3.91269e-85	CNN3	0.84152	3.99123e-81
FOXD3-AS1	-4.97816	1.22552e-81	AGO4	1.80104	1.38552e-98	ARL4C	3.19512	1.9668e-84	NOLC1	-1.34941	2.50115e-100	TGFA	-6.03256	4.27161e-85	VPS13C	0.890313	4.0912e-81
SKA1	1.55863	1.38014e-81	SLC5A3	1.18907	1.44531e-98	KIF20B	-0.944765	1.9668e-84	MCM5	-1.73392	2.70346e-100	FAM89A	-5.70969	5.70948e-85	N4BP3	2.43654	4.13594e-81
FAM222A	4.6611	2.03907e-81	CYP51A1	-1.30195	1.4641e-98	RHBDL3	2.53448	1.96743e-84	STOX1	3.22483	2.77549e-100	IRX2	1.83055	6.48441e-85	SLC1A1	3.04607	4.60784e-81
SERPINB9	4.21723	2.2499e-81	IDO1	-6.14306	1.53333e-98	MYL12B	-1.30894	2.54349e-84	SLC29A1	-2.21071	2.83903e-100	LOC100130899	-3.83618	1.0535e-84	VWDE	-2.42015	4.71326e-81
CTGF	-2.40753	2.56788e-81	KCND2	-4.51507	1.90711e-98	FNDC5	5.33241	3.05023e-84	ICMT	-1.68474	3.37452e-100	BCO1	10.9282	1.30907e-84	MMP2	-1.76137	7.9028e-81
LPCAT1	-1.13486	2.92752e-81	PCDH17	5.2049	1.95125e-98	RPS2	0.7532	3.56147e-84	PIEZO2	-2.36526	3.52699e-100	FZD7	1.01217	1.3871e-84	AGL	-1.17365	8.87653e-81
PGRMC1	-0.993248	4.1936e-81	CRB2	4.88017	2.09528e-98	CDK2AP1	-1.24166	3.57706e-84	CALD1	-1.33224	3.86958e-100	EIF2A	-1.02509	1.42925e-84	RPLP0	0.669822	9.14585e-81
MANBA	1.32841	4.94642e-81	PLEKHA7	2.63264	2.13842e-98	STAG1	1.18742	4.22034e-84	CCDC80	2.71205	5.25651e-100	QKI	0.859019	1.77753e-84	TOP2A	0.668363	1.19606e-80
TBX3	7.58147	5.04522e-81	DSCC1	-1.99404	2.36093e-98	EFNB1	3.06323	4.29555e-84	AIM1	-6.70047	5.30421e-100	ASUN	-1.21668	3.22849e-84	ARHGAP29	-2.06823	1.30488e-80
ZBTB44	-0.969816	5.45325e-81	MCM4	-1.05881	2.37059e-98	SIX4	-1.78671	4.42465e-84	DUSP6	-1.38449	6.32212e-100	FLRT2	-1.71094	3.41914e-84	THSD7A	-3.45923	1.5406e-80
SLTM	-0.808744	1.02516e-80	PLK2	2.73813	2.42232e-98	COL5A2	-1.78252	5.33952e-84	JAK2	3.03601	6.4541e-100	ZSWIM6	-1.62844	3.77666e-84	FLNA	-1.16681	1.56741e-80
NEDD9	1.99923	1.06116e-80	BLM	-1.57543	2.72876e-98	ADD2	-1.20045	5.72816e-84	CENPE	-1.15836	7.15699e-100	LYPLA1	-1.00073	3.92047e-84	STMN2	5.1558	1.65108e-80
PDE5A	1.15429	1.32754e-80	MLLT6	3.06432	2.79765e-98	SLC25A30	2.52915	6.42451e-84	BTG2	4.59961	8.00183e-100	SEMA3F	-3.73389	4.18282e-84	HS2ST1	-1.12931	2.07116e-80
ZIC3	1.35002	1.3658e-80	MAP3K1	1.52779	2.79765e-98	ARF4	-1.1282	7.39661e-84	PAX7	6.64291	9.52297e-100	MCM6	1.19815	5.54999e-84	ARID3B	-1.33823	2.38923e-80
SORT1	-1.23175	1.3658e-80	TGFBI	3.54425	4.01795e-98	PSIP1	-0.80123	7.43005e-84	EPRS	-1.02147	1.2226e-99	LEF1	-1.35991	5.73825e-84	ATP2B1	-0.928957	2.47552e-80
FAM124A	-2.28331	1.44364e-80	ATP1A2	-1.63357	4.24861e-98	WWC2	-0.902628	7.85033e-84	HMGB3	-1.22284	1.30575e-99	HIST1H2BM	1.62704	6.4785e-84	ACSL1	-5.52862	2.48453e-80
ADAM19	1.46431	1.53714e-80	FIGN	1.75778	4.37411e-98	RBL1	1.40861	7.90468e-84	PEBP1	-1.62532	1.49631e-99	KIF21A	1.17056	8.08176e-84	ISL1	-10.0604	2.52756e-80
COLGALT2	3.13262	1.60388e-80	MAD2L2	-1.72534	5.09177e-98	FRMD4B	2.18617	8.0118e-84	CNTFR	6.28333	1.77692e-99	SH3D19	-1.10517	8.21485e-84	SCD	-0.678977	3.59262e-80
SYF2	1.07383	1.90374e-80	DST	-0.84333	5.28531e-98	SC5D	-1.11748	8.56852e-84	ATP1B3	-1.79297	1.91058e-99	CAPNS1	-1.23337	8.35761e-84	MYH10	0.642432	3.73309e-80
ZNF281	-1.03479	2.03755e-80	KIAA1804	-3.12668	5.53772e-98	TES	-2.35715	9.71343e-84	CDC123	-1.66761	1.96191e-99	PYGL	-1.65351	8.84959e-84	2016-09-07	-0.887713	4.80977e-80
LMO7	1.66347	2.48346e-80	GPC3	1.78466	5.60635e-98	IRX3	4.42622	1.03696e-83	ZKSCAN1	1.47372	2.05496e-99	CELSR2	2.6706	1.11383e-83	F2R	1.55879	5.9645e-80
NOP56	-0.870032	2.6609e-80	HS2ST1	1.48347	6.02847e-98	HIPK2	1.25314	1.35983e-83	DLL1	5.35808	2.18441e-99	CBR1	-2.06373	1.11383e-83	LOC101929550	-7.5647	6.22098e-80
PSMD1	-0.906617	2.81514e-80	TMEM185A	2.86458	6.25695e-98	PAK1	-1.17445	1.35983e-83	ACAA2	-1.8745	3.01954e-99	HIST2H2AB	1.46972	1.22943e-83	ST6GAL2	2.48535	7.42795e-80
ZNF521	1.41018	2.98862e-80	SMAD3	2.35326	8.68696e-98	VCP	-0.872054	1.39789e-83	RPLP0	0.940339	3.20284e-99	F11R	-1.15613	1.43043e-83	RPL10A	0.684017	7.58087e-80
MSH6	-0.74571	3.38426e-80	LRRN1	-1.24831	8.97032e-98	CCDC186	-1.24391	1.65246e-83	PSD3	1.51096	3.47057e-99	PFN2	1.17348	1.5528e-83	TJP1	-0.767134	7.80975e-80
SLC16A1	-0.717704	3.93981e-80	PPM1H	-1.93848	9.32151e-98	ZNF398	-1.48256	2.29525e-83	CCT7	-1.19068	4.62585e-99	S100A11	-3.86055	1.756e-83	PLN	-3.50919	9.70884e-80
RAP2A	1.14789	3.94133e-80	KCNQ1OT1	1.12305	9.44609e-98	GREB1	1.43942	2.38042e-83	CRABP1	2.31935	5.02265e-99	NIN	1.01345	2.00648e-83	HOXB3	2.03265	9.92053e-80
MDFIC	1.78396	4.02737e-80	EFNB3	2.60261	9.4515e-98	CITED2	1.41694	2.46502e-83	SHISA2	-2.65044	5.47205e-99	MGEA5	0.902391	2.01611e-83	JPH2	-5.04932	1.06089e-79
MAGI2-AS3	3.14074	4.40461e-80	WDFY1	-1.27332	1.24669e-97	HIST1H2AM	0.856006	2.5996e-83	NEBL	1.62376	5.83601e-99	HSP90B1	-0.659894	2.41077e-83	TUNAR	1.22593	1.09378e-79
LIMS1	1.42923	5.89193e-80	COLGALT2	3.91503	1.62235e-97	GART	-1.07673	3.20795e-83	TCP1	-1.30783	6.13487e-99	DHCR7	-2.40935	2.42408e-83	SLC40A1	-3.44888	1.13695e-79
TTC39B	1.96699	6.51971e-80	MRPS34	-1.86248	2.04234e-97	FAM222A	4.74102	3.38544e-83	R3HDM2	1.74664	7.99009e-99	KLHL4	-1.58295	2.5006e-83	BTBD3	1.05643	1.43693e-79
KANK1	1.16395	8.16076e-80	CD2AP	-1.31047	2.07092e-97	GALNT3	-3.96133	3.46146e-83	SUPT16H	-0.957788	1.12415e-98	VCL	-0.844845	2.95424e-83	PTN	-1.45912	1.58408e-79
HNRNPA1	0.646541	1.01044e-79	METTL8	-2.24875	2.13127e-97	HIST3H2A	1.46517	3.47296e-83	ZNF525	-2.03375	1.36057e-98	GLI2	2.33399	3.22442e-83	SASH1	1.16621	1.6441e-79
DAG1	-1.0409	1.36632e-79	HDAC6	1.95151	2.19756e-97	HTR7	-3.9258	4.02412e-83	REXO2	-2.04257	1.49022e-98	MLLT4	0.751615	3.87488e-83	ITPR3	-3.35719	1.81571e-79
LRRC4C	4.38597	1.42224e-79	MAP1B	0.867805	2.21639e-97	JADE1	-1.56088	4.07799e-83	PRSS8	-5.31848	1.51373e-98	ACSL3	-1.07217	5.73002e-83	DARS	0.794168	1.89016e-79
CALB1	-3.6317	1.99332e-79	ADAMTS1	2.51799	2.4418e-97	EPB41L4A-AS1	1.44499	4.82489e-83	ITGB5	-2.08511	1.99506e-98	FRMD3	4.38415	5.98144e-83	ITGA2	2.40494	2.72048e-79
STIL	1.21957	2.07108e-79	SFRP1	-1.03573	2.95893e-97	OLIG3	5.49366	4.86315e-83	EIF5A	-2.62813	2.26121e-98	LRP1	1.0379	6.17736e-83	GREB1L	1.27744	3.23391e-79
CERS2	1.04731	2.54893e-79	HIPK2	1.54776	3.23307e-97	ETV4	-3.69301	5.18991e-83	TDRP	-2.39748	3.00386e-98	OLIG3	5.26025	6.42549e-83	HOXA2	2.95216	3.71156e-79
VPS36	1.24269	2.63155e-79	PAK1	-1.49134	3.52226e-97	CFL1	-0.999728	5.18991e-83	G3BP2	-1.02713	3.00719e-98	RHBDF1	-3.36329	9.89868e-83	COL11A1	1.18384	5.28128e-79
RAB3B	0.941117	2.92486e-79	FNBP1L	-1.23738	3.52617e-97	TENM2	3.18754	5.53502e-83	THY1	-5.19095	3.44906e-98	SPSB4	2.38618	1.0408e-82	EIF4EBP1	-2.19857	5.58207e-79
TMEM132C	5.21446	3.06368e-79	PREX2	-1.40579	3.74242e-97	EIF4E	-0.906706	5.98415e-83	XRCC6	-0.986004	3.63093e-98	ALDH7A1	1.17285	1.09199e-82	BST2	-2.58498	8.13127e-79
SARS	0.825099	3.48586e-79	PPAT	-1.3782	4.81794e-97	EML1	1.5421	7.67026e-83	NONO	1.02733	3.68126e-98	HIST1H4H	1.30533	1.22509e-82	EML4	-0.844682	8.93927e-79
ACBD5	1.63728	4.4746e-79	MYOF	3.80391	5.14312e-97	SLC6A15	-2.05523	8.08662e-83	PTGES3	-1.14631	4.66539e-98	FGF13	-1.81225	1.3683e-82	ANXA3	-3.16197	9.13e-79
MEIS2	3.17681	4.50877e-79	XRCC6	-0.958083	6.00619e-97	ANXA3	-3.42619	1.00549e-82	MXI1	3.382	4.91187e-98	HOXD3	10.3706	1.42293e-82	SBNO1	0.794217	1.01543e-78
TOP2B	-0.674375	4.84934e-79	ST8SIA1	4.77798	6.6e-97	PABPC1	0.655685	1.02103e-82	DSCC1	-2.18544	6.97907e-98	HMGN2	0.882647	2.14471e-82	SHISA3	-8.16619	1.39576e-78
ATP8A1	-1.61327	5.8489e-79	SALL2	-1.15193	6.85731e-97	TRIM5	-2.07536	1.08579e-82	FAT4	3.42708	6.99589e-98	TENM2	3.11051	2.23975e-82	SMS	-0.829793	1.68358e-78
TEK	-2.24894	6.37307e-79	ZNF704	2.37524	7.01578e-97	PIM2	-1.93062	1.18805e-82	PRKDC	-0.755839	7.02317e-98	PRKCQ	-2.38895	3.39641e-82	GATA6-AS1	-6.90645	1.77176e-78
MRPS34	-1.33258	6.37307e-79	HMGB3	-1.14394	8.06375e-97	CAP1	-1.03181	1.21693e-82	SRGAP3	3.19312	7.5443e-98	APCDD1	-2.24044	3.61345e-82	HSD17B12	-1.26486	1.91481e-78
HERC2P2	1.24913	8.10006e-79	PARP14	-2.11015	8.71835e-97	SSB	-0.797516	1.54426e-82	KDM6A	-1.48977	8.00482e-98	CKB	1.2305	4.77063e-82	IGFBP7	-5.42142	2.6583e-78
HOOK1	-1.34288	1.03883e-78	PNRC1	1.80516	9.1011e-97	LOC100130899	-3.73678	1.5712e-82	VAT1L	-2.31424	8.56328e-98	PFKFB3	-1.74896	4.86731e-82	SESTD1	1.47722	2.81204e-78
MAL2	-1.12275	1.10256e-78	PTGES3	-1.1029	1.0707e-96	PSMD1	-0.937439	1.57146e-82	CREBBP	1.56642	8.88193e-98	CLIC4	0.731496	4.86731e-82	PKIA	-1.63941	2.85594e-78
DCUN1D5	-1.17501	1.20499e-78	HOXB3	8.28933	1.14284e-96	FGFR2	1.1231	2.10178e-82	GLTSCR2	1.47068	9.13069e-98	MCM2	1.0965	5.22091e-82	TENM4	-1.16571	3.33731e-78
NONO	0.718713	1.23223e-78	CNTFR	6.01755	1.49012e-96	EXPH5	-2.38689	3.61256e-82	VDAC1	-1.25053	1.03341e-97	MAN2A1	-0.931888	5.65378e-82	FBN2	-0.816857	3.87019e-78
RB1CC1	-0.867601	1.29408e-78	ENO3	3.76226	1.51422e-96	HSPD1	-0.650341	4.25326e-82	NCAPG2	-1.51129	1.19872e-97	PITX2	-5.69547	5.87945e-82	GYPC	-2.09876	4.02676e-78
FDPS	-1.09859	1.32271e-78	DEPDC1	-1.30911	1.69418e-96	HOXD3	12.6513	5.34864e-82	MDH1	-1.762	1.25919e-97	DNMT3B	-0.825948	6.32372e-82	PPP1R15A	-1.59798	4.88879e-78
CYLD	-1.77292	1.38554e-78	TXLNG	-1.68548	1.99639e-96	TTC17	0.909037	5.54697e-82	PSMD11	-1.52401	1.27412e-97	TMEM63A	-3.28268	6.51296e-82	EPSTI1	-4.15429	6.0842e-78
MCM3	-0.770348	1.84773e-78	SLTM	-1.04285	2.20807e-96	ARRB1	-3.18174	5.67029e-82	RAP1GAP2	-3.34642	1.43447e-97	ZFHX3	3.65534	1.01766e-81	FGF13	1.89942	6.50674e-78
FUT9	-2.20938	2.01732e-78	KIAA0754	-1.82851	2.80369e-96	TUBA1C	-1.03492	6.89652e-82	UNC5C	5.08064	1.46263e-97	TPI1	-0.731824	1.21185e-81	KCNMA1	2.78451	7.9794e-78
PRELID2	2.19009	2.11493e-78	SERBP1	-0.797663	2.98726e-96	RAP1GAP2	-1.95751	7.6152e-82	NBPF1	2.32853	1.49083e-97	FHL1	1.83815	1.31309e-81	SEPHS1	-0.892011	9.45437e-78
UBN2	0.988969	2.51066e-78	PHC2	3.58592	3.05718e-96	WASF3	1.21377	8.51411e-82	PFKFB4	3.08511	1.62012e-97	BRWD3	-0.931449	1.33134e-81	TMEM98	-1.69957	1.10829e-77
DPYSL2	-0.805644	3.45611e-78	ASCC3	-1.17847	3.35344e-96	CRMP1	-1.83077	1.03961e-81	MAD2L2	-1.8471	1.97536e-97	ARL4C	2.82937	1.54874e-81	PLK2	-1.90438	1.29553e-77
ADM	-2.07305	4.15246e-78	TRIM71	-1.37301	3.37147e-96	PDE5A	-1.30408	1.08098e-81	MAPK10	3.23743	1.98529e-97	JAKMIP1	-5.19221	2.02136e-81	GHR	3.8016	1.29938e-77
SHISA6	3.84143	4.24068e-78	RFTN1	4.28117	3.6748e-96	NCOA6	1.9992	1.11911e-81	DCUN1D5	-1.72977	2.02307e-97	LIMS1	-1.43718	2.21897e-81	GOT1	-1.62813	1.5722e-77
TMA7	-1.83297	4.4031e-78	FDPS	-1.48165	4.14267e-96	ZNF525	-1.34086	1.15145e-81	HS3ST3B1	3.03598	2.17642e-97	NCOA1	1.14395	2.7394e-81	MYC	1.90779	1.82226e-77
ACACA	-0.870113	6.01293e-78	USP9X	-0.860379	4.19935e-96	CYB5A	-2.81447	1.26917e-81	P2RY1	-2.96526	2.55193e-97	SPAG9	0.892249	2.78463e-81	EXPH5	-2.62865	1.92358e-77
TRIM2	-1.37313	6.49453e-78	FGD4	-1.40446	4.48337e-96	ASXL1	1.56762	1.38121e-81	MLLT6	3.10634	2.88683e-97	ARHGAP10	-4.0968	4.65183e-81	MEX3A	0.987982	2.26104e-77
SPATA6	2.18735	6.86597e-78	FOXC1	6.9032	4.82011e-96	RPL22L1	-1.55923	1.4622e-81	MAATS1	3.40792	3.15953e-97	ICMT	1.09294	4.76746e-81	PRKCH	-5.54125	2.6432e-77
FAM175A	1.16632	7.41421e-78	SKIL	-1.11897	5.042e-96	FLNB	-0.988663	1.7784e-81	CCNB1	-1.17209	3.24903e-97	SERPINB9	-4.05759	4.83463e-81	CTSL	-1.37033	2.84019e-77
MCM7	-0.861245	7.63039e-78	FAM124A	-3.22677	5.51024e-96	SESN3	-0.95574	2.04267e-81	VCP	-1.10878	3.45091e-97	RIOK1	1.35755	5.84794e-81	HIST1H2AE	0.811584	2.85041e-77
HSD17B4	0.739016	1.00587e-77	SLC16A12	3.85354	6.27263e-96	VDAC1	-0.927165	2.06327e-81	WDR19	1.64462	3.62593e-97	ALDOA	-0.918763	6.59304e-81	PPP1CB	-0.779706	3.31874e-77
MYBL2	-1.15641	1.02618e-77	SLC4A7	-1.16022	6.34414e-96	H2AFZ	-0.988086	2.26673e-81	GSPT1	-1.20064	4.17535e-97	PPIB	-0.95569	8.11522e-81	C1orf168	-5.75089	3.40573e-77
FAM46B	-3.1196	1.28061e-77	TSHZ2	6.20869	6.49088e-96	LYPLA1	-0.955883	3.11006e-81	NRG1	4.80053	5.30692e-97	ITGA5	-1.80359	8.70039e-81	SPAG9	0.839256	3.76554e-77
FRAS1	0.746259	1.69868e-77	TBX20	6.62725	7.27115e-96	LOC145845	8.32046	3.30296e-81	C1QBP	-1.21243	5.41594e-97	ITGB8	-2.45353	9.15624e-81	CAP2	-1.70617	3.80208e-77
SMC6	0.776534	1.85297e-77	PEBP1	-1.46516	7.5494e-96	ITGB5	-1.35872	3.76705e-81	CLGN	2.31404	6.16699e-97	ADGRL2	-0.780921	9.31408e-81	ECE1	-1.50739	4.48048e-77
PTN	-1.94032	2.00875e-77	SRPK1	-1.09294	7.73118e-96	RIN2	3.76056	3.88299e-81	ASCC3	-1.22366	6.42364e-97	TBX3	-5.86316	1.074e-80	CELSR1	1.63131	4.66699e-77
LAMA2	2.07687	2.43695e-77	DSE	-1.64862	8.05092e-96	CIRBP	1.37403	3.88299e-81	HAGLR	9.42542	6.44839e-97	PDCD4	1.48082	1.13715e-80	KCNQ5	-5.53413	5.83811e-77
DUT	-1.25533	2.46516e-77	ACTN2	3.65284	8.22746e-96	LAD1	-5.1717	3.89429e-81	INHBE	-6.95695	9.13003e-97	MCM5	1.16419	1.64078e-80	ZBTB10	0.912831	7.23371e-77
GREB1	1.32072	2.92578e-77	RDH11	-1.36334	8.80827e-96	CDC14B	-1.29406	4.28695e-81	ENTPD4	1.46932	1.17049e-96	VWA2	-6.5144	1.69853e-80	SYT17	4.05529	7.25453e-77
HS3ST3B1	2.24665	3.12806e-77	LAMB2	1.56755	9.58727e-96	HOXD1	13.4846	4.52073e-81	TC2N	-2.9786	1.46155e-96	CTNNA3	2.3861	1.95626e-80	RBM20	-1.665	7.98682e-77
LINC00678	-1.09498	3.16379e-77	NEXN	3.25816	1.03111e-95	NONO	0.750085	5.16005e-81	CLDN1	4.37834	1.65617e-96	ASXL3	4.80718	3.08735e-80	COL5A1	-1.59849	1.03969e-76
RASSF2	-2.56281	3.47948e-77	FUT9	-3.29464	1.2212e-95	QARS	0.969532	5.32136e-81	CDK5RAP3	1.88083	1.70628e-96	LMO3	-3.37705	3.27394e-80	VIL1	-6.88057	1.37045e-76
PCDH11Y	2.18886	3.60886e-77	SCNN1A	-3.57143	1.41662e-95	CECR2	0.871736	5.33667e-81	MEX3A	1.37233	1.78878e-96	ATP11C	-1.01713	4.43697e-80	EML1	1.26656	1.59355e-76
HELLS	-0.806405	3.68444e-77	MYO1E	-1.57105	1.58218e-95	COL4A5	1.30274	8.63759e-81	SRSF5	1.08384	1.85268e-96	ROR1	1.17727	8.67224e-80	FBLN1	-1.89819	1.70649e-76
RIOK3	1.38087	4.79678e-77	H2AFZ	-1.25109	1.89267e-95	PGM2L1	-1.82043	1.06617e-80	PLAGL1	5.75603	1.88781e-96	CNOT11	-1.21064	8.76185e-80	FGFR4	2.83169	1.75462e-76
CD1D	5.25433	4.91724e-77	RAN	-0.973148	1.91449e-95	GNPTAB	-1.30152	1.19831e-80	NR2C1	1.79124	1.93934e-96	PAMR1	4.06322	1.04915e-79	FAT3	0.769446	1.82912e-76
ZDHHC22	-3.48498	4.92509e-77	TNRC18	3.24444	2.15004e-95	SHANK2	-2.55322	1.68751e-80	ITSN1	1.16871	1.98817e-96	ST6GAL1	-1.16821	1.34061e-79	NPC2	-1.69269	1.99035e-76
RPL13	0.691097	5.66449e-77	CLCN5	1.65234	2.42147e-95	SEMA5A	1.48142	1.77465e-80	SRRM2	0.975373	2.03263e-96	PRSS23	2.95795	1.36757e-79	STOX2	1.71938	2.14415e-76
MCM4	-0.746362	5.77883e-77	XRCC5	-0.84652	2.67806e-95	CYP2S1	-1.70445	1.86746e-80	SESN3	1.16903	2.18175e-96	TBL1XR1	-0.791043	1.43553e-79	MTHFD1L	-1.21885	2.63682e-76
PPIG	-0.927449	7.53221e-77	RRM2	-1.51081	2.81155e-95	IDS	1.67534	1.86746e-80	SOX1	8.58286	2.41491e-96	AJUBA	1.42713	1.56027e-79	RFX3	1.07672	3.3433e-76
SUMO1	-1.0159	1.0084e-76	ZBTB20	2.58786	2.85792e-95	IGSF3	-1.44	2.42225e-80	FADS2	-1.42112	2.74057e-96	ALDH3A2	-1.16138	1.6517e-79	SPOCK3	-4.7858	3.70276e-76
TMEM178B	-2.45389	1.04084e-76	SMAD6	5.22217	3.55103e-95	HMGB1	-0.72821	2.94121e-80	C5orf42	1.62546	3.61487e-96	PHGDH	0.754876	2.01973e-79	NT5C2	-1.04991	3.87193e-76
RNF24	2.47656	1.37331e-76	DMXL2	1.33984	4.09628e-95	MLLT6	2.40636	3.20409e-80	LRRC75A-AS1	1.13751	4.41056e-96	LOC145845	6.172	2.06762e-79	TECRL	-5.63605	4.17811e-76
CHAF1A	-1.03946	1.39766e-76	AURKA	-1.53686	4.14438e-95	PTBP3	-0.837854	3.57072e-80	ISYNA1	2.00313	4.52749e-96	TC2N	-1.79484	2.57648e-79	CGN	-1.69421	5.96779e-76
RAB17	-2.25737	1.41893e-76	SMAD9	4.48409	4.60857e-95	FAM171B	-1.76001	4.02953e-80	ZBTB18	1.85783	5.14668e-96	DYNC2H1	0.876662	2.9073e-79	BEX1	-1.58461	7.73105e-76
IQGAP1	-0.721338	2.09883e-76	OAT	-1.68922	5.12278e-95	CCNB1IP1	1.02053	4.1151e-80	SPAG9	1.1499	5.857e-96	ASB5	-11.1031	2.96277e-79	LMOD1	-4.14957	9.13627e-76
B3GNT7	1.92951	2.11084e-76	KRT18	1.08665	5.49455e-95	EPCAM	-1.44485	4.43413e-80	RUVBL1	-1.45921	6.01393e-96	PNP	-1.46339	3.13382e-79	PLEC	1.05957	9.98319e-76
RNF19A	1.51139	3.81984e-76	OBSCN	1.77456	6.18042e-95	TKT	-0.817758	5.81562e-80	RAN	-0.991152	6.8145e-96	IFI16	-2.26224	3.4238e-79	MDN1	-0.648695	1.0118e-75
ZNF121	-0.877151	3.9847e-76	PROX1	4.39911	6.18203e-95	GAS5	0.969933	6.02249e-80	NLGN1	1.61927	8.52421e-96	CA2	-2.52177	3.48726e-79	DIAPH3	-1.29056	1.21848e-75
LRRC58	1.08829	4.06608e-76	MCC	1.53424	6.68268e-95	PPP1R16B	-4.91062	6.58769e-80	AMOTL2	1.54145	8.53699e-96	MYADM	-1.79672	3.50545e-79	INTS8	0.948358	1.26492e-75
IDS	1.57848	4.94831e-76	PIPOX	-3.4867	8.90009e-95	SLTM	-0.794533	6.72894e-80	EOGT	-2.79773	1.00277e-95	UPF3B	1.45404	6.01066e-79	LRRN4	-4.22953	1.27001e-75
FOXO1	-1.62395	5.40952e-76	HEATR1	-1.02187	1.00582e-94	FRY	1.60756	6.92586e-80	PIK3C2B	2.12599	1.03042e-95	EPHA2	-1.69582	8.17749e-79	CECR2	0.817035	1.38532e-75
DDX58	2.15159	5.70814e-76	EPHA7	1.97594	1.08447e-94	CKB	1.18813	7.15658e-80	TNFRSF19	4.70905	1.09258e-95	SCN8A	1.36511	8.94191e-79	DRAXIN	2.0866	1.44843e-75
ARID3A	1.35281	5.85231e-76	HMGB1	-0.939426	1.11679e-94	KIAA0040	-3.83184	9.37681e-80	ZFP36L1	2.09505	1.1608e-95	ZNF462	0.863464	9.02875e-79	TMEM141	-3.6593	1.53362e-75
CHGA	-2.95407	6.03511e-76	LRBA	-0.968883	1.21752e-94	FAM98A	-1.63094	1.02508e-79	PELI2	1.50754	1.17099e-95	SAMD3	-5.58877	1.29607e-78	COL4A6	-1.07081	1.60918e-75
TTC17	0.825901	6.35324e-76	ASXL1	1.90131	1.32331e-94	LIMA1	-1.23653	1.29963e-79	PSMD2	-1.4581	1.28468e-95	ZNF836	-2.12264	1.48685e-78	CYFIP2	1.26835	1.63728e-75
HNRNPA2B1	-0.947037	7.66916e-76	HHEX	5.92688	1.50656e-94	PPM1B	-1.02985	1.32059e-79	ARL4C	4.41322	1.3503e-95	SPATA13	1.30773	1.80871e-78	ADGRA2	-3.96114	2.03341e-75
ZNF251	1.79382	8.16908e-76	PFN1	-1.19539	2.26556e-94	PRICKLE2	1.78899	1.39598e-79	RPL22L1	-2.28183	1.5719e-95	ACOXL	2.35791	1.84793e-78	NARS	-0.794277	2.6302e-75
ASB5	8.38733	8.89153e-76	MKI67	-0.96323	2.29984e-94	BCO1	5.98111	1.61613e-79	ZWILCH	-1.99709	1.70631e-95	CEP68	1.36354	2.42136e-78	SLC47A1	-3.8224	2.71928e-75
CEP290	1.00691	9.72179e-76	EGLN1	1.80372	3.22362e-94	RPLP0	0.653556	1.63393e-79	C1GALT1	-1.41595	2.00101e-95	CD1D	-5.14934	2.56396e-78	GPX8	-1.20146	3.23131e-75
GATM	2.282	1.12974e-75	THY1	-3.65103	3.25131e-94	LAPTM4A	-1.37112	1.73214e-79	KIF20B	-1.15867	2.01207e-95	RASSF2	2.5723	2.5763e-78	DLC1	-1.58773	3.41755e-75
GCNT1	2.30854	1.28095e-75	GULP1	-1.30028	3.46052e-94	UBE2N	-1.12123	2.66141e-79	EIF5B	-1.41842	2.17406e-95	LUZP1	1.1055	2.74451e-78	RPL5	0.62417	3.43797e-75
TET2	1.62306	1.30726e-75	TEX15	-2.08659	3.68437e-94	FIGNL2	2.86497	3.28118e-79	ZNF664	1.23121	2.20226e-95	MERTK	-1.84556	2.8169e-78	KCNJ3	-7.01266	4.49409e-75
IPO4	1.24786	1.41715e-75	LRIG1	-1.32896	3.80864e-94	GNG12	-1.63127	3.45652e-79	MAFB	4.85393	2.32285e-95	PXN	-2.23052	3.22081e-78	JAK2	1.79487	6.10178e-75
MPP1	2.24743	1.41854e-75	ZNF91	1.24758	3.99085e-94	REXO2	-1.29385	3.6253e-79	EML4	-1.10023	2.32285e-95	PGM1	-1.01019	3.39867e-78	PROM1	1.0668	6.10178e-75
NLN	-0.829985	1.91932e-75	DKC1	-1.21838	4.80853e-94	STARD9	1.63413	3.83689e-79	BUB1B	-1.12256	2.34995e-95	CTGF	2.26717	4.00985e-78	MAFB	2.62196	6.81131e-75
COL5A2	1.25064	2.09377e-75	ZBTB44	-1.20115	4.97359e-94	ANLN	-0.924906	6.2826e-79	OAT	-1.84195	2.39708e-95	CENPE	-0.798734	4.05685e-78	PVRL3	1.021	7.06425e-75
LOC101927746	-1.46772	2.15828e-75	TTK	-1.36328	5.31225e-94	ZMIZ1	1.95839	7.7099e-79	HOXD4	14.3552	2.95778e-95	KIF1B	0.804504	4.81805e-78	BMP10	-7.21168	7.3258e-75
DUSP16	-1.20094	2.46487e-75	LRRN4	8.76117	6.38732e-94	GOLGA8A	1.87664	9.74511e-79	PREX1	1.69716	2.99053e-95	MMP15	-2.30499	4.96973e-78	IL6ST	-0.978129	8.71189e-75
DSE	-1.14731	2.46586e-75	TTLL12	-1.78895	6.40624e-94	STRA6	2.73714	9.95947e-79	HMMR	-1.34665	3.01306e-95	ANK3	1.06981	5.566e-78	SLIT3	-2.1875	8.91044e-75
STK38L	-1.11043	2.72767e-75	ZNF121	-1.17854	6.77604e-94	PSD3	1.0775	1.05456e-78	GPT2	-1.75128	3.02274e-95	JAKMIP2	-1.13497	8.34355e-78	HIST2H2AB	1.29872	1.00773e-74
RRM2	-1.07025	2.79433e-75	DNAJC15	1.70531	1.09426e-93	UGP2	-1.9881	1.29488e-78	GLDC	-1.60032	3.06889e-95	LPIN1	-2.0609	1.05168e-77	TPM4	-0.705329	1.17788e-74
ANK3	-1.03264	2.80346e-75	PCNA	-1.21757	1.19766e-93	PYGO1	3.09686	1.41608e-78	HNRNPA1	0.827634	3.06889e-95	TPM4	-0.729514	1.16292e-77	EGR1	1.56148	1.28941e-74
FGF4	9.18901	3.35913e-75	RAB17	-3.36011	1.21665e-93	HOOK1	-1.31925	1.46149e-78	RLF	1.2975	3.08472e-95	INPP4A	-1.19331	1.23548e-77	SORBS2	-1.83263	1.29622e-74
ELL2	1.07173	3.48057e-75	LPGAT1	1.56229	1.52291e-93	ULBP1	3.26452	1.53587e-78	LINC00428	-7.18347	3.23863e-95	CERS4	-1.63999	1.23599e-77	HOXA5	7.47972	1.73881e-74
DMXL2	0.977633	5.51177e-75	PROM1	-1.40186	1.54295e-93	ADGRL3	1.34295	1.74002e-78	DDX17	0.737937	3.48604e-95	NLGN4Y	-1.1847	1.4317e-77	ST7	-2.87552	1.89404e-74
PLEKHA8	0.909994	6.06012e-75	LHFPL2	1.92885	1.59799e-93	PDIA6	-0.790558	2.11005e-78	KLF3	1.55664	3.53076e-95	GATS	1.91662	1.49158e-77	HSPA5	0.772961	2.08865e-74
SLC29A1	-1.26365	6.63469e-75	CCNA2	-1.28547	1.81932e-93	IRF6	-3.60452	2.29958e-78	MSMO1	-1.72251	3.93821e-95	FNDC5	3.93755	1.89873e-77	CWC22	0.993288	2.21878e-74
MLEC	-0.773672	6.64998e-75	TTC17	1.09083	1.88993e-93	PTK7	1.04323	2.46028e-78	WASF3	1.52134	4.13841e-95	HDGF	-0.732923	2.35247e-77	PCDH17	1.83532	3.22253e-74
GINS1	-0.994744	8.186e-75	TUBB3	-2.31443	2.01899e-93	SOX5	3.99134	2.48261e-78	EIF3B	-1.14171	4.87539e-95	PTPN4	0.952593	3.13574e-77	LINC00907	4.58736	3.71973e-74
UTRN	-0.662364	8.3032e-75	NXPH2	3.22314	2.40641e-93	TEAD1	0.899744	2.89443e-78	CIRBP	1.79403	5.15529e-95	STON2	-0.981	3.23697e-77	FZD5	-1.4369	3.88493e-74
KIF14	-0.947922	8.94899e-75	QSER1	-1.04615	2.69145e-93	DYNC2H1	0.862132	3.33611e-78	VASP	-2.11849	5.44641e-95	ABCC4	1.48564	3.70112e-77	PLCB4	1.35351	4.01446e-74
LINC00599	-2.74121	9.06078e-75	RSPO3	7.86874	3.54324e-93	LMO7	-2.23654	3.59839e-78	MAPKAP1	-1.4561	5.68558e-95	CHD4	0.659573	4.46654e-77	SLC1A4	-4.14548	4.01771e-74
PFKL	1.28644	1.0369e-74	ZNF83	2.63301	3.60011e-93	MACC1	-1.57628	3.97511e-78	AKIRIN1	-1.41954	5.89945e-95	RAB38	-2.30231	4.76366e-77	COL27A1	1.21992	4.28482e-74
PYGL	1.4219	1.17629e-74	PAX3	7.80208	3.68612e-93	SHISA3	2.96698	4.09173e-78	UGP2	-3.63269	5.92778e-95	UBN2	-0.957669	5.74846e-77	H3F3B	-0.747777	4.28482e-74
NF1	0.862121	1.35323e-74	AP1M2	-3.15476	3.83023e-93	C5orf42	1.20184	4.09173e-78	EBNA1BP2	-1.83695	6.65523e-95	COPA	-0.83903	6.81239e-77	ESRP1	-3.20351	4.57413e-74
HIST1H2BE	-1.1163	1.58688e-74	TNNC1	4.49347	3.93487e-93	CASP3	-1.16694	4.49575e-78	GOT2	-1.5117	7.24742e-95	ST8SIA4	-4.96286	6.97304e-77	H2AFZ	-0.969279	5.73404e-74
EIF5A	-1.39815	1.69584e-74	MYBL2	-1.51046	4.38546e-93	DCUN1D5	-1.14909	4.90922e-78	MTHFD1L	-1.61896	7.93669e-95	SYT4	-5.83192	9.75164e-77	ACTN4	-0.850508	6.14442e-74
AGPAT3	3.28503	1.93607e-74	PPIA	-0.887729	5.05567e-93	FNIP1	1.1931	5.70033e-78	PPM1B	-1.39015	8.53396e-95	SMAD3	1.60298	1.05041e-76	LGR5	-5.79162	7.31823e-74
SRRM2	0.680926	1.96709e-74	RAP1GAP2	-2.5224	5.5893e-93	ZNF664	0.920791	6.01419e-78	S1PR1	4.77854	9.11603e-95	WSCD2	-4.66166	1.15584e-76	RAB38	2.44121	9.48138e-74
CEBPZOS	-1.44181	2.00015e-74	CYB5D1	1.66159	5.84845e-93	LIN54	1.32215	6.13549e-78	BMP4	4.44605	1.16046e-94	KCNH8	-3.53549	1.16464e-76	GSTP1	-1.16451	1.1496e-73
NDC80	-1.1969	3.04602e-74	PHLPP1	-1.69671	6.07705e-93	TMEM30B	-7.40022	7.05213e-78	FNDC5	6.05602	1.50323e-94	PCBP4	1.79351	1.17644e-76	NKX2-5	-7.3736	1.19756e-73
SNORD116-13	-2.03346	3.49101e-74	ZNF589	-1.3993	6.30444e-93	CCNG1	0.691117	7.98887e-78	CXXC4	3.16974	1.56309e-94	KANK1	-1.0813	1.26466e-76	ITSN1	0.79661	1.59576e-73
SYT2	-5.91241	3.91952e-74	CSRNP3	1.71594	6.35989e-93	CDH12	7.63956	8.48127e-78	RSPO3	8.08068	1.61011e-94	HOXD1	5.74847	1.42064e-76	KCNJ5	-7.42509	1.89442e-73
FADS1	0.779633	4.69295e-74	MMRN1	8.17322	7.61165e-93	KCND2	-2.51755	8.7193e-78	EIF4EBP1	-2.92224	1.65035e-94	RAB31	-1.53137	1.50693e-76	SKIL	-0.829597	1.98236e-73
RAPGEF5	-1.93518	4.7916e-74	ATIC	-1.6993	7.65964e-93	DHCR7	-2.22764	9.80133e-78	HAT1	-1.4588	1.81255e-94	WWC1	1.48203	1.89337e-76	SCN7A	-4.59177	2.07826e-73
CDH3	-1.09257	5.17317e-74	AJUBA	1.58126	8.84449e-93	KARS	-0.872896	1.19202e-77	HLTF	-1.14631	1.8576e-94	TPM1	1.26831	2.312e-76	KIAA2018	1.076	2.17533e-73
BEND4	-1.35259	5.2955e-74	SSB	-0.942131	9.14646e-93	CNTNAP3	2.38563	1.19428e-77	SREK1	1.17414	2.41776e-94	SLC22A15	-3.32695	2.6602e-76	CDK14	-1.1295	2.45851e-73
VASH2	-1.00197	5.4384e-74	TLN2	1.40775	9.17239e-93	CSE1L	-0.703839	1.57414e-77	IRX5	6.06739	2.65355e-94	SOGA3	2.80129	3.15972e-76	PMAIP1	-3.93925	2.4805e-73
SEL1L3	-1.12749	1.08652e-73	TRANK1	2.3234	1.03461e-92	WDR1	-0.916556	1.90149e-77	BLM	-1.53991	3.95935e-94	UHRF1	1.25889	3.61648e-76	FAM124A	2.45722	2.52588e-73
BMP4	3.44075	1.0985e-73	RASGRF2	-5.28237	1.14883e-92	ARPC2	-1.10866	1.95067e-77	TXN	-1.90724	5.02796e-94	BMP2	-3.89841	4.39516e-76	MIR133A1HG	-5.50476	2.8599e-73
MAT2A	-0.78331	1.0985e-73	DCAF13	-1.25861	1.23475e-92	SAMHD1	-2.99218	3.36649e-77	SENP7	1.7282	5.44251e-94	GCNT2	-1.21969	4.49385e-76	CHST9	-2.91874	2.99265e-73
CARHSP1	-1.50939	1.47854e-73	SQLE	-1.24052	1.41865e-92	ATP2B1	0.901809	3.71543e-77	NUP155	-1.3123	6.56173e-94	CTTNBP2	1.83011	5.00256e-76	SESN2	-1.80733	3.17291e-73
LOC101929194	-1.11027	1.86826e-73	PKDCC	1.80481	1.56263e-92	CBR1	-1.87964	3.93393e-77	BBX	1.20758	6.67892e-94	ZSCAN10	-1.66216	6.44967e-76	SUSD4	3.21288	3.24447e-73
ST8SIA4	4.73732	1.88428e-73	HSPH1	-1.32032	1.57091e-92	CA14	1.55993	4.34128e-77	PLCB1	1.76421	7.62207e-94	CAPRIN2	-1.7803	6.5278e-76	SMARCA2	-2.19964	3.48376e-73
FAM60A	-0.696588	1.97921e-73	CYCS	-1.06111	1.7321e-92	UBE2R2	1.06975	4.7398e-77	CAP1	-1.28958	8.68262e-94	GATSL2	1.37602	6.75652e-76	EGFLAM	-7.91673	3.88285e-73
FAM89A	3.859	2.08705e-73	GYPC	2.63037	1.88775e-92	FAM160A1	-1.61021	4.80891e-77	RFWD3	-1.51936	9.06413e-94	PCNA	0.920146	1.00862e-75	KLF12	-1.18042	4.61592e-73
RUFY1	1.09395	2.17643e-73	DTX4	1.84144	2.03775e-92	MME	-2.0219	5.35679e-77	PA2G4	-1.15815	9.42675e-94	SOX21-AS1	5.1848	1.13833e-75	PCDH10	-2.12849	5.56745e-73
FAM171B	-1.5709	2.41151e-73	ADM	-2.92714	2.26712e-92	CRB2	3.77401	5.38571e-77	WDFY1	-1.22693	9.61996e-94	FN1	-1.45345	1.17331e-75	TPM2	-0.959292	5.58454e-73
SOS2	1.46388	2.69945e-73	DLK1	9.5529	2.32948e-92	ROBO1	-0.810635	6.05892e-77	H1FX	1.893	1.1965e-93	LMNB1	-0.769524	1.22477e-75	C3	-4.23409	5.7261e-73
PTGES3	-0.748799	2.94542e-73	PLAGL1	5.4269	2.36174e-92	MET	-2.12795	6.5718e-77	NFE2L1	-1.2526	1.37341e-93	THSD4	2.05897	1.25759e-75	TYRO3	-1.10879	6.21903e-73
XRCC6	-0.650036	2.95491e-73	DNAJB6	-1.29372	2.64658e-92	SLC29A1	-1.29132	6.93402e-77	ACO1	-1.83598	1.7698e-93	CCND1	0.82039	1.38141e-75	SYNPO2	-5.17119	6.62339e-73
EXO1	-1.14027	3.62592e-73	RARRES2	-5.97056	3.46423e-92	SCARNA12	-1.26631	7.32981e-77	ZNF91	1.25019	1.81379e-93	CALCOCO2	1.2247	1.4503e-75	NEUROG2	8.14473	7.62527e-73
BMF	-2.54738	4.32737e-73	MIS18BP1	-1.10068	4.36862e-92	TET2	1.63431	8.90787e-77	UTRN	-0.908312	1.98958e-93	AP1M2	-2.55403	1.51244e-75	SARAF	-1.01175	1.13686e-72
MERTK	1.70907	5.07957e-73	PA2G4	-1.10009	4.56044e-92	ZDHHC22	-3.3357	9.29582e-77	ETV5	-3.15277	2.05926e-93	EPB41L5	0.973406	1.93793e-75	GLDC	1.34735	1.50875e-72
ZNF436	2.72248	5.36224e-73	JUN	3.3867	4.65464e-92	CTSB	1.64664	9.50544e-77	BZW1	-1.10178	2.218e-93	PIK3C2A	-0.72661	2.08953e-75	RASSF2	1.79735	1.53683e-72
THY1	-1.84892	5.65154e-73	CBR1	-2.66621	4.87503e-92	WDFY1	-0.892613	1.0354e-76	SETD7	2.20725	2.24453e-93	PDIA4	-0.803555	2.34607e-75	FAM89A	-3.07614	1.8643e-72
PHC2	2.66835	5.94004e-73	FADS2	-1.26642	6.67609e-92	CHD7	0.677709	1.06976e-76	SEL1L3	-1.72129	2.39216e-93	AFF3	2.66492	2.37514e-75	ST6GALNAC3	1.14811	2.32575e-72
RBM12	-0.733107	6.06883e-73	FAM89A	4.87228	8.72748e-92	NAP1L3	-1.8461	1.34454e-76	DIAPH1	-1.75087	4.41447e-93	SHISA6	-3.38928	2.4637e-75	RLF	0.874234	2.91627e-72
LAMC1	0.678505	6.55057e-73	NUCKS1	-0.690452	9.36656e-92	UBE2L3	-1.07913	1.59401e-76	FHL1	2.14279	4.68642e-93	LOC101927359	-4.37072	2.9109e-75	SHC1	-1.16846	3.38508e-72
BMP2	3.69431	7.04897e-73	CDK2AP1	-1.42216	1.12996e-91	NNAT	2.26853	2.11811e-76	CHML	-1.09841	5.12919e-93	PIM1	1.14527	3.07416e-75	MAP7D3	1.17497	3.92552e-72
WWP1	0.969825	7.04897e-73	NRG1	4.43173	1.1333e-91	VPS36	1.1768	2.55154e-76	TUBA1C	-1.29439	5.34784e-93	HDAC9	1.87197	3.3019e-75	NME4	-1.07286	4.00645e-72
TBC1D9	3.40503	7.38526e-73	ECT2	-1.06182	1.45004e-91	IGF2BP3	-0.737281	4.28947e-76	ENPP1	-1.77877	6.12815e-93	TSPAN5	1.72794	5.43165e-75	CHD1	0.683934	4.27128e-72
NCAPG2	-0.942993	9.65545e-73	STEAP2	-2.31003	1.69906e-91	ANKRD36C	1.19777	5.51322e-76	MYL6	-1.49657	6.99632e-93	RDH11	-0.994184	5.82627e-75	ZAK	-1.41462	4.35415e-72
NIPBL	-0.823608	1.10773e-72	PRKCI	-1.14465	1.85452e-91	DDX3Y	-0.792416	5.69866e-76	GPC4	-1.96304	7.1877e-93	TBC1D2	-4.04243	8.97623e-75	EIF3L	0.631058	5.43016e-72
RAB38	2.16269	1.11638e-72	ARHGAP24	5.85291	1.94139e-91	MAPKAPK2	1.35265	5.90582e-76	IDO1	-6.57504	7.65225e-93	APPL1	-0.970189	1.04556e-74	PRICKLE1	-1.46466	5.50844e-72
ZFYVE16	0.965391	1.23589e-72	NOLC1	-1.12659	2.4768e-91	ERBB3	-1.53522	6.93287e-76	HOXB4	13.8973	7.89854e-93	DSG2	-0.799842	1.18282e-74	PPFIBP2	-2.74175	5.90238e-72
SPATA13	-1.20762	1.3915e-72	CCNL2	1.44069	2.63387e-91	MYLIP	-2.28331	9.09759e-76	DGKK	-5.94383	8.41954e-93	ZNF483	1.16895	1.28967e-74	ELMO1	-2.6753	6.32918e-72
TLN2	1.02761	1.40466e-72	COL6A6	7.20709	2.71855e-91	PIK3C2B	1.5371	9.81818e-76	FSTL1	0.874991	8.4976e-93	C4orf3	-1.46044	1.38749e-74	HMGA2	0.751774	9.63264e-72
SPRY2	1.57691	1.64911e-72	MAN1A2	1.2609	3.0726e-91	KIAA1671	1.21068	9.8242e-76	PSMC2	-1.4953	9.21822e-93	SLC25A30	1.98438	2.15877e-74	RALGAPA2	1.0284	1.17819e-71
FOXB1	5.16778	2.10698e-72	THBS3	4.76845	3.34696e-91	NQO1	-2.36556	1.03174e-75	DESI2	-1.19969	9.98493e-93	HLA-A	-1.49448	2.7725e-74	KLF7	-2.09965	1.34551e-71
DBN1	-0.738642	2.19681e-72	ELAVL2	-2.95561	3.64069e-91	GLS	-1.11827	1.06247e-75	LRP4	1.91376	1.03742e-92	FKBP14	-2.15465	4.747e-74	SPCS3	-0.936508	1.37498e-71
KIF20A	-1.02078	2.38178e-72	DPYSL3	-0.953989	3.79182e-91	IVNS1ABP	-0.721886	1.067e-75	ZNF292	1.05791	1.33056e-92	KIAA1671	1.16726	4.91815e-74	GRIN2A	1.32915	1.38431e-71
THBS1	-1.41648	3.14067e-72	SEL1L3	-1.53257	4.59113e-91	TMEM55A	-1.88315	1.09122e-75	PHLDB1	1.8314	1.4661e-92	SLC1A1	-2.79897	6.0053e-74	COL19A1	-10.4377	1.44316e-71
TGFA	3.79669	3.80829e-72	SH3KBP1	1.77181	5.65798e-91	H2AFY2	2.9349	1.30846e-75	LOC100506548	1.41627	1.47819e-92	RALYL	-6.48385	6.33177e-74	CTGF	1.14766	1.55345e-71
GOLGA8B	1.85982	4.82396e-72	CENPU	-1.22382	7.52803e-91	BTBD11	-3.38724	1.38539e-75	CHGA	-5.8853	1.49914e-92	COL5A1	-1.74622	6.35743e-74	DOCK3	1.93423	1.59233e-71
CHMP1B	-1.19939	5.00194e-72	ZIC3	-2.04635	7.68377e-91	SDC4	-1.58612	1.63641e-75	TARDBP	-1.29382	1.76809e-92	ADIPOR1	-1.08726	6.55006e-74	ZBTB18	1.17072	1.72267e-71
GLTSCR2	0.965175	5.53904e-72	TBX5	8.03373	7.75928e-91	EP400	1.13303	1.71034e-75	FRZB	5.11854	2.07947e-92	SLC39A10	-0.712184	6.74577e-74	WHSC1	0.739258	2.54685e-71
CDK2AP1	-1.00395	6.25473e-72	FOXO1	-2.14762	1.22039e-90	ZNF770	-0.869212	1.77808e-75	UGT8	-2.61231	2.17105e-92	FUS	1.17984	7.95772e-74	HCN4	-3.64666	2.58728e-71
CRTAP	0.934854	6.44993e-72	G3BP1	-0.914566	1.26992e-90	CHST11	1.62786	1.84753e-75	MSH6	-0.916937	2.31187e-92	ARL4D	-3.51599	8.9006e-74	ANTXR1	-1.27098	2.58728e-71
SUPT16H	-0.610919	1.0053e-71	CCDC186	-1.41688	1.31042e-90	CD200	-1.57828	2.09559e-75	ERBB2	-1.42689	2.68276e-92	TMEM154	-4.10536	1.03616e-73	SOX11	0.807587	2.76178e-71
CCDC92	5.64486	1.00553e-71	CLTC	-0.82581	1.40727e-90	PSMA3	-1.00208	2.29323e-75	TTC9	-3.22443	2.77624e-92	PDE9A	-1.87919	1.34462e-73	KCNN2	-2.80796	3.17279e-71
YWHAQ	-0.789759	1.07879e-71	ZDHHC22	-5.42046	1.43774e-90	LBH	-3.31378	2.43882e-75	FIGN	1.65493	2.99683e-92	DFFA	-1.15976	1.60151e-73	CEP85L	-1.50525	3.26052e-71
FKBP9	1.97893	1.11073e-71	IRX5	5.74871	1.47045e-90	ACO1	-1.20299	2.45503e-75	ANAPC1	-1.15679	3.01844e-92	CECR2	0.766073	1.71058e-73	ZNF532	0.750157	3.36869e-71
SLC5A9	10.4025	1.12191e-71	GRHL2	-2.54651	1.63073e-90	STK38L	-1.09668	2.57996e-75	KIAA1109	0.973384	3.08452e-92	POLD3	1.19695	2.06291e-73	PARM1	-2.88226	3.52068e-71
PEAK1	-1.12302	1.18868e-71	ADAR	-0.983556	1.7878e-90	FAR2	-2.14502	2.78309e-75	DPY19L3	1.20665	3.22407e-92	EZH2	1.07819	2.35262e-73	SYTL5	-2.26639	3.89499e-71
INPP5F	-0.882336	1.40342e-71	DACH1	5.01547	2.00235e-90	LOC100506548	1.05596	2.93457e-75	MRPS34	-1.82401	3.91595e-92	GMPR	-5.64979	2.36747e-73	CDH24	1.93628	4.45111e-71
STK32A	3.71097	2.09279e-71	TSPAN18	2.17524	2.00637e-90	COBL	-1.80724	2.94234e-75	MEGF10	-5.12463	4.11231e-92	FLT1	-1.39185	2.55467e-73	DLL1	2.40834	4.65661e-71
HNRNPA3	-0.681767	2.20014e-71	HIST1H2BC	-1.15139	2.07356e-90	RIOK1	1.22738	2.96856e-75	STOX2	2.41015	4.72596e-92	ADD3	0.875938	2.59368e-73	DDAH1	1.34818	5.52168e-71
KIAA0930	-1.73019	2.22153e-71	ANAPC1	-1.0917	2.08222e-90	FSIP2	1.34485	3.18756e-75	MAN1A2	1.29769	5.0898e-92	WDHD1	0.832666	2.80477e-73	SLC1A3	-1.58289	6.39675e-71
SRP9	-0.906011	2.37746e-71	WDR19	1.44999	2.31122e-90	IRX1	4.77514	3.75595e-75	ARHGAP5	1.00216	5.38822e-92	PSIP1	0.674187	3.63897e-73	ARL4C	1.81658	6.61255e-71
HOXB4	12.3011	2.468e-71	FUT8	1.68061	2.77055e-90	RASGRF2	-2.8882	3.80674e-75	ACSL4	-1.32372	5.40948e-92	SSBP2	1.57535	3.92968e-73	NBAS	0.779095	6.77066e-71
ENO2	1.23019	2.59487e-71	NDC1	-1.20996	2.83072e-90	FAM60A	-0.715356	3.86971e-75	ADAR	-1.0254	5.97014e-92	FGF4	-6.06618	4.21225e-73	CYB5D1	-1.16359	7.01094e-71
DDAH1	1.07451	3.15327e-71	CHD3	1.74848	3.06375e-90	CPXM1	1.6914	3.89895e-75	PTX3	4.75304	5.99282e-92	CMKLR1	-7.05804	4.23227e-73	ROBO3	2.44477	8.43713e-71
FKBP4	-0.822394	3.51317e-71	PSMA7	-1.3686	3.69368e-90	ZNF107	-1.01751	3.91014e-75	ACTN1	-1.22058	6.92195e-92	CDH12	5.30769	4.25859e-73	MMD	-1.30932	9.11292e-71
KIZ	-1.42816	3.65817e-71	ETF1	-1.07402	3.71587e-90	FYN	0.974797	4.37508e-75	RRM2B	-1.60193	7.82891e-92	DNMT3A	0.985841	4.39863e-73	TPM3P9	-2.19664	1.00649e-70
TTK	-0.921221	3.98698e-71	LYPD6	2.44912	4.13204e-90	B3GNT7	-2.72777	4.62106e-75	NELL2	1.45911	9.86868e-92	NIPA2	-1.08399	4.53876e-73	UGP2	-1.79843	1.21952e-70
KLF5	3.25527	4.17323e-71	DIXDC1	1.57346	4.68189e-90	RNF43	3.52692	5.45038e-75	ZFHX3	4.74621	1.02998e-91	STK26	-0.776693	4.74585e-73	B4GALT4	-1.34366	1.36757e-70
TBC1D9B	1.1332	4.87651e-71	DAB2	2.68778	4.73658e-90	TMEM151B	-5.23773	6.13662e-75	CXCL12	-3.30793	1.14886e-91	CEBPG	0.927409	4.76728e-73	TUBB6	-1.37009	1.47488e-70
OAZ1	-0.982275	4.89881e-71	LYPLA1	-1.11015	4.94978e-90	STC1	-1.30984	6.4727e-75	MSX2	6.96373	1.20833e-91	PLTP	-1.41898	6.07184e-73	NONO	0.614057	1.91175e-70
FMN1	2.64965	5.03645e-71	BMP7	3.36593	5.19169e-90	NEDD9	1.81781	6.83342e-75	AFG3L2	-1.36793	1.25755e-91	LRP6	0.700032	6.41862e-73	CDC14B	-1.16228	2.87518e-70
LATS2	-1.7456	5.07437e-71	ARHGEF17	2.66015	5.21942e-90	NEUROG2	9.80212	7.61836e-75	BCO1	6.88713	1.26934e-91	TIAM1	0.913111	7.07077e-73	MCF2L2	-2.46935	3.02176e-70
PIK3CB	1.26145	5.09976e-71	ERBB3	-2.04064	6.4755e-90	DUT	-1.17898	9.35812e-75	SSBP2	2.03055	1.35521e-91	RAB6A	-0.96917	7.80569e-73	DES	-3.78732	3.38775e-70
PRKCB	-2.20023	5.84002e-71	EPSTI1	5.47402	6.60634e-90	NTRK2	6.51048	1.08303e-74	UNG	-1.56364	1.56294e-91	ERP29	0.868085	7.98583e-73	ECT2	0.759388	4.0653e-70
RALYL	6.15444	6.50009e-71	EIF3B	-1.02289	8.11452e-90	CACNA2D1	-1.51736	1.14876e-74	DPYSL2	0.976626	1.6966e-91	SEMA5A	1.26932	8.17058e-73	DPY19L3	0.824541	5.5187e-70
MBNL1	-2.1479	6.97691e-71	ESCO1	-1.162	8.12988e-90	RCC2	-0.773224	1.31345e-74	EIF1AX	-1.1766	1.73999e-91	LINC00428	-2.78495	8.52165e-73	HNF1B	3.8708	5.79341e-70
KNOP1	-0.957862	7.00144e-71	ZNF721	-1.31149	8.78074e-90	STK24	0.892846	1.51824e-74	GHR	6.77223	1.77475e-91	EPCAM	-1.2368	8.81452e-73	ANXA2	0.912912	9.31522e-70
MAGI1	-0.887275	9.90237e-71	TMEM133	2.79088	9.27533e-90	LRRC8B	-1.39053	1.78041e-74	MAP3K1	1.40145	2.59657e-91	TFPI2	-3.87471	9.4791e-73	CYSLTR2	-10.4617	9.98717e-70
N4BP3	-1.63196	1.16957e-70	ARFGEF1	-1.03225	1.01538e-89	EIF5A	-1.3785	2.27186e-74	STK26	-1.06096	2.78296e-91	ITGA2	2.25751	9.98203e-73	GLTSCR2	0.900572	1.016e-69
AURKB	-1.36716	1.30494e-70	DCUN1D5	-1.41544	1.27518e-89	CNTN1	-2.99243	2.49935e-74	HNRNPF	-0.981195	2.84076e-91	OSBPL6	1.84983	1.11204e-72	SERPINB9	-3.79395	1.04596e-69
SPTSSB	-5.48218	1.49701e-70	GMNN	-1.71377	1.38608e-89	RRM2B	-1.08554	2.68034e-74	ATP11C	-1.25172	2.85898e-91	TCF4	-0.808934	1.13718e-72	FGF10	-5.31492	1.24011e-69
CD200	1.20851	1.56945e-70	CYP27A1	4.66629	1.41417e-89	DPY30	-1.44741	3.26411e-74	EFNB1	3.44614	3.02893e-91	MCM3	0.697103	1.18004e-72	TENM3	-0.899038	1.31408e-69
VWA2	4.18598	1.59949e-70	RIF1	-0.84243	1.4667e-89	SPSB4	1.9924	4.12806e-74	UBE2K	-1.21222	3.20048e-91	CASP8AP2	0.956577	1.26649e-72	ASPH	0.770921	1.44965e-69
ELF2	1.04441	1.88843e-70	DHFR	-1.13723	1.49545e-89	RRM2	-1.03703	4.75781e-74	PSMA2	-2.03999	3.50068e-91	GABBR2	-5.37089	1.26666e-72	NR6A1	0.637169	1.76154e-69
ADAR	-0.704099	2.21219e-70	TUBA4A	-4.4962	1.53908e-89	TEK	-1.96878	5.39562e-74	IDI1	-1.95943	3.76164e-91	CRMP1	-1.58916	1.28692e-72	AMOTL1	-0.883956	1.79742e-69
GGCT	-0.989435	2.24061e-70	HTR7	-5.88964	1.56485e-89	FAM101B	-2.59857	5.59467e-74	SPTLC2	-1.5963	4.37544e-91	SORT1	1.07341	1.4931e-72	HES3	3.08777	1.96935e-69
MDH1	-1.01831	2.32607e-70	MYC	-2.19188	1.64506e-89	QSER1	-0.756492	6.13853e-74	PEG3	1.34755	5.03964e-91	LRFN5	-4.02479	1.67241e-72	KIFAP3	-2.13188	2.06202e-69
ARIH2	-0.899828	2.32607e-70	SPARC	1.07368	1.80898e-89	ZFAND6	-1.13397	6.47429e-74	RUFY1	1.46696	5.15965e-91	CYP2S1	-1.48763	1.73801e-72	MTUS2	-4.35634	2.36199e-69
UBE2S	-1.4116	2.41793e-70	CD47	1.91954	2.37096e-89	UNC5D	-0.981681	6.62361e-74	CDCA7	-1.42628	5.59248e-91	HIST1H4I	1.23883	1.77626e-72	SOGA3	2.7058	3.37423e-69
ARL4D	3.34679	2.46545e-70	RFC1	-1.04981	2.55397e-89	WSCD1	1.07852	1.11814e-73	ST8SIA1	4.5065	5.74502e-91	CAMKV	2.27347	1.90808e-72	MECOM	-2.39698	3.68463e-69
RRM2B	-1.0218	2.77946e-70	COL6A3	3.1304	2.87168e-89	NPR1	-4.81208	1.14006e-73	PARD3B	2.65668	6.33656e-91	USP1	0.851672	2.00669e-72	BCAS3	-1.60419	3.96197e-69
NIN	0.865679	2.96736e-70	MYH10	0.709441	2.95529e-89	TULP4	1.15079	1.31626e-73	DCAF13	-1.26469	6.97255e-91	RTN3	0.857712	2.01981e-72	NKX3-1	-5.98737	4.00324e-69
IL23A	4.40274	3.1076e-70	MIAT	1.06856	2.95959e-89	RTN4	-0.898793	1.49686e-73	TIAM1	1.31997	7.11229e-91	CYLD	1.59672	2.04203e-72	PTPRZ1	0.631841	4.31819e-69
PCDH20	2.94475	3.24362e-70	MMP2	1.91993	3.04189e-89	TAF4B	-1.44972	1.52766e-73	COLEC12	3.14082	7.87555e-91	MCM4	0.689368	2.15526e-72	LYN	-1.88459	4.6081e-69
GSPT1	-0.747485	3.49118e-70	ITGA8	11.5601	3.47283e-89	PCDH8	5.64884	1.54444e-73	SOX5	4.98088	9.10034e-91	CUX1	-0.934103	2.3346e-72	EFNB2	0.848219	6.00529e-69
PAPOLA	-0.692546	3.73635e-70	MED12	1.41467	4.19558e-89	BAHCC1	6.20173	1.91108e-73	RPL4	0.905738	9.18303e-91	FADS1	-0.752998	2.35931e-72	ONECUT1	3.83004	6.46435e-69
TPST2	1.41264	4.59061e-70	MYRF	3.76838	5.33633e-89	MANBA	1.16865	2.08534e-73	BEND4	-2.07912	1.13541e-90	TRABD2A	1.69131	2.47385e-72	NQO2	-2.34171	6.75918e-69
DDX46	-0.918911	5.37357e-70	CCT7	-0.987067	5.46469e-89	ALDH6A1	1.26326	2.10492e-73	SLTM	-0.962693	1.18953e-90	ADAM23	1.39926	2.73874e-72	EGLN1	0.997744	8.30531e-69
PIM2	-1.52949	5.66408e-70	TMEM132B	-2.68569	5.5684e-89	XRCC6	-0.648671	2.82448e-73	TOMM20	0.92258	1.25384e-90	SLC16A12	-5.55524	3.25327e-72	CAMK2N1	2.97326	8.38014e-69
RASGRF2	-2.6245	5.91601e-70	LOC440896	8.51471	5.83919e-89	FZD2	2.46758	3.19578e-73	GOLGA8B	2.51893	1.37978e-90	DLL3	-5.01479	3.30466e-72	ANTXR2	-1.19899	8.85359e-69
IFITM3	1.65123	6.79816e-70	DESI2	-1.09099	7.23667e-89	EFNA5	1.86352	3.24144e-73	PCNXL2	-1.74563	1.45541e-90	SOX3	3.61344	3.35844e-72	CALM1	0.682104	9.76047e-69
LRFN5	3.92653	6.87079e-70	SNAI2	5.47112	9.64027e-89	TRMT112	-1.12347	3.47672e-73	RIN2	4.31133	1.49369e-90	NEUROG2	6.26337	3.53004e-72	TSHZ3	2.23142	1.02328e-68
ADAMTS12	-2.27591	7.15553e-70	EPCAM	-1.76551	9.64027e-89	SNRPA1	-1.4379	6.77992e-73	ZNF721	-1.38891	1.5527e-90	TCF7L2	1.87861	3.58881e-72	PYCR1	-1.33933	1.20073e-68
VCP	-0.692778	7.2012e-70	SLIT1	4.90761	1.03951e-88	APPL1	-0.942706	6.92257e-73	PABPC1	0.741732	1.66813e-90	HHEX	-7.62364	4.42599e-72	USP44	0.912769	1.24904e-68
LOC729739	7.624	8.03384e-70	EXOC2	-1.38316	1.054e-88	TGIF1	-1.11737	7.65939e-73	ZNF107	-1.40717	1.7626e-90	SHISA9	-1.37647	4.95519e-72	CDH12	5.2826	1.31016e-68
ZEB1	3.71531	8.43731e-70	ANKRD27	-1.54619	1.20064e-88	HOXB4	12.3696	8.79943e-73	LNPEP	2.91123	1.98543e-90	PDIA3	-0.664165	6.09413e-72	SEC24D	-1.53537	1.36429e-68
REXO2	-1.10324	9.34417e-70	BRCA2	-1.2283	1.2342e-88	RBM5	0.854282	9.13912e-73	DKC1	-1.17922	2.00775e-90	DDX3Y	-0.73918	7.36091e-72	ZNF462	0.708336	1.44343e-68
AKIRIN1	-0.883443	1.03537e-69	MSH6	-0.852734	1.3105e-88	KDM1A	-0.722287	9.26856e-73	HIST1H2AH	-1.35315	2.15363e-90	SKIDA1	2.35413	7.38881e-72	HOXD1	12.5173	1.7845e-68
PRSS1	12.4636	1.05122e-69	MYL9	2.24663	1.35908e-88	RUFY1	1.0735	1.15663e-72	XPR1	1.15273	2.2148e-90	FIGNL2	2.34209	7.63514e-72	PKHD1L1	-4.57058	1.94775e-68
OAZ2	-1.28047	1.26105e-69	LTBP1	1.32717	1.35908e-88	NCAPG2	-0.933093	1.29816e-72	PNISR	0.957104	2.24625e-90	HSD17B7	-2.22694	9.2753e-72	STAC	-2.36435	2.2554e-68
ATAD2	-0.920813	1.30556e-69	SHANK2	-3.14228	1.43975e-88	OSBPL6	1.85877	1.32023e-72	PRRC2B	1.06999	2.26086e-90	HIST1H2BB	1.98291	9.65326e-72	PLEKHA6	-1.7432	2.51943e-68
GINS4	-1.47799	1.38818e-69	ANKRD36B	1.9013	1.44317e-88	JAK1	-1.39535	1.43502e-72	CHAC1	-3.63342	2.30149e-90	AKNA	1.20282	9.7706e-72	ZNF83	-1.45832	2.57573e-68
RMND1	1.34514	1.52971e-69	LDHB	-0.70681	1.46293e-88	SMG6	1.2478	1.51757e-72	ARFGEF1	-1.06615	2.37848e-90	GPC6	-0.871957	1.02887e-71	VEPH1	2.52907	2.57686e-68
ST13	0.723763	1.97454e-69	GREM1	7.29374	1.6182e-88	GABRA5	-3.62965	1.53675e-72	PSMA5	-1.5061	2.43662e-90	PLCL2	1.92972	1.15895e-71	SLC34A2	-5.55081	2.70095e-68
VEPH1	-2.8076	2.26033e-69	SLC47A1	5.18934	1.74346e-88	ABCC4	1.35606	1.84215e-72	LPGAT1	-2.14867	2.6185e-90	NTRK2	4.71923	1.17894e-71	ZNF423	1.05863	2.84419e-68
GNAI1	1.66522	2.39535e-69	GALC	1.99416	1.89217e-88	PAIP2	-0.930025	1.95452e-72	KCND2	-4.2738	2.71033e-90	PDHB	-0.9693	1.18485e-71	ANGPT2	-4.27291	3.13684e-68
ERRFI1	-1.32506	2.80248e-69	HAS3	-5.29322	1.97305e-88	SPTSSB	-5.6663	2.0502e-72	PSAP	0.860886	2.79501e-90	DACH1	2.87773	1.26537e-71	TBX3	-4.71215	3.25804e-68
TIAM1	0.920384	2.80858e-69	VPS13C	1.03722	2.31191e-88	FRMD3	3.05274	2.0502e-72	EXOC2	-1.50604	3.33751e-90	MAD2L2	1.0934	1.45005e-71	ADD1	-0.879317	3.47607e-68
KCNJ5	8.03308	3.18993e-69	ECE1	1.75484	2.32873e-88	ASXL3	3.47017	2.27683e-72	ATP5H	-1.43292	3.41689e-90	TRIB2	0.967697	1.49253e-71	PARD3B	1.64373	3.8465e-68
STOX2	1.69383	3.24136e-69	GPC4	-1.64348	2.35271e-88	MYO1E	-1.02965	2.58353e-72	C14orf105	13.5281	3.63257e-90	LRRC16A	-1.06759	1.49609e-71	CSRP1	-3.10509	4.99264e-68
HIST1H2AL	-0.878741	3.49872e-69	GPR160	-4.10879	2.72736e-88	GABRB2	2.76517	2.83127e-72	THBS2	-4.9081	3.86341e-90	PRSS1	-8.58005	1.66864e-71	ALDH2	-1.65682	5.84686e-68
WLS	6.19188	3.64793e-69	CEBPZOS	-1.87185	2.74266e-88	SMYD2	2.46349	2.83127e-72	DNAJB6	-1.29367	3.87075e-90	GRHL2	-2.2346	1.90098e-71	GSTO1	-2.44426	7.6713e-68
ZNF525	-1.07741	4.89625e-69	HSP90AB1	-0.739398	3.09343e-88	TMEM167A	-0.68565	2.91973e-72	ATP9A	1.92093	4.47855e-90	SH3PXD2B	-0.974931	2.14487e-71	TANC2	-1.36767	8.09782e-68
USO1	-0.634073	5.21291e-69	CALB1	-4.73652	3.31458e-88	TBL1X	1.14851	2.95766e-72	HMGA2	1.02147	4.78511e-90	COL25A1	-2.56335	2.5937e-71	PIK3C2B	1.23169	9.90619e-68
DHX15	-0.733518	5.66831e-69	HNRNPAB	-1.0159	3.74705e-88	CCT7	-0.744588	3.04999e-72	DARS	0.945638	4.78971e-90	IL23A	-4.31965	2.80077e-71	SALL3	2.01591	1.03103e-67
XYLT1	-1.66499	5.95696e-69	ZNF398	-1.63409	3.76375e-88	ESCO1	-0.858002	3.24363e-72	ABI2	1.07768	5.17037e-90	H2AFV	0.88521	3.03504e-71	KIAA1958	1.09996	1.05574e-67
ICAM1	2.97658	6.02487e-69	R3HDM2	1.45056	3.79133e-88	MRPL3	-0.859779	3.41336e-72	RPS3A	0.74886	5.75907e-90	USP53	-1.10491	3.06647e-71	IPO5P1	-1.09865	1.11392e-67
TRPM3	1.86469	6.4985e-69	RNF168	-1.31432	4.18495e-88	INADL	-0.906144	3.41452e-72	FOXP1	1.63726	6.3178e-90	LIN28B	-0.65561	3.48717e-71	TMTC1	-1.35785	1.20016e-67
RCC2	-0.701661	8.74252e-69	NR5A2	-5.78362	4.27591e-88	GULP1	-0.887494	3.71244e-72	HDAC6	1.79848	6.36505e-90	GALNT3	-3.41571	3.91907e-71	RAB23	0.967238	1.69844e-67
TMEM151B	-4.32595	9.57489e-69	KDM6A	1.1276	4.80086e-88	RORB	-4.46329	4.40713e-72	HSD17B12	-1.51019	7.4145e-90	IGFBPL1	-1.53643	3.91907e-71	MYO18A	-1.06279	1.98165e-67
AMIGO2	3.01365	1.06963e-68	EIF5A	-1.88777	5.27338e-88	ICA1	-1.87349	4.59324e-72	PSMA3	-1.34422	8.10103e-90	BACH2	3.01616	4.58473e-71	BZW1	-0.721081	2.15031e-67
REST	0.680219	1.18889e-68	IPO5P1	1.52519	5.27338e-88	NR3C1	-4.22893	4.62074e-72	EFEMP1	1.80544	1.07876e-89	PIP4K2A	1.16158	5.85312e-71	PTAR1	0.706079	2.69271e-67
SHANK2	-2.01371	1.2138e-68	NUMA1	1.0543	5.27338e-88	HDAC2	-0.795231	4.65925e-72	RRBP1	-1.55629	1.14817e-89	SESN2	1.35251	6.97458e-71	NNT	-1.4512	4.1045e-67
SCNN1A	-1.94351	1.23457e-68	HIST1H2AH	-1.24744	5.73741e-88	CELSR2	2.0549	6.07346e-72	NEK7	1.80757	1.15717e-89	DDAH1	-1.05029	6.9754e-71	CCDC69	-5.10686	4.29225e-67
BCR	-0.997449	1.37051e-68	CFLAR	2.00761	6.87025e-88	MBP	-3.31911	7.46813e-72	ID4	5.22323	1.17838e-89	F2RL1	-1.33795	7.18065e-71	UBE2C	1.08847	4.54784e-67
BTBD11	-2.90157	1.4031e-68	ERBB2	-1.26715	7.11873e-88	PPP2R2B	-2.95621	7.61815e-72	NKTR	0.960811	1.17838e-89	HIST1H3H	1.86167	7.89165e-71	AK4	0.797763	4.54784e-67
PIPOX	-1.90009	1.58949e-68	CPXM1	2.03985	7.4806e-88	DANCR	-1.63149	7.90436e-72	SPSB4	2.5658	1.2073e-89	FGD5	-2.13234	1.08651e-70	PARK7	-0.920971	4.76454e-67
BAMBI	1.56156	1.66916e-68	PRDM14	-4.66704	9.28449e-88	HES1	1.54201	7.95083e-72	ABRACL	-1.59989	1.24342e-89	SARS	0.695767	1.19277e-70	PITX2	-4.61276	4.93442e-67
ARHGAP24	4.6685	2.01279e-68	ZNF160	1.31122	9.3937e-88	TLE4	0.976876	8.2963e-72	PHB	-1.29627	1.25676e-89	RAC3	-1.33782	1.34221e-70	FNBP1L	0.724062	5.76653e-67
TNKS	0.829578	2.01776e-68	POU3F2	5.45699	1.05074e-87	THSD4	1.91097	9.15599e-72	MYL12B	-1.53634	1.46065e-89	FAM162A	-1.60618	1.53602e-70	CIART	2.30472	5.93824e-67
HOXB2	7.21978	2.05885e-68	UBE2K	-1.1081	1.06895e-87	DCAF13	-0.87695	9.55683e-72	NFRKB	1.57168	1.51755e-89	TAF15	1.03487	1.73792e-70	CXCL12	-2.38285	6.18751e-67
ASS1	1.27678	2.08084e-68	ADD1	1.20286	1.09558e-87	ZADH2	2.49423	1.04562e-71	CDH24	2.89923	1.52225e-89	DLL1	-2.5134	1.85689e-70	EZR	-0.726321	7.25936e-67
LUZP1	-0.94768	2.1127e-68	AEN	-2.00691	1.10578e-87	HNRNPL	-0.77095	1.16051e-71	CGN	-2.08074	1.83076e-89	VWDE	-1.7105	2.14107e-70	TRIM2	1.05962	7.72234e-67
PRDX6	-0.760965	2.24444e-68	SUPT16H	-0.793609	1.1613e-87	KIAA1456	3.66438	1.27532e-71	OSBPL10	-2.73054	1.93931e-89	WSB1	-0.720649	2.42221e-70	PPFIA4	1.61674	9.02362e-67
EBNA1BP2	-1.0488	2.87003e-68	YAP1	0.907668	1.2303e-87	EGLN1	1.28436	1.27678e-71	PCDH11Y	2.65959	2.02193e-89	GINS2	1.90839	2.71076e-70	TSC22D3	-2.30904	1.16487e-66
VEZF1	0.91859	3.05856e-68	KRAS	-1.28585	1.27135e-87	FGF13	-1.54515	1.35685e-71	MAL	9.03233	2.09397e-89	RPL15	0.60066	3.05142e-70	COL13A1	-4.53179	1.2736e-66
BTG2	3.10647	3.16661e-68	IMPAD1	1.17396	1.29332e-87	EYA4	5.90975	1.89899e-71	IRF2BP2	1.7517	2.18372e-89	HSPA5	-0.719887	3.07497e-70	TPM3	-0.613284	1.28767e-66
LOC101927359	3.69134	3.28365e-68	ZNF664	1.07417	1.44965e-87	CDC42EP4	2.4001	1.93713e-71	PRRT2	3.26631	2.26181e-89	KCNJ5	-6.79092	3.50527e-70	GATSL2	1.0907	1.30565e-66
RHBDF1	2.45301	3.33762e-68	CCT3	-0.893241	1.49875e-87	TCF7	2.62632	1.96498e-71	GINS1	-1.32823	2.46045e-89	HSPA8	-0.600355	4.21665e-70	CREM	-1.88724	1.32906e-66
NAP1L2	-1.91311	3.57697e-68	AKAP1	-1.65562	1.58571e-87	NREP	-0.801126	2.04356e-71	SUMO1	-1.30634	2.78423e-89	TMEM47	1.08372	6.57189e-70	FOXC1	-2.73253	1.41237e-66
FUT8	1.20709	3.67023e-68	SLIT2	1.71784	1.82123e-87	SLC9A7	-1.48221	2.38308e-71	FAM126A	-1.21881	3.32853e-89	EYA4	5.29338	7.7916e-70	B3GALT1	-2.99763	2.03813e-66
PVRL1	-1.38841	4.03982e-68	SLC38A4	-3.46928	2.61466e-87	GNB4	-1.04012	2.431e-71	UBE2N	-1.40408	3.70032e-89	PIKFYVE	-0.878739	8.96196e-70	ITGA8	-3.40828	2.1407e-66
SSBP3	-1.26974	4.32433e-68	ZIC2	-1.30315	2.64596e-87	OBSCN	1.23757	2.52825e-71	NUP205	-0.948409	3.86255e-89	ZNF90	-1.03939	9.86832e-70	LDHB	0.587924	2.14838e-66
STC2	0.896088	4.33305e-68	TCP1	-1.04628	2.77643e-87	G3BP2	-0.649648	2.57316e-71	CENPU	-1.22359	4.30782e-89	ARHGAP35	0.809963	1.1199e-69	FURIN	-1.74224	2.22877e-66
CORO2A	1.38476	4.46451e-68	PAPSS2	-3.71952	2.90218e-87	UBE2S	-1.41282	2.58899e-71	FLNB	-1.15676	4.37512e-89	SETD7	-1.26746	1.2228e-69	NAV3	3.22533	2.66076e-66
ASCC3	-0.732966	5.26033e-68	THBS2	-3.25613	2.96908e-87	HIST1H1A	-0.90409	2.74849e-71	ZNF704	2.16737	4.71907e-89	MAT2A	0.727702	1.47354e-69	GNAZ	1.82894	3.48801e-66
PLEKHH1	1.25009	5.62555e-68	YWHAH	-1.22826	3.41138e-87	GABRA1	-7.89662	2.80776e-71	PRELID1	-1.77282	4.7785e-89	CD44	-2.90302	1.52345e-69	TMX4	-1.08898	5.59826e-66
HIST1H3A	-1.38359	5.93548e-68	ASPM	-0.84439	3.57805e-87	ZNF721	-0.946382	2.81244e-71	SP8	3.70938	6.25772e-89	CDC42EP4	2.27477	1.81557e-69	ZBTB16	2.17673	6.40793e-66
PPP1R3C	2.917	6.56789e-68	BUB3	-1.25182	4.50276e-87	STEAP2	1.22943	2.88276e-71	FAM84B	1.11315	7.56571e-89	FAM159B	-3.6343	1.86723e-69	DDX3Y	0.663372	6.84775e-66
WSCD2	3.61978	8.9507e-68	TLE4	1.24446	4.59222e-87	AP1S2	-0.975935	3.11416e-71	TRPC4	3.4993	7.60683e-89	MORC4	2.57552	2.12277e-69	HSPB1	-2.59904	6.87796e-66
GULP1	-0.826904	9.08196e-68	ICMT	-1.25861	4.65956e-87	FHL1	1.50092	3.29747e-71	MME	-3.1975	9.28229e-89	SULF1	-2.66661	2.12656e-69	ACSM3	2.76226	7.25401e-66
BUB3	-0.896426	9.49607e-68	SOX11	1.08418	4.90012e-87	RPL13	0.625175	3.71654e-71	SHANK2	-3.76407	9.35576e-89	NES	0.668141	2.95535e-69	PODXL	0.590759	7.29714e-66
C4orf3	1.30999	9.68392e-68	DUSP16	-1.47277	5.0535e-87	ELK3	-2.33606	4.01145e-71	DSG2	-1.04299	1.02348e-88	CRB2	2.90483	2.98336e-69	MEIS2	0.803945	7.82279e-66
FNIP1	1.01751	9.89708e-68	FAM171B	-2.03636	5.15682e-87	UGT8	-1.49305	4.20708e-71	TMEM2	1.08147	1.06496e-88	LRAT	-1.38219	3.12372e-69	IMPDH2	0.643621	9.25761e-66
ZMAT4	-2.83506	1.05862e-67	HIPK3	1.9226	5.28846e-87	ST13	0.747084	4.5308e-71	ADH5	-0.991969	1.15669e-88	BLOC1S6	-0.938794	3.19916e-69	GPT2	-1.10624	1.56392e-65
HMGN2	-0.692504	1.07051e-67	GDAP1	-2.09026	5.38738e-87	CXCR4	4.46536	5.45756e-71	ZC3H12C	2.26511	1.52671e-88	RAB17	-3.80122	3.73221e-69	MUC16	3.33122	1.695e-65
OSBPL10	-1.55399	1.08027e-67	TEAD1	1.03277	6.77685e-87	PLCB1	1.20832	5.64049e-71	UNC5D	-1.32073	1.64876e-88	SLC5A9	-5.76742	3.99858e-69	RPN2	-0.840384	1.96805e-65
EDNRB	1.4393	1.08027e-67	FLVCR1	-1.38627	6.80856e-87	RPS25	0.654921	5.72826e-71	AIF1L	-1.21608	1.65518e-88	KNOP1	0.923174	4.26223e-69	TMEM123	0.643553	2.23852e-65
HJURP	-0.980271	1.12475e-67	LRRC8A	-1.37871	7.53942e-87	ROR1	-0.912844	5.98851e-71	EIF4E	-1.01084	1.65518e-88	MARS2	-1.88423	4.2703e-69	MAGED2	-0.89506	2.60853e-65
ERGIC3	1.04925	1.14841e-67	LPPR4	3.95833	7.97638e-87	PAMR1	3.17321	6.17375e-71	OBSCN	1.66218	1.65728e-88	CRLF1	-5.86256	4.313e-69	ACBD7	1.62519	2.98447e-65
GDAP1	-1.43865	1.188e-67	ID4	4.79179	8.22425e-87	AMD1	-0.748862	6.46958e-71	CEP78	1.45616	1.66846e-88	ST3GAL1	-2.58875	4.84224e-69	MOB3B	1.77279	3.34919e-65
SSB	-0.619701	1.38758e-67	SERPING1	2.11492	1.00842e-86	SCAF8	0.785916	8.26027e-71	MEIS3	2.94316	2.02081e-88	IDI1	-1.30002	5.21362e-69	MYRF	-2.28872	3.47503e-65
PSMA4	-0.736337	1.47212e-67	DGKI	6.96431	1.01365e-86	TCEA3	6.04087	1.03341e-70	OTX2	-5.54384	2.12247e-88	PPFIBP1	-1.25848	5.845e-69	CLDN11	3.43191	4.21365e-65
ZNF664	0.775495	1.84213e-67	MEIS3	2.80244	1.03257e-86	REST	0.702186	1.09292e-70	SEMA6D	5.29371	2.43456e-88	RBL1	1.06273	6.03229e-69	LINC01279	-4.0152	4.37147e-65
MDM2	0.73303	1.96661e-67	GADD45A	2.68615	1.03422e-86	BTBD3	0.902125	1.10967e-70	COL5A1	2.82945	2.45496e-88	LAMB1	-0.759327	6.62075e-69	FTH1	-0.647246	5.1064e-65
SMG7	-1.29858	2.05071e-67	GATA6-AS1	10.1726	1.16918e-86	MMP14	-1.51127	1.30828e-70	NAV1	1.4956	2.46785e-88	FEZ1	2.26558	6.74218e-69	HOXA-AS2	5.89781	5.45069e-65
GPI	0.866374	2.14735e-67	NUP155	-1.11864	1.21122e-86	EDIL3	-1.70178	1.36077e-70	MET	1.94326	2.67886e-88	CALD1	-0.788607	7.77e-69	ENO3	-1.96277	6.41944e-65
ZNF107	-0.893846	2.20752e-67	LENG8	1.52414	1.39466e-86	CHMP1B	-1.14499	1.59015e-70	CORO2A	-3.52538	2.69084e-88	DHRS3	4.39637	8.21038e-69	IFI16	-1.54145	6.79055e-65
GMNN	-1.1369	2.51553e-67	KLKB1	-5.34737	1.6448e-86	SRP9	-0.886878	1.60703e-70	GRPEL2	-1.38509	2.74748e-88	MAML2	-2.67772	9.3166e-69	RPL36A	1.0177	8.85092e-65
ZC3HAV1	0.850713	2.9867e-67	RFWD3	-1.27218	1.65489e-86	ITPR3	-1.30523	1.72549e-70	PYGO1	3.59572	3.47963e-88	FAM111B	1.30747	9.84721e-69	GAPDH	0.579932	9.2494e-65
HMGN5	-2.77234	3.3622e-67	ABCE1	-0.992366	1.7064e-86	KIAA0754	-1.11964	1.78133e-70	GPC3	1.58196	3.6316e-88	ITSN1	0.747794	1.3187e-68	UXS1	1.01483	1.00689e-64
ARHGAP23	-2.2485	3.93298e-67	SMC6	-0.920919	1.76432e-86	HS6ST1	-1.6449	1.90979e-70	ZIC5	1.24508	3.68087e-88	TMC6	-2.33516	1.36022e-68	CEBPG	-0.887382	1.04102e-64
PDE3A	-4.26007	4.13979e-67	NBPF1	1.93244	1.86997e-86	MRPS34	-1.12081	2.04106e-70	CRMP1	-2.3334	4.00514e-88	ALDH1A2	-6.21902	1.44653e-68	ARHGAP32	0.950454	1.11312e-64
AKAP1	-1.13777	4.27925e-67	MSX2	6.54767	1.89686e-86	YAF2	2.91365	2.18193e-70	ACVR2B	0.818472	4.21855e-88	KIF21B	-1.71853	1.55175e-68	HMGN1	-0.672235	1.30489e-64
CAPS2	3.09924	4.3122e-67	MOK	5.01755	1.96544e-86	LINC01578	1.0706	2.3649e-70	PALLD	2.23643	4.68442e-88	RNF19A	-1.27086	1.5544e-68	WNT2B	3.27276	1.43757e-64
RBM27	-0.727085	4.87347e-67	HAPLN1	8.94979	2.00912e-86	CC2D2A	1.30543	2.65476e-70	PSMA6	-1.06708	4.74864e-88	WARS	-0.724929	1.63342e-68	KIF13A	-0.888937	1.445e-64
SCG3	-0.878219	5.72663e-67	MYADM	1.87967	2.03967e-86	AKAP12	0.63797	2.79016e-70	TALDO1	-1.87502	4.75083e-88	FRA10AC1	-1.28647	1.87089e-68	ARHGAP28	-1.58445	2.16101e-64
SEZ6L	6.27187	6.19874e-67	ISL1	10.5078	2.28531e-86	EBNA1BP2	-1.07382	2.82992e-70	PPP1R1A	2.89347	4.7594e-88	NEK9	0.996223	2.01258e-68	HTR1D	3.47966	2.42173e-64
PIK3C2B	1.35059	6.29345e-67	G3BP2	-0.834783	2.35472e-86	MYOF	2.46711	2.99354e-70	KRT8	-1.04004	5.19915e-88	PMEL	1.3304	2.05028e-68	WNK3	0.765535	2.42847e-64
INCENP	-1.08594	7e-67	FRMD3	3.60554	2.38819e-86	PKNOX2	4.8063	3.10024e-70	CASD1	1.39534	5.39313e-88	EPHA6	-4.5016	2.41365e-68	PKP4	0.747108	2.86432e-64
ABCG2	2.70753	7.63111e-67	SPOCK3	6.1376	2.71557e-86	CD9	-1.11769	3.54575e-70	RASGEF1B	4.29703	8.65449e-88	RASEF	-3.13829	2.56018e-68	SLFN13	-2.26408	3.07334e-64
NMNAT2	-2.44919	7.80542e-67	ANKRD36C	1.40694	2.73737e-86	CEP290	0.912789	3.83567e-70	TMED2	-1.05599	8.74407e-88	PLXDC2	-0.976017	2.56018e-68	SH3BGR	-2.71948	3.10803e-64
STT3B	0.678584	8.01437e-67	ZNF101	-1.87192	2.99894e-86	ST6GAL1	-1.00425	4.04424e-70	MGST1	-1.75907	9.51875e-88	FOXH1	-1.58611	3.47542e-68	WWC1	1.26349	3.69509e-64
MFAP4	3.54064	8.28768e-67	JPH2	5.5214	3.39342e-86	IFT172	1.40826	4.99334e-70	SH2B3	-3.934	1.0638e-87	SEZ6L	-5.78058	4.15334e-68	MYL12A	-1.04036	4.11333e-64
RAB11FIP4	-1.06216	8.31818e-67	PROS1	4.24137	3.883e-86	PSMA2	-1.2057	5.33453e-70	G3BP1	-0.880397	1.07315e-87	RIN2	2.5489	4.72477e-68	SRI	-1.51953	4.1525e-64
MED12	0.997095	8.48568e-67	EGR1	2.69731	4.87392e-86	CALN1	-3.04986	5.432e-70	EFNB3	2.29995	1.13069e-87	PIPOX	1.86656	4.92355e-68	SRRM2	0.580322	4.16061e-64
DNAJB2	1.87167	8.58558e-67	PUS7	-1.16695	5.08565e-86	GPBP1L1	-0.888316	5.50628e-70	DSE	-1.51365	1.13248e-87	TXN	-1.13993	5.12733e-68	ZNF468	-1.81869	4.38197e-64
ENPP2	2.62916	8.73828e-67	YWHAG	-0.9471	5.25972e-86	TMEM123	0.709678	6.58756e-70	CALB1	-6.84941	1.35648e-87	H2AFY	-0.928173	5.48739e-68	LRRFIP2	0.957168	4.48233e-64
MXI1	1.67252	8.75218e-67	KIF23	-1.06304	5.28525e-86	ST8SIA1	3.35162	7.08964e-70	KIAA0754	-1.68075	1.44501e-87	TNFRSF9	-10.1341	5.66745e-68	BUB1B	0.692571	4.65717e-64
UNC13A	-1.14192	8.84586e-67	NCOA6	2.1284	5.30016e-86	SREK1	0.780311	7.28038e-70	MLH3	1.48419	1.74812e-87	PLEKHA7	2.00606	6.37146e-68	CCDC150	1.24771	5.13892e-64
FOXP1	-1.41914	9.03688e-67	FAM98A	-1.8542	5.7544e-86	TBC1D16	-1.03175	7.43532e-70	GREM1	7.27173	1.80999e-87	PTK7	-0.824519	7.38492e-68	CLVS1	4.12153	6.95793e-64
YAP1	0.644545	9.04247e-67	RORA	1.6103	6.74865e-86	ADCY5	-4.41639	7.81674e-70	BAZ2B	1.04084	1.81223e-87	SLC8A3	-4.95555	7.52868e-68	CPEB2	-3.79241	7.49509e-64
SPRED2	1.81547	9.40551e-67	TAF4B	-1.86112	7.11661e-86	MAP9	-1.24691	8.32517e-70	LRRC8A	-1.48007	1.90864e-87	UTRN	0.596266	8.41308e-68	NEDD4	-1.73154	9.615e-64
KDM4B	1.40762	1.0129e-66	GOLGA8B	2.28497	7.20573e-86	DOCK3	1.86854	9.16116e-70	STARD7	-1.21942	1.9401e-87	LATS2	1.63947	9.29167e-68	CHML	0.700796	9.70239e-64
UNG	-0.942539	1.1492e-66	FIGNL2	3.13123	7.34731e-86	CNTFR	4.54302	1.15696e-69	PPM1H	-1.69328	1.94557e-87	ABL1	1.00365	9.79404e-68	SLC7A5	-1.8914	1.02799e-63
APEX1	0.622924	1.22765e-66	C1orf168	7.37612	7.80074e-86	DOCK4	-1.22059	1.23972e-69	CCT2	-0.956956	2.19674e-87	LRRC2	-5.21184	1.01385e-67	CKAP2	0.721889	1.11556e-63
ALDH1A2	6.22256	1.27207e-66	ZCCHC11	1.11026	8.39017e-86	MRS2	-0.992578	1.69696e-69	NQO1	-3.6893	2.60662e-87	PELI1	-0.815735	1.18347e-67	MFAP4	-3.881	1.19902e-63
RTN3	-0.781452	1.32662e-66	GNL3	-0.934833	1.05937e-85	TOP2A	-0.598014	1.78308e-69	CBR1	-2.76805	2.8456e-87	BRCA1	0.924907	1.20633e-67	HIP1	0.815264	1.3451e-63
RND2	-2.17671	1.34295e-66	BCAS3	2.12655	1.15383e-85	KAT6A	0.868044	2.04859e-69	ZNF514	2.37658	3.38331e-87	FGF19	-2.21201	1.23397e-67	ROR2	-1.31744	1.34772e-63
CCDC50	0.910826	1.50456e-66	CIRBP	1.49022	1.16664e-85	VRTN	-0.98078	3.29068e-69	PTPN11	-0.915071	3.65064e-87	ZNF737	-1.08058	1.23627e-67	FLVCR2	2.33326	1.39815e-63
DANCR	-1.49375	1.61524e-66	SLC9A3R1	1.62838	1.26804e-85	ANP32B	1.06583	4.78205e-69	SHMT2	-1.24405	4.26266e-87	NCOA3	0.899046	1.32358e-67	SKI	1.3157	1.92321e-63
AIF1L	-0.802999	1.94699e-66	RPF2	-1.26234	1.32973e-85	PHGDH	0.632462	4.85215e-69	RARRES2	-6.63561	5.20365e-87	NELL2	-1.04226	1.37502e-67	IL13RA1	-2.1135	2.19026e-63
ASPH	0.725975	2.3075e-66	WDR43	-0.960035	1.35711e-85	RSU1	-1.10346	5.08777e-69	OAZ1	-1.35777	5.34372e-87	TSPYL2	1.22583	1.38914e-67	SEMA6D	1.83468	2.26905e-63
NBPF1	1.44226	2.43385e-66	POLR1B	-1.39229	1.39546e-85	PDE4B	-4.81851	5.31726e-69	MAK16	-1.28322	5.50962e-87	AP3B2	-4.03997	1.39098e-67	MPP5	0.853048	2.31124e-63
PPP4R4	-1.79235	2.49719e-66	C1GALT1	1.06371	1.54431e-85	HOXA2	12.3677	5.75076e-69	AIDA	-1.47028	5.79448e-87	BMF	2.32823	1.49844e-67	DBX2	5.55188	2.55422e-63
SMG6	1.13865	2.53997e-66	ATP8A1	-1.80888	1.69311e-85	ATF5	2.49211	6.43215e-69	HTR7	-7.7221	7.01392e-87	KAT7	-0.812804	1.60096e-67	CNN1	-2.6143	2.60697e-63
CCNA2	-0.805944	2.63567e-66	PHKB	1.3212	1.82117e-85	ZNF483	-0.939844	6.47286e-69	POU3F3	7.16434	8.26699e-87	PJA2	-0.772868	1.61172e-67	MYH9	-0.574655	3.0147e-63
SSFA2	1.38072	2.77941e-66	SERINC3	1.72112	2.02179e-85	NME1	-1.56779	7.50751e-69	ZFYVE16	1.22768	8.84726e-87	CIT	0.856431	1.62748e-67	CAMK2A	-4.96046	3.02861e-63
GMPR	4.49732	3.54774e-66	LNPEP	2.64035	2.06081e-85	MYCL	1.40305	7.82019e-69	LOC100130899	-6.66952	9.8809e-87	BACE2	-2.40403	1.63305e-67	C20orf166-AS1	-6.05002	3.07508e-63
P4HA2	2.38773	3.56792e-66	PLN	3.76189	2.08763e-85	PAM	0.934017	8.45029e-69	NAE1	-1.11996	1.07752e-86	EDNRB	-1.39464	1.84045e-67	IFIT1	-3.24383	3.40471e-63
RAB12	0.944612	4.06868e-66	PTTG1	-1.31558	2.09152e-85	ZNRF3	1.78774	8.47602e-69	PFKFB3	2.08371	1.12857e-86	ZNF160	-0.887242	1.86464e-67	DYRK2	-0.808014	3.75451e-63
EIF3H	0.666279	4.06868e-66	TSC22D1	1.11946	2.09684e-85	ASCC3	-0.738664	9.94498e-69	KMT2E	1.14117	1.42335e-86	ESYT2	-0.960683	2.12344e-67	PARP14	1.34823	4.16796e-63
SDC2	-0.798522	4.08847e-66	FOXN3	-1.03375	2.25468e-85	SYT4	-5.36521	1.02257e-68	TMEM132B	-2.62386	1.51695e-86	CALM1	-0.653877	2.12816e-67	DYNC2H1	0.658256	4.25108e-63
PRELID1	-1.07289	5.05728e-66	CHAF1A	-1.19956	3.06876e-85	SH3BGRL	-1.33785	1.20936e-68	TFPI	6.05524	1.52698e-86	WHSC1	0.68294	2.29358e-67	KCNIP4	-5.07401	5.94253e-63
RMI1	-2.27937	5.1061e-66	IGFBP7	6.12099	3.1303e-85	SALL4	0.816513	1.26724e-68	FRAS1	0.865409	1.70406e-86	SAMD4A	-2.6858	2.52711e-67	PPIA	-0.583685	6.0685e-63
PIF1	-2.15071	5.7964e-66	SYT14	-2.42567	3.19294e-85	FIGN	1.11524	1.26934e-68	DHX15	-1.00152	1.79117e-86	KDM3A	-0.871714	2.56413e-67	YPEL5	-1.2388	6.93133e-63
RANGAP1	-1.05413	6.56182e-66	NR2F2	9.93727	3.52743e-85	RAB23	0.968073	1.94271e-68	KIAA0040	-10.8449	2.05969e-86	RIMS3	1.36705	2.69107e-67	ACTR3	-0.720867	8.8456e-63
MRPL20	-1.23352	6.57993e-66	EZR	-0.927417	3.57766e-85	AQR	-0.737767	2.11518e-68	YWHAH	-1.2641	2.76775e-86	AUTS2	1.49631	3.07502e-67	PIAS1	0.921912	9.70328e-63
GJC1	-0.787841	6.65523e-66	TBC1D16	-1.37757	5.01233e-85	PLA2G3	-3.29352	2.22073e-68	MPP5	1.28864	2.81954e-86	SPCS3	-0.840225	3.34825e-67	CD47	1.01632	9.78304e-63
USP53	1.0189	6.90538e-66	PLEKHA6	2.29641	6.52726e-85	FAM129A	1.05909	2.4959e-68	RAB11FIP4	-1.64422	2.91828e-86	TANC1	1.45507	3.59117e-67	PRODH	2.22931	1.06694e-62
FUS	-1.04474	7.24146e-66	SFRP5	5.56359	6.56604e-85	WLS	6.01881	2.53906e-68	HES1	1.976	3.03558e-86	ADCY8	-5.05773	3.97325e-67	WSCD2	3.19818	1.15908e-62
FSIP2	1.17248	7.4286e-66	C5	5.08061	6.92104e-85	FBN2	0.753449	2.69298e-68	ERGIC3	1.43597	3.04501e-86	ATAD2	0.876472	4.04139e-67	TMOD1	-4.45035	1.171e-62
PDLIM5	0.929893	7.67691e-66	HP1BP3	1.1171	9.38069e-85	YWHAQ	-0.740484	2.69767e-68	AMD1	-0.987735	3.04501e-86	NCAPG	0.769414	4.2893e-67	MITF	-4.21044	1.23337e-62
VEGFA	0.787167	7.81684e-66	PRSS23	2.74148	9.72311e-85	CCND2	0.973374	3.4536e-68	CCDC50	1.27028	3.54309e-86	GRPR	-4.33185	5.43782e-67	SH2B3	-2.55162	1.2543e-62
FUT11	1.90388	8.16104e-66	GREB1	1.46796	1.24076e-84	NRK	-3.27256	3.75605e-68	YWHAG	-0.967182	3.78512e-86	LPAR6	-4.71788	5.4422e-67	GALNT1	-0.790798	1.26243e-62
ABRACL	-0.971342	8.62451e-66	KDM7A	1.2491	1.24702e-84	MDH1	-0.966725	3.91377e-68	HERC2P2	1.42355	3.90333e-86	PRODH	2.73855	5.57715e-67	ACTN1	-0.756188	1.40728e-62
HS6ST1	-1.52705	9.07213e-66	ARHGAP29	2.0437	1.28163e-84	TMTC3	-0.854508	3.94651e-68	MSL1	1.2753	4.37083e-86	TRIM36	-1.71879	5.72397e-67	LOC100506548	0.823852	2.17573e-62
HIST1H2BM	-1.21956	9.2817e-66	TMTC2	2.38055	1.31208e-84	NUP205	-0.655135	4.98766e-68	ARHGAP32	1.41271	4.62856e-86	LOC729739	-5.37082	6.02339e-67	GAD1	-5.44147	2.26871e-62
MLH3	1.03158	9.32832e-66	CDS1	-2.67766	1.32996e-84	DHX15	-0.718232	5.10646e-68	IFITM1	-1.59505	6.30126e-86	FMN1	-2.34394	6.04712e-67	TNFRSF19	-1.26365	2.27261e-62
TMTC2	1.81707	9.72219e-66	STRBP	-1.02535	1.41413e-84	VEGFA	0.811451	5.89062e-68	ELOVL6	-1.38951	7.69879e-86	DAG1	0.838325	6.31519e-67	MAL2	-1.47697	2.47022e-62
PTPRM	1.38054	9.8923e-66	BIRC5	-1.3217	1.52263e-84	PDIA4	-0.709287	6.07718e-68	ETV4	-6.11556	7.73055e-86	FZD2	2.11191	9.29299e-67	PKIG	-1.65913	2.47397e-62
ZC3H13	-0.726944	9.8923e-66	LUM	7.0694	1.54152e-84	MARVELD3	-4.44617	6.16239e-68	DLG5	1.28013	1.01679e-85	ANKRD11	0.86596	1.02067e-66	UBC	-0.901151	2.50455e-62
KIAA0754	-1.03898	1.03448e-65	ANGPT2	8.18039	1.64321e-84	VPS13B	0.886763	6.17134e-68	ARHGAP24	5.64472	1.05013e-85	CYYR1	-1.2556	1.11343e-66	IFITM3	-1.69846	2.73546e-62
TNFRSF9	9.4039	1.16513e-65	ULK2	2.21074	1.64881e-84	APBA2	1.57903	6.39962e-68	CLK1	1.43068	1.05639e-85	LINC01578	0.994325	1.18837e-66	THSD4	1.70827	2.8163e-62
CREBBP	0.927162	1.19665e-65	FOXD3-AS1	-5.41025	1.88417e-84	VWDE	-1.64448	6.82532e-68	ARPC2	-1.35379	1.2019e-85	CYP26A1	-4.42307	1.24968e-66	PSMA6	-0.696553	3.19096e-62
GAL	2.60524	1.32611e-65	CXADR	-0.921411	2.22457e-84	ARAP3	-2.12451	6.85851e-68	SNRPD1	-1.28285	1.29447e-85	ALDH1B1	-1.79537	1.29066e-66	ACPP	-6.44391	3.48073e-62
SERPINF1	-2.08184	1.57428e-65	LOC100131564	2.46308	2.39138e-84	TTC3	0.707044	7.87757e-68	KIAA1407	3.47229	1.30109e-85	HK2	-0.71656	1.56572e-66	ADAMTS6	-1.34807	4.31825e-62
ZNF395	1.42169	1.61468e-65	SOX5	4.40575	2.59967e-84	FOXD3	-6.90866	7.97915e-68	DNAJC7	-1.17212	1.45991e-85	AP1B1	1.01135	1.57932e-66	DSG2	-0.670229	5.39739e-62
VDAC2	0.68848	1.7065e-65	FANCD2	-1.10895	2.61484e-84	FAM110B	3.05426	8.64241e-68	TUBA4A	-5.03953	1.80652e-85	LINC00261	-8.07239	1.69516e-66	FUT8	-1.03948	5.43973e-62
GSTP1	-0.856415	1.75179e-65	PLS1	-1.8058	2.72647e-84	EOGT	-1.2924	8.64241e-68	DSC2	1.04327	2.01192e-85	SLC35F2	-1.36092	1.83328e-66	CRABP1	1.03071	5.64989e-62
ALDH7A1	-0.888578	1.77386e-65	INO80D	-1.17528	2.89695e-84	ETS2	-2.13809	8.66719e-68	SRP9	-1.22252	2.20688e-85	RASGRP1	-2.54182	1.89193e-66	PRKCSH	0.77645	5.82689e-62
ZCCHC11	0.799816	1.77386e-65	B3GNT7	-3.77113	2.89731e-84	HMGN1	-0.691357	9.58687e-68	PLAG1	1.42838	2.44875e-85	TRDMT1	1.31362	1.97259e-66	CNTNAP4	-2.0871	6.4792e-62
HLA-A	1.2836	1.86851e-65	PGRMC1	-1.04048	2.98375e-84	EXOC2	-0.94605	1.0646e-67	CDC25A	-1.65657	3.19375e-85	ZADH2	2.1648	1.9898e-66	TMEM200B	-5.20811	6.52929e-62
BRCA2	-0.82149	2.29282e-65	VDAC1	-0.971303	3.05858e-84	RAB3B	-0.801807	1.28414e-67	SF3A3	-1.04999	3.42212e-85	TARS	0.59549	2.12687e-66	PYGM	-3.39459	7.62101e-62
NRK	-3.1438	2.52367e-65	PLAT	3.90386	3.11457e-84	SLC39A10	-0.63947	1.46463e-67	NUMA1	1.01841	3.56473e-85	LGR4	0.714279	2.25639e-66	NCAPD2	0.70945	8.33213e-62
SNX16	1.73106	2.90287e-65	BTG1	1.58046	3.13468e-84	HLCS	1.44784	1.48966e-67	ALDH1L2	-3.87609	3.56516e-85	NNAT	1.82215	2.63333e-66	CBS	-0.700356	9.31251e-62
FGF19	2.15968	3.12963e-65	S1PR1	4.10645	3.1602e-84	SEMA3E	5.2714	1.51911e-67	PTMS	1.3541	3.6648e-85	FAR2	-1.84982	2.75687e-66	FAM184A	-0.894074	1.3631e-61
RPL11	0.581008	3.64439e-65	TARDBP	-1.08976	3.21782e-84	EZR	-0.687106	1.53884e-67	PAPSS2	-4.37726	4.17582e-85	KIAA1191	-0.863758	3.99338e-66	TCERG1	0.631143	1.67634e-61
FOXK1	1.6935	3.99276e-65	FRMD6	1.77331	3.27629e-84	FREM2	-0.724407	1.62283e-67	ERV3-1	1.74156	4.26355e-85	RASSF3	-1.21599	4.13485e-66	KIF3A	0.966123	1.71114e-61
POLQ	-0.916926	3.99276e-65	EBNA1BP2	-1.39128	3.46231e-84	HN1	-1.39972	1.7034e-67	RPN2	-1.15857	4.46664e-85	PRKCB	2.02243	4.48424e-66	PMEL	-1.44024	2.06243e-61
SEMA5B	-3.56725	4.15287e-65	CTGF	1.66231	3.54419e-84	ZFP36L2	1.60656	1.74913e-67	HAS3	-6.42956	4.55068e-85	ARPC2	-0.91703	4.92339e-66	EMILIN1	-3.18932	2.24963e-61
GART	-0.788146	4.34129e-65	CTBP2	-1.08104	3.68199e-84	2016-09-06	1.2754	2.01483e-67	SDC4	-2.18447	4.8875e-85	HEY2	-2.31918	5.12438e-66	NEURL1B	-2.3528	2.30124e-61
TNIP1	1.38803	4.72381e-65	ACO1	-1.41943	4.28019e-84	NLK	-0.966557	2.13339e-67	ITGB8	2.30709	6.08563e-85	NMNAT2	2.38694	5.92867e-66	PLA2G16	3.74675	2.45885e-61
ADAMTS20	1.49581	4.84364e-65	DENND4C	1.22392	4.28897e-84	ZNF480	-0.944038	2.67392e-67	FRS2	1.31076	6.1695e-85	RSU1	-1.04636	6.23742e-66	SHB	1.88074	2.52617e-61
TRIP10	0.907062	4.85669e-65	HACD1	2.67945	4.41716e-84	WDR19	1.00377	3.2888e-67	KIF3A	1.50692	6.31743e-85	SORBS1	-1.04375	6.59259e-66	CAMK2D	0.881052	2.61163e-61
PTPN2	0.883934	4.96335e-65	EIF2AK2	-1.31602	5.24817e-84	N4BP2	-0.711137	3.59519e-67	CCT6A	-0.846553	7.30377e-85	CASC10	3.10448	6.72151e-66	ARID3C	3.96882	2.6653e-61
TBC1D5	0.941435	5.08636e-65	HN1L	-1.03351	5.40556e-84	GPR160	-2.28864	3.60757e-67	WHSC1	0.928725	7.49871e-85	SATB1	-1.15012	7.12536e-66	HIPK3	-1.10127	3.3958e-61
DPY30	-1.23197	5.09212e-65	MCM10	-1.36274	6.14361e-84	ACTN4	-0.749191	4.08294e-67	AEN	-2.09661	8.22674e-85	FAM131B	2.25649	7.4264e-66	SEMA4G	3.20758	3.66734e-61
FAM210B	1.73505	5.09678e-65	CPS1	1.63977	6.30964e-84	IFITM2	-2.65597	4.2059e-67	PYCR1	-1.71245	8.30974e-85	STX3	-0.942701	7.43399e-66	SFRP5	-2.95136	3.69287e-61
PRKX	1.06229	6.35562e-65	GATS	1.97303	6.97263e-84	TSPYL2	1.22065	4.297e-67	CCDC186	-1.33593	8.34025e-85	TUBA1C	-0.790945	8.30639e-66	TBX2	-5.74717	4.15674e-61
MYL12B	-0.930073	6.65929e-65	EIF5B	-1.12351	6.97675e-84	PRMT1	-0.784667	4.62962e-67	EIF4G1	-0.808028	9.80652e-85	NOTCH2	0.810511	1.04167e-65	SKIDA1	1.05753	4.24155e-61
PAWR	-0.821217	6.6745e-65	WDHD1	-1.00466	7.076e-84	ZMAT4	-2.69086	4.80656e-67	NKD1	2.01828	1.14286e-84	KNTC1	0.752174	1.07002e-65	TRIM59	0.908813	4.34636e-61
CDH10	7.20804	6.82722e-65	ZNF732	-2.05577	7.36441e-84	IARS	0.616779	5.30813e-67	RASSF3	-2.12182	1.18999e-84	GATA6-AS1	-8.20671	1.07802e-65	FNDC5	2.20973	4.95418e-61
PTGR1	1.16977	7.0912e-65	GJC1	-1.07101	7.71093e-84	GOLGA8B	1.69844	5.9136e-67	DDIT4	1.46236	1.30884e-84	CENPU	0.807108	1.08667e-65	PHKB	-0.880536	5.3378e-61
ZNF101	-1.24392	7.70882e-65	LMOD1	4.81504	7.98104e-84	MAPK6	-0.679082	5.93379e-67	NDUFS1	-1.1422	1.32228e-84	EIF4EBP1	1.23793	1.10882e-65	ESRG	1.63405	5.82767e-61
RNF168	-0.873396	7.75947e-65	TSR1	-1.02706	8.40812e-84	DOK4	-1.83726	6.06061e-67	APPL1	-1.20776	1.3695e-84	H2AFZ	0.789221	1.19903e-65	LOC646762	-2.42801	6.09843e-61
TRERF1	-2.00685	8.2611e-65	ORC1	-1.4482	8.8848e-84	VEPH1	-2.53495	6.59516e-67	LEF1	4.11419	1.63085e-84	APC2	5.62587	1.27122e-65	BFSP1	2.90557	6.34058e-61
ANKRD13A	1.11242	8.36541e-65	TALDO1	-1.59241	1.00961e-83	FGD4	-0.83989	6.76504e-67	LRRC4	2.44922	1.87452e-84	CHM	-1.03201	1.29509e-65	TMED10	-0.707386	6.46139e-61
BLM	-0.873851	9.08327e-65	PSMD11	-1.14219	1.20525e-83	CHST9	-2.65561	6.91913e-67	RPS8	0.708932	2.00541e-84	SPINT1	-1.49909	1.30953e-65	BNC1	-3.25848	6.83391e-61
RPLP0	0.578156	9.6711e-65	MRPL3	-1.04763	1.20842e-83	KAT7	-0.80464	7.10245e-67	HIPK2	1.29774	2.10845e-84	CXCR4	-1.8158	1.52046e-65	AARS	-0.609467	7.28542e-61
LINC00261	11.956	1.22301e-64	LOC101929550	6.32223	1.34106e-83	LRRC2	-5.16608	8.20965e-67	ST6GALNAC3	1.43885	2.6038e-84	FKBP4	-0.772328	1.59222e-65	NFKBIA	-2.0416	8.32681e-61
MAGED2	0.878974	1.25585e-64	KLHDC7A	-4.52927	1.40849e-83	HIST1H2AL	0.795388	9.00105e-67	INSIG1	-1.93147	2.64484e-84	PMEPA1	-3.59095	1.97461e-65	PSAT1	-0.690805	8.33357e-61
KIAA1109	0.613008	1.45292e-64	SNHG3	-1.50952	2.03596e-83	ADAM12	5.24073	1.02377e-66	SASH1	1.27401	3.02166e-84	USP9Y	-0.767492	2.42036e-65	POU3F2	1.72356	8.8337e-61
HDAC2	-0.697018	1.62786e-64	CLK1	1.34271	2.0567e-83	PAPSS1	-0.887838	1.05163e-66	MYO1D	-2.28063	3.18096e-84	VAPB	0.9811	2.46543e-65	ITM2C	-0.838373	9.30283e-61
EXOC2	-0.900933	1.73382e-64	ZFYVE16	1.14205	2.06244e-83	GATS	1.52906	1.11577e-66	SQLE	-1.11002	3.20024e-84	GFPT1	-0.642218	2.69925e-65	BAALC	1.03013	1.02329e-60
SHISA9	1.19057	1.84388e-64	NUS1	-1.36201	2.97752e-83	ZRANB3	1.09985	1.33774e-66	SLC6A6	-1.19482	3.86672e-84	SDC2	-0.842492	2.72139e-65	ZDBF2	0.733042	1.07375e-60
GABBR2	4.18551	2.20227e-64	HNRNPA1	0.678612	3.37161e-83	HEATR5A	-1.20287	1.33912e-66	COPB2	-0.961131	3.86672e-84	MYO1D	-1.29679	3.0548e-65	MFGE8	-1.04989	1.1086e-60
ECT2	-0.669352	2.36732e-64	MIR133A1HG	7.67834	3.43214e-83	VAPB	1.00908	1.35691e-66	ZBTB44	-1.03981	4.11103e-84	NEK3	1.46146	3.06928e-65	NFRKB	0.911167	1.45356e-60
CALD1	-0.702059	2.70816e-64	THSD7A	3.33758	3.65779e-83	CDS1	-1.79436	1.36861e-66	CNOT1	-0.786591	4.97385e-84	MYCL	1.29534	3.12209e-65	SOX6	-3.84747	1.63804e-60
UNC5D	-0.831992	2.84739e-64	KARS	-0.957618	3.84153e-83	SUMO1	-0.840569	1.43099e-66	TBC1D16	-1.42183	5.33244e-84	PTMS	-0.946461	3.28633e-65	GLS	-0.854621	1.70905e-60
SERPINB1	1.78866	2.88994e-64	ITPR3	-1.68127	5.68501e-83	NAP1L2	-1.80441	1.50826e-66	NPTX1	-6.92426	5.63163e-84	SNAI1	-4.15402	4.56156e-65	STXBP3	0.911666	1.82201e-60
HSPG2	1.36591	2.94837e-64	SCMH1	2.23638	5.69143e-83	HIST1H2AC	0.919943	1.51088e-66	COL22A1	3.47433	5.6569e-84	NSD1	0.597464	5.67239e-65	PHACTR2	-0.715595	1.84556e-60
TAGLN	1.55034	3.18758e-64	FMOD	4.64646	6.3542e-83	POU6F2	3.51714	1.5199e-66	UBE2R2	1.21934	6.0859e-84	OSMR	-4.39971	6.06729e-65	RRM2	-1.0425	1.89332e-60
KIF11	-0.707125	3.28918e-64	BNIP3L	1.04657	6.36938e-83	SCN8A	1.08926	1.55659e-66	RTN4	-1.11122	6.32698e-84	AHNAK	0.649908	6.50411e-65	SLC30A3	-6.3456	1.93889e-60
SLC2A12	-2.24318	3.49483e-64	RIN2	3.84551	6.45013e-83	SOX21-AS1	3.74479	1.57973e-66	LOC100131564	2.51301	6.41618e-84	IARS	0.593238	6.88964e-65	PSMC1	-0.850821	1.97958e-60
MLLT3	1.27813	3.74416e-64	COL27A1	1.72836	6.48472e-83	HIST1H3B	1.08051	1.59457e-66	MRPS15	-1.51373	6.49937e-84	HELLS	0.650963	8.98136e-65	COL6A4P2	-4.35748	2.02749e-60
CITED2	1.04759	4.22164e-64	LGR5	7.10688	7.0464e-83	PLEKHG1	2.38292	1.60958e-66	PBX1	0.934196	6.58705e-84	PLXNA2	-1.10104	9.81578e-65	CDH20	5.89258	2.10278e-60
PYGO1	2.56653	4.44164e-64	JADE1	-1.54649	7.44072e-83	SF3B3	-0.678517	1.63568e-66	GALC	1.91924	6.85676e-84	RIMKLA	-2.43435	1.21298e-64	DLAT	-0.863274	2.11572e-60
RPS3A	0.575219	4.90349e-64	MSMO1	-1.29045	7.63461e-83	SERPING1	1.55089	1.67856e-66	LINC00907	11.1163	6.9945e-84	HNRNPD	0.691163	1.21411e-64	GNAQ	0.746495	2.35999e-60
DHX29	-0.824836	5.14376e-64	RAB3B	-1.04716	8.04068e-83	GABARAPL1	-1.30716	1.68824e-66	OLFML3	-1.92065	7.40369e-84	SLC6A8	1.78128	1.27263e-64	STRA6	-2.33013	2.48669e-60
MYH2	-8.22803	5.24069e-64	TMEM123	0.877169	8.62792e-83	CLDN7	-3.35857	1.77596e-66	BNC2	-2.71311	9.3789e-84	CDC6	0.854939	1.53363e-64	CAPN3	-4.62641	2.57384e-60
LINGO1	-1.83619	5.6409e-64	HOOK1	-1.43422	9.13038e-83	TUBA4A	-2.35004	2.10418e-66	PDCD4	1.39188	9.84391e-84	PLEKHG1	2.23872	1.61916e-64	WARS	-0.757527	2.96582e-60
COL9A1	-3.32372	6.52914e-64	DES	5.03319	9.2736e-83	AMER2	6.26842	2.18246e-66	MCM10	-1.44701	1.03692e-83	GPI	-0.814667	1.64754e-64	BRSK2	3.54775	3.3122e-60
DIAPH3	-0.982937	7.66113e-64	NCL	-1.02493	9.51339e-83	CD164	-0.837505	2.34832e-66	ANKRD36B	1.83276	1.07784e-83	BAZ1A	-0.995341	1.65932e-64	SNCAIP	-2.16836	3.31249e-60
NEFL	1.62601	8.09037e-64	MLLT3	1.68299	1.00838e-82	VEZF1	0.884043	2.52966e-66	CLU	1.29767	1.20069e-83	IDH2	1.16655	1.81369e-64	AJUBA	0.815529	3.44201e-60
CSRP2	-0.782801	9.21494e-64	LRRC16A	-1.22544	1.01688e-82	TFPI2	-3.57142	2.56117e-66	KIAA1715	1.50796	1.24628e-83	ELF2	-0.920242	2.04191e-64	SARS	-0.615032	3.4793e-60
KMT2E	0.773528	1.16296e-63	DEPDC1B	-1.54063	1.04975e-82	TMEM155	5.39743	2.65978e-66	SOX4	-1.10268	1.2933e-83	GRID2	-1.13271	2.36693e-64	CRTAP	0.771837	3.66412e-60
SRSF1	-0.57388	1.19971e-63	IPO7	-0.684204	1.08343e-82	JPH4	-3.19919	2.69178e-66	TMTC2	2.41567	1.40345e-83	DPY19L3	0.760789	2.44728e-64	PPP3CA	-1.12291	3.76076e-60
CDCA5	-1.30751	1.41064e-63	SMARCD3	5.05387	1.22726e-82	ZDBF2	0.838352	2.78625e-66	LUC7L3	0.888941	1.45462e-83	CHEK2	-1.16699	2.55146e-64	CACNA1H	1.45851	3.77518e-60
SACS	-0.581435	1.46515e-63	MCM5	-1.19203	1.33328e-82	SALL3	1.51847	2.89616e-66	MAML3	2.07124	1.52633e-83	COL2A1	1.64364	2.552e-64	MCM3	-0.593904	3.9109e-60
PSMA2	-1.06228	1.48623e-63	ARNTL2	-2.27322	1.34699e-82	L3MBTL3	-1.65484	3.04955e-66	AHCY	-1.10415	1.57958e-83	PROSER1	0.950692	3.10551e-64	ARPC5	-0.953692	4.31369e-60
PHACTR2	-0.69585	1.49618e-63	PSD3	1.14516	1.39934e-82	OSBPL10	-1.47826	3.50445e-66	KRAS	-1.25108	1.59317e-83	MXI1	-1.51119	3.14419e-64	C14orf37	-1.45869	4.51495e-60
DLL3	3.92077	1.53161e-63	PKIG	2.37243	1.46704e-82	ESRP2	-1.94834	3.82585e-66	UBE2L3	-1.28293	1.92292e-83	FBLIM1	-2.07043	3.5587e-64	PSPH	-1.599	4.63031e-60
TNFRSF21	1.33447	1.61743e-63	JADE2	-3.04636	1.62737e-82	CDC26	-1.42785	4.05583e-66	PEG10	0.946295	1.93261e-83	QPCT	-6.31377	3.58591e-64	ESYT1	-0.96993	4.63507e-60
BACE2	2.25963	1.63972e-63	PMP22	5.23939	1.78868e-82	GPCPD1	1.67409	4.84687e-66	EPHA7	1.71073	2.00812e-83	MYLK	1.71726	3.63269e-64	LOC728392	1.64314	4.67176e-60
GANAB	0.713195	1.80904e-63	SCN7A	5.52174	1.83468e-82	PCDH7	-2.79233	4.9438e-66	BRCA2	-1.16403	2.00812e-83	VSIG10	-1.22809	3.7167e-64	NDRG2	-2.47273	5.47856e-60
STEAP2	-1.30303	1.86656e-63	PSMA3	-1.1329	2.31995e-82	OIP5-AS1	-0.875896	5.44157e-66	RAB31	-2.07611	2.35452e-83	HNRNPA3	0.599851	3.90505e-64	MPPED2	-2.45131	5.70879e-60
PGBD5	-2.76517	1.90555e-63	PARVA	2.34844	2.73625e-82	GTF3A	1.01091	5.93046e-66	KCNMA1	3.22305	2.38687e-83	EIF1	0.815474	4.41773e-64	ACTA2	-3.82893	5.82966e-60
SERPINB6	1.54093	2.11344e-63	SREK1	0.956957	2.76776e-82	SLC1A2	2.68633	6.0546e-66	AHSA2	1.45266	2.76169e-83	S1PR3	-3.08029	4.51371e-64	RSL1D1	0.607624	6.08568e-60
RRAS2	-0.791076	2.20452e-63	SLC39A10	-0.820057	3.21995e-82	MXRA5	2.85032	7.20986e-66	LSM3	-1.54545	3.03229e-83	PCDH8	3.43391	4.65311e-64	IDH1	-0.639728	6.23046e-60
METTL3	-0.917578	2.35975e-63	GSPT1	-0.912074	3.79211e-82	ZNF121	-0.7277	7.78207e-66	SAE1	-1.00347	3.31732e-83	KIAA1161	-4.77154	4.8515e-64	BEND4	1.61173	6.32711e-60
UPF3B	-1.14513	2.5975e-63	PSMA4	-0.941118	3.89136e-82	DSG2	-0.688389	8.26429e-66	PNP	-1.95089	3.57776e-83	AGPAT3	-2.40444	5.03388e-64	COL25A1	1.63191	6.6307e-60
VGLL4	1.22655	2.62693e-63	EBF2	9.78009	4.4447e-82	PRKCQ	-1.87572	8.46413e-66	ARIH2	-1.16427	3.64382e-83	EPHA1-AS1	-3.48282	5.35846e-64	DCX	2.65149	6.67517e-60
IMPDH2	0.603079	2.92834e-63	ZWILCH	-1.41343	5.86629e-82	SLC47A1	3.92061	9.84117e-66	ABCC4	1.66454	3.96812e-83	PALLD	1.67041	6.6076e-64	PTBP1	0.615262	7.66342e-60
COL4A5	0.989867	2.94623e-63	EXO1	-1.32511	5.94686e-82	ZNF292	0.673364	1.01448e-65	ACOT7	-2.91368	4.13993e-83	L3MBTL3	-1.58874	7.96288e-64	TMEM170B	1.24419	9.16207e-60
GATA6-AS1	8.38199	3.66322e-63	HIST1H2BE	-1.26282	6.48572e-82	SLC1A4	3.38038	1.03155e-65	PHC3	1.21737	4.3545e-83	MAPK10	-1.44023	8.41223e-64	FGD6	-0.672858	9.26093e-60
SNRPA1	-1.20852	4.0614e-63	ST3GAL6	2.55922	6.5542e-82	MID1	-0.907188	1.03155e-65	GDI1	1.88838	4.68182e-83	EIF3K	-0.87365	1.05717e-63	CHRM2	-7.80089	1.10399e-59
PODXL2	-1.99742	4.55167e-63	NOTCH2	1.04326	6.56488e-82	CAMLG	1.04908	1.0535e-65	CPSF2	-0.999587	4.94035e-83	SCUBE3	4.12437	1.16778e-63	FKBP10	-0.90231	1.10807e-59
TMEM97	0.828227	5.0095e-63	PKIA	1.65869	7.41965e-82	SEPW1	-2.89571	1.0992e-65	LYST	4.82635	4.94892e-83	JAKMIP2-AS1	2.82845	1.1823e-63	ITLN2	-9.6091	1.16457e-59
MCM2	-0.804038	5.07412e-63	FGF13	-1.93284	7.56266e-82	MED13L	0.696626	1.1773e-65	LYN	-2.30777	5.05972e-83	TMED7	-0.79431	1.20436e-63	ZNF702P	-2.47757	1.2273e-59
PLK2	1.63117	5.13803e-63	RAI1	3.9723	7.90538e-82	RBBP7	-0.873382	1.35818e-65	BAHCC1	6.8892	5.21767e-83	ADAMTS20	-1.42181	1.30556e-63	PHLDB1	0.929792	1.24731e-59
PSMD11	-0.796776	5.88803e-63	ETV4	-3.5675	8.05096e-82	HSPA2	-2.22501	1.48331e-65	TTYH1	3.40595	6.39517e-83	STAT6	-1.27927	1.36056e-63	WNT3A	3.16689	1.38677e-59
ZSWIM6	1.10754	6.12782e-63	CELF2	1.69869	8.29028e-82	ZNF165	-2.74483	1.66963e-65	SIX4	-1.94022	6.57935e-83	RND3	-0.96896	1.59171e-63	FSHR	-6.6179	1.56368e-59
FOXD3	-5.44284	7.10236e-63	TXNRD1	-0.971862	8.30408e-82	GINS1	-0.833979	1.74825e-65	THBS3	4.38143	7.79783e-83	FAM102B	-1.16181	1.60406e-63	INTS10	0.978721	1.71111e-59
ZSWIM5	2.17	7.37499e-63	ODC1	0.991525	8.73387e-82	DYSF	-3.65774	1.75882e-65	PARK7	-1.18868	8.48485e-83	MAGED2	-0.848637	1.93703e-63	ANXA4	2.03649	1.7479e-59
PPP2R2B	-2.4069	7.39879e-63	PRR11	-1.33634	8.74678e-82	SEMG1	-12.4147	2.23689e-65	PPP1R3B	-1.60958	8.55532e-83	GRAP2	-7.28206	2.09812e-63	SIPA1L3	1.32806	1.77793e-59
N4BP2	-0.660585	8.39242e-63	LRRC4	2.2903	1.00138e-81	TOP1	-0.900965	2.26904e-65	GCSH	-1.30281	1.00042e-82	XIAP	-0.904953	2.10163e-63	RHOC	-2.15436	2.08223e-59
FGFBP3	-1.94912	9.3055e-63	FGF10	9.8411	1.04256e-81	CHD1	0.604978	2.51983e-65	HSPH1	-1.15658	1.15938e-82	SEMA5B	3.45373	2.1675e-63	GLRX	-2.57725	2.51226e-59
GOPC	0.866577	9.74274e-63	GOT2	-1.14103	1.05982e-81	TNRC18	2.11911	2.55932e-65	STARD9	1.77906	1.21367e-82	SNX18	-1.10194	2.30877e-63	PFKFB4	1.36478	2.55943e-59
ADGRL2	0.573856	9.94287e-63	BMP10	9.10918	1.09577e-81	NCKAP1	-0.60051	2.63061e-65	GNL3L	-1.29713	1.24432e-82	VAV3	-1.60704	2.42912e-63	ERBB3	-2.13034	2.77448e-59
RNF43	2.99519	1.02651e-62	HGSNAT	3.34726	1.11783e-81	PRSS8	-1.74794	2.78235e-65	SET	-0.655237	1.25424e-82	HIST1H2BC	0.700486	2.66881e-63	RPL18A	0.56527	2.92154e-59
PAQR8	1.5912	1.13557e-62	EPRS	-0.750776	1.17736e-81	VWA5A	-1.69078	2.85901e-65	GPD2	-1.33165	1.36181e-82	SDC3	1.46319	2.69967e-63	INCENP	0.953124	2.9772e-59
WSCD1	-1.02103	1.13557e-62	KCMF1	-1.08325	1.20481e-81	ERGIC3	1.00015	2.94153e-65	SNORD116-13	-2.68663	1.36297e-82	ARHGEF17	2.09119	2.81345e-63	ZNF765	-1.37215	2.99601e-59
LTA4H	0.631616	1.16892e-62	CUL7	1.77903	1.21936e-81	RPARP-AS1	-3.32077	3.11576e-65	MTOR	-0.98682	1.49835e-82	MYO1E	-0.883577	2.88683e-63	HIST3H2BB	3.12633	3.10707e-59
TSPYL1	-0.93165	1.23156e-62	CALCOCO1	2.2719	1.26419e-81	CTNNB1	-0.59018	3.2613e-65	TIA1	0.968632	1.51336e-82	THY1	-1.77608	2.94779e-63	UNC5C	-1.22834	3.40678e-59
NEFM	-2.1247	1.26144e-62	ZNF770	-0.964683	1.29952e-81	ZNF90	-0.955494	3.38367e-65	ESRP2	-3.401	1.57779e-82	MPZL1	-0.848394	3.0538e-63	CD63	-0.930818	3.49539e-59
MEGF10	-1.96244	1.32107e-62	DDAH1	-1.52052	1.44314e-81	ZSCAN2	-1.94328	3.64396e-65	TANC2	2.29845	1.6014e-82	WDR76	1.16616	3.10954e-63	ITPRIP	-3.93304	3.85163e-59
LOC648987	5.10175	1.34127e-62	AIDA	-1.25799	1.44822e-81	SREBF2	-0.800293	3.73317e-65	FAM111B	-1.74355	1.68049e-82	SREBF2	-0.773109	3.16384e-63	PGM5	-5.04511	3.85512e-59
CCDC85A	4.94559	1.45504e-62	TLE1	-1.75817	1.51441e-81	SLC44A1	-0.822809	4.01598e-65	LIMA1	-1.40809	1.74157e-82	ADAMTS9	-0.959721	3.5512e-63	SEMA4D	1.79827	4.04269e-59
PSPC1	-0.772422	1.49567e-62	ATP11B	1.16692	1.54771e-81	SKP1	-0.780783	4.12217e-65	EXPH5	-2.80992	2.53008e-82	SNX16	-1.62197	4.02196e-63	MYBPC3	-3.82624	4.06199e-59
TJP2	-0.852624	1.50256e-62	GGCT	-1.21051	1.57029e-81	SYT2	-3.72306	4.16545e-65	METTL8	-1.81681	2.641e-82	EP400	0.897652	4.14133e-63	PRSS1	-7.36962	4.70582e-59
MTMR12	-1.00258	1.705e-62	TECRL	7.00377	1.76424e-81	LAMA1	0.665821	4.87105e-65	CNTNAP4	8.87671	2.81365e-82	MTCL1	-1.18364	4.30167e-63	PRDM13	13.0792	5.39657e-59
COL27A1	1.27606	1.90478e-62	ZNF281	-1.04495	1.82002e-81	GDAP1	-1.3418	5.04626e-65	POMP	-1.77183	3.50358e-82	IGF2BP1	0.570237	5.11725e-63	S100A11	-3.03339	5.81102e-59
TMEM2	0.693687	1.92725e-62	PRELID1	-1.41469	2.21841e-81	ZNF385C	3.55352	6.02888e-65	LARP1	-0.844689	3.61659e-82	ST8SIA1	2.64892	5.59657e-63	ELK3	-2.34102	6.06015e-59
TWSG1	1.25036	2.70797e-62	SNRPD1	-1.13711	2.61953e-81	SPG11	0.794365	6.02888e-65	MED12	1.30045	3.96953e-82	KLF3	0.940246	5.67135e-63	MAGED1	-0.937074	6.62685e-59
RORB	-3.32487	2.90264e-62	MAGED2	1.14972	2.71509e-81	PXN	-1.83358	6.37441e-65	ALG9	1.70447	4.00955e-82	DSTN	0.732616	5.72864e-63	KIF1A	0.834508	7.81535e-59
RPL14	0.786581	3.28459e-62	NAT10	-1.17113	2.7379e-81	CCT5	-0.579322	6.56828e-65	PSMC1	-1.21653	4.08584e-82	SEC24D	-1.17071	6.47806e-63	ATP2B4	-0.763876	8.188e-59
GRAP2	8.0316	3.44746e-62	PFKFB3	1.86249	2.83747e-81	PARP6	1.46791	7.87983e-65	APCDD1	3.48014	4.51486e-82	SOX5	2.22337	6.86867e-63	CERS2	0.747818	8.41026e-59
ZKSCAN1	0.798082	3.56572e-62	DANCR	-1.98007	2.95722e-81	APCDD1	2.69361	7.98735e-65	BTBD3	1.10326	4.55664e-82	CCDC186	-0.877206	7.43947e-63	GPR37	-2.7469	8.43615e-59
WDHD1	-0.690956	3.73161e-62	KNOP1	-1.14146	3.01536e-81	PRSS23	2.05828	7.98735e-65	MTAP	-1.25093	4.71626e-82	KCNH5	-5.6877	7.51763e-63	TSC22D1	-0.715713	8.59981e-59
CD9	0.887231	3.94019e-62	GCSH	-1.20258	3.1111e-81	NRP1	2.73768	8.19955e-65	EEF2	0.653213	5.6682e-82	TNS4	-8.64392	7.97535e-63	ALDH1L2	-2.77456	9.12113e-59
MYO6	1.05268	4.79971e-62	BZRAP1	2.57944	3.47933e-81	PNMA2	1.63893	9.21393e-65	NUP160	-1.04469	5.6749e-82	HIST1H2BO	1.35136	8.23163e-63	GPRC5C	-2.69158	1.08756e-58
FAM83D	-1.21429	6.11815e-62	LARS	-0.713338	3.58355e-81	SLC6A6	-0.811543	9.82287e-65	FAM46A	2.29697	6.19315e-82	KIAA0232	0.722772	8.38517e-63	FAM126A	-0.735708	1.18413e-58
PIM1	-0.929063	7.03877e-62	PGAM1	-0.85611	3.72086e-81	SORD	-1.41698	9.97289e-65	PRDM14	-4.97326	6.62172e-82	CIRBP	0.934326	8.40565e-63	PMP22	-2.78734	1.32687e-58
TOX	-2.41694	7.85993e-62	MAPKAP1	-1.09393	3.8131e-81	TMEM209	0.985718	1.20853e-64	NIPA2	-1.52456	6.75255e-82	FAM83B	-1.87816	8.85062e-63	PRR11	0.95394	1.38405e-58
PTRF	-1.84965	7.9898e-62	SNRPA1	-1.69601	3.82686e-81	CASK	0.781469	1.22902e-64	STIP1	-0.928214	7.38847e-82	B4GALT6	-1.10335	8.91132e-63	PLK4	0.895918	1.4096e-58
HIST1H2BO	-1.33137	7.9898e-62	ADGRA2	4.16307	3.84748e-81	USP32P2	3.44815	1.45356e-64	HS6ST2	2.45203	7.50667e-82	ARHGAP24	1.8897	9.07428e-63	NKX2-6	-8.5478	1.44798e-58
IGBP1	0.839585	8.26039e-62	PCNXL2	-1.34084	4.24672e-81	NASP	-0.57493	1.47582e-64	NF1	0.978814	7.83834e-82	PRKAR2B	1.52398	9.07428e-63	CA4	6.38464	1.45678e-58
GEN1	0.934883	1.35166e-61	REXO2	-1.34393	5.0872e-81	CCDC57	2.25779	1.69584e-64	CNN3	0.848478	8.29606e-82	CAMK2D	-0.921843	9.47154e-63	OSBPL1A	0.847237	1.63186e-58
DCP2	-0.584566	1.38283e-61	TXN	-1.37521	5.12797e-81	INPPL1	1.07112	1.75029e-64	CAPZB	-1.24221	8.66988e-82	CDON	1.00241	1.03576e-62	ZC3HAV1	-0.82838	1.6827e-58
HIST1H2AI	-1.11655	1.40966e-61	TBX3	7.55106	5.14588e-81	CCNL2	0.935413	2.07644e-64	MYL12A	-1.40684	8.91431e-82	TMEM97	-0.814273	1.05586e-62	OLIG3	2.63662	1.68334e-58
USP24	0.640823	1.46141e-61	SOX1	7.44465	5.174e-81	T	5.61591	2.3364e-64	KIT	1.42966	9.94083e-82	CHMP4C	-2.96806	1.31021e-62	PTPN14	0.688976	1.69371e-58
TTC29	6.57033	1.49243e-61	ACOT7	-2.43944	7.61376e-81	CLDN6	-0.869514	2.42873e-64	PPAT	-1.09342	1.0306e-81	SEC24C	-0.948531	1.33469e-62	ST3GAL6	-1.65374	1.78221e-58
TEX15	-1.1155	1.56418e-61	MASTL	-1.25469	7.81659e-81	MAML3	1.49971	2.43933e-64	ZIC1	4.66614	1.09329e-81	CHL1	-4.85008	1.37593e-62	GULP1	0.740192	1.85795e-58
SLC6A6	-0.771396	1.56635e-61	SOX2	-1.53811	8.79895e-81	ACTR1A	-0.947408	2.87874e-64	SORD	-2.20983	1.09431e-81	VASP	-1.1617	1.38777e-62	SLAIN1	1.47195	1.8627e-58
ZNF836	1.53351	1.57405e-61	UBR5	-0.712044	8.90395e-81	PAPOLA	-0.621123	3.34343e-64	ANXA2	1.12552	1.18162e-81	CDC25A	1.06142	1.40042e-62	ZCCHC11	0.666658	1.8719e-58
UBE2K	-0.705301	1.64383e-61	MAK16	-1.09688	8.99394e-81	SCUBE3	4.39076	3.40784e-64	WWTR1	1.67662	1.21171e-81	COL13A1	-1.95801	1.72267e-62	ADAMTS19	-1.01556	1.92089e-58
MYADM	1.28964	1.76402e-61	PEG10	0.896431	9.22163e-81	FAM46B	-2.09145	3.52807e-64	CDCA5	-2.03338	1.21983e-81	RALB	1.46397	2.06788e-62	KBTBD2	-0.953244	1.94258e-58
ACOT7	-1.63586	1.8662e-61	MAPK6	-0.85954	9.97739e-81	RAPGEF2	-0.824446	4.17295e-64	RPL9	0.736955	1.3083e-81	NAA50	0.701249	2.29826e-62	CNTNAP3	1.88283	3.15957e-58
MALT1	0.946201	1.93778e-61	PALM2	2.8174	1.08387e-80	RAB31	-1.25989	4.18538e-64	ADCY6	2.7434	1.35075e-81	POU3F2	4.48594	2.65838e-62	LRP4	0.974497	3.64881e-58
SLC22A15	2.38431	2.05513e-61	IFITM1	-1.32538	1.23287e-80	SLC2A1	0.765985	4.52627e-64	PUS7	-1.1238	1.38885e-81	ADAMTS16	-2.58586	2.76602e-62	WWC2	0.605901	4.46328e-58
SAT1	1.17463	2.13491e-61	CDC20	-1.47643	1.44858e-80	HYMAI	8.36575	4.91291e-64	AP2B1	-0.946484	1.51703e-81	NLN	-0.678065	2.90205e-62	CACNA2D1	-1.81484	4.512e-58
ZNF577	1.18728	2.28487e-61	2016-09-07	0.878672	1.46614e-80	SPINT2	-0.929959	5.17241e-64	CXADR	-0.893423	2.08092e-81	CLDN7	-3.1512	3.37448e-62	CRISPLD1	0.865587	4.65021e-58
HTR7	-1.87199	2.399e-61	IPW	-1.00489	1.59902e-80	STIM1	1.86035	5.99509e-64	HNRNPM	-0.968204	2.0896e-81	LEFTY1	-5.88313	4.09188e-62	JUP	-1.13971	6.45504e-58
KLF12	0.937822	2.55514e-61	SOAT1	2.32568	1.68461e-80	HAS3	-2.52281	7.27949e-64	RPL23	0.714993	2.8208e-81	CMPK1	-1.15806	4.27281e-62	SRF	-0.923595	6.50828e-58
CDCA2	-0.851932	2.56331e-61	PITX2	7.75447	1.71964e-80	FOXH1	1.98426	7.98503e-64	MRPL20	-1.78631	2.8741e-81	SLC7A2	0.912924	5.03764e-62	SCUBE3	2.11639	6.79333e-58
HIST2H3D	-2.10931	2.60938e-61	MEST	1.01551	1.88477e-80	YWHAG	-0.646808	8.70825e-64	HGSNAT	3.40447	3.45944e-81	MCM7	0.654679	5.27792e-62	YWHAQ	-0.649481	6.9046e-58
TBC1D16	-0.881859	2.98878e-61	CPSF2	-0.933056	1.90777e-80	LARP1B	-1.03225	8.88877e-64	ESCO1	-1.0321	3.53331e-81	UBTF	0.764044	5.60649e-62	TET1	0.553875	7.13766e-58
DOCK7	0.752414	3.15866e-61	KAT7	-1.02054	2.07148e-80	RELL1	1.4626	8.92754e-64	PAK1IP1	-1.74775	3.55257e-81	TBC1D14	0.805396	6.05823e-62	HEY2	-2.85953	7.94118e-58
NUP205	-0.581675	3.47983e-61	CNOT1	-0.733629	2.1293e-80	ITGAV	-0.804716	9.98982e-64	FAR2	-2.81845	3.9473e-81	SKA1	-1.05058	6.61363e-62	FDFT1	-0.723113	1.0205e-57
RASGRP3	6.4547	3.69403e-61	HJURP	-1.22361	2.22653e-80	FRAS1	0.586407	1.51384e-63	HEATR1	-0.826201	3.98412e-81	DCUN1D4	0.829901	6.68643e-62	FSIP2	0.807025	1.04326e-57
UGP2	-1.15515	3.74207e-61	PRDM1	7.40416	2.36683e-80	ZDHHC20	-0.752574	1.59432e-63	DENND2A	2.61039	4.24158e-81	HIST1H1A	0.822116	6.68643e-62	SMARCD3	-2.66579	1.14596e-57
WNT3	9.047	3.77138e-61	LINC01279	6.33232	2.5361e-80	ARHGEF2	1.01189	1.60291e-63	USP3	1.44285	4.57601e-81	WNT3A	-7.4341	6.71123e-62	DIAPH2	0.976458	1.22042e-57
TCEA3	5.39526	4.29468e-61	AZIN1	-0.768717	2.76393e-80	DDX24	-0.995067	1.7068e-63	SSBP1	-1.11515	4.68161e-81	SALL4	0.721782	6.72132e-62	CBX4	-2.14616	1.23928e-57
FRAT2	-1.55268	4.67785e-61	FKBP9	2.2331	2.83622e-80	B3GALT5-AS1	-3.3124	1.77961e-63	KCMF1	-1.11292	4.79571e-81	ZNF578	-1.22401	6.85803e-62	HIGD1A	-1.46981	1.26478e-57
SNRPD1	-0.79508	5.56812e-61	INSIG1	-1.62997	2.86864e-80	NUTF2	-1.10263	1.79722e-63	MAMDC2	2.01834	4.79788e-81	FAM161A	1.43092	7.07566e-62	RASSF5	-5.11715	1.31014e-57
H2AFY	0.825983	5.65624e-61	KCNJ5	8.88142	2.98165e-80	LRRC4	1.73888	2.09779e-63	CLIP1	1.16271	4.97819e-81	SLC1A2	2.41577	7.14526e-62	NGFRAP1	-1.02521	1.33592e-57
POU2F1	-0.672071	6.30125e-61	SRSF5	0.826798	3.29692e-80	MDFIC	-1.6553	2.181e-63	FER1L4	4.01987	5.27582e-81	CTNNA2	1.6152	7.14526e-62	ARF4	-0.735887	1.4799e-57
EIF3F	0.809286	6.32938e-61	SMARCA5	-0.700167	3.34597e-80	RPL15	0.569762	2.21115e-63	ZDHHC20	-1.05701	5.67148e-81	CDH1	-2.58437	7.32143e-62	CDH1	-5.5563	1.81313e-57
DHRS3	-4.0148	6.60798e-61	HLTF	-0.881053	3.47904e-80	ZC3HAV1	-0.837791	2.29883e-63	BCL11A	-5.76865	7.89987e-81	MAP9	-1.09253	7.4089e-62	SOX2-OT	2.04942	1.83498e-57
GXYLT1	0.972791	7.91976e-61	SGOL2	-1.16962	3.63412e-80	SAMD4A	-2.5444	2.62901e-63	NRP1	3.45903	8.11403e-81	LAMB2	1.00491	7.41615e-62	YWHAB	-0.646724	1.83498e-57
C1orf43	0.871021	8.36835e-61	FAM184A	1.20227	4.02411e-80	GCNT1	1.79564	2.75088e-63	RPL31	0.918234	8.70319e-81	HVCN1	-2.77356	8.15373e-62	DDIT4	0.83231	2.04889e-57
SORL1	-0.73527	8.52058e-61	FERMT2	0.907705	4.73582e-80	PCNXL2	-0.9565	2.80091e-63	SEH1L	-1.46178	1.02686e-80	USP47	0.763518	8.34224e-62	B2M	-1.3899	2.23183e-57
TMEM47	-0.941074	8.58421e-61	COL22A1	3.22086	4.93289e-80	PHLDB2	0.814532	2.82792e-63	ARHGAP42	-1.43192	1.04585e-80	SEMA3E	3.4051	8.34588e-62	BVES	-1.87523	2.34084e-57
HEATR5A	-1.09137	8.6483e-61	GPATCH4	-1.74435	5.35829e-80	KIF21B	-1.58064	3.08397e-63	CCDC85C	1.88851	1.18307e-80	ZNF730	-0.952162	8.34644e-62	LEPROTL1	-1.09037	2.69311e-57
MID1	-0.836448	9.14126e-61	PITPNC1	-1.66883	5.93342e-80	CGGBP1	0.759673	3.23271e-63	TBC1D4	-1.59366	1.20239e-80	DYNLL1	0.825864	8.43195e-62	ATXN1	-2.93099	2.74094e-57
HNRNPAB	-0.634582	1.00497e-60	KIAA1715	1.38351	6.03713e-80	XPNPEP1	0.986436	3.24075e-63	SLC38A4	-3.34471	1.29342e-80	UACA	0.764941	8.79688e-62	PRSS23	1.26661	2.87231e-57
WNT3A	8.75059	1.00818e-60	LMNB2	-1.16756	6.19224e-80	SEMA3F	-2.815	3.34293e-63	JPH1	-3.30652	1.35617e-80	PBX3	-0.936293	9.40555e-62	SMAD7	-2.41042	3.39602e-57
GPATCH4	-1.20763	1.10641e-60	MYO18B	3.92027	6.26598e-80	SGK1	-3.02723	3.67426e-63	CLSTN1	1.23679	1.41921e-80	TEP1	-1.67068	9.66668e-62	MOK	-2.06751	3.96127e-57
STIM1	1.77729	1.26908e-60	SPOPL	1.33933	7.00616e-80	BZW1	-0.644159	3.86151e-63	FAM111A	-2.02766	1.42444e-80	GRAMD1A	-1.28849	9.67035e-62	EOGT	-1.65364	3.9721e-57
SORBS1	0.953108	1.39436e-60	ADGRG6	3.15	7.28849e-80	TRDMT1	1.23682	4.17805e-63	ZNF281	-1.06263	1.48699e-80	SUCLA2	-0.849066	1.31847e-61	HN1L	0.671292	4.05888e-57
AGO1	0.70695	1.41798e-60	BVES	2.90276	7.49438e-80	CRTC3	2.42785	4.28297e-63	CHD9	0.901135	1.50225e-80	OVCH2	-8.18859	1.40839e-61	GRHL2	-3.2949	4.10282e-57
RFC1	-0.640969	1.46585e-60	ADAM12	6.15618	7.66424e-80	PITPNC1	-1.18222	4.92778e-63	RBM33	1.2303	1.51588e-80	TRIM5	-1.51645	1.41365e-61	ZNF516	0.611955	4.27013e-57
RMI2	-1.36475	1.49023e-60	SLC9A7	-1.76492	8.15587e-80	LANCL1	-0.872316	5.0648e-63	SAMD11	6.97516	1.55262e-80	UBA6	-0.697388	1.57585e-61	BZW2	-0.956785	4.29985e-57
C21orf59	-0.89327	1.51279e-60	NNAT	2.38749	8.8906e-80	OCIAD2	-2.50166	5.14187e-63	C6orf118	5.51253	1.55468e-80	IRF6	-2.85752	1.69908e-61	PFN1	-0.701522	4.54998e-57
RBM5	0.695658	1.54535e-60	STOM	1.5021	9.1171e-80	MDM2	0.676209	5.14826e-63	ILF2	-0.882884	1.74025e-80	POLA1	0.761987	1.78585e-61	BUB1	0.690411	4.84987e-57
MSX2	5.1324	1.56125e-60	NCKAP1	-0.768346	9.2556e-80	RAB11FIP4	-0.971792	5.86879e-63	GALNT1	-1.06307	1.75591e-80	ID3	-1.95551	1.98268e-61	LYPD6B	-3.61726	5.04741e-57
EIF3K	0.83218	1.7931e-60	CCDC57	2.8295	1.02375e-79	EIF5B	-0.776194	7.2217e-63	NAP1L3	-2.2208	1.80529e-80	MYO1B	-0.667506	2.28717e-61	DDR2	-2.86855	5.21736e-57
TKT	-0.583846	1.80428e-60	KIF11	-0.920826	1.1506e-79	PHB	-0.776387	7.2588e-63	CD63	-1.31653	1.9882e-80	ALPL	0.756572	2.29211e-61	NEK3	1.29298	5.45252e-57
PRDM14	-2.17792	2.002e-60	NPC2	1.69138	1.2046e-79	SESTD1	1.08986	7.29795e-63	SESTD1	1.55098	2.06118e-80	TGFB1	-5.23543	2.41354e-61	DGKK	-3.95125	5.55809e-57
C6orf132	-2.41436	2.0988e-60	CACYBP	-0.986338	1.35464e-79	PNRC2	-0.709175	8.05447e-63	PSMD12	-1.45318	2.06251e-80	MSX1	-1.13419	2.55666e-61	MEIS1-AS3	-4.05557	5.69828e-57
SLC25A36	0.759088	2.18888e-60	NUP160	-0.97427	1.39193e-79	FAM124A	-1.53341	8.76879e-63	SLC9A7	-1.97259	2.07237e-80	KCNG1	-2.06646	2.75805e-61	FAM134B	-4.72196	6.30914e-57
MOB3B	-1.66122	2.20331e-60	HAT1	-1.07431	1.48693e-79	PER2	2.1055	9.50807e-63	CNTN1	-4.33145	2.09937e-80	MYOF	1.84323	2.97379e-61	DOCK5	1.15704	6.36649e-57
SOX3	-3.13541	2.47383e-60	GABRA5	-4.77357	1.59381e-79	TCEA1	0.588637	9.63058e-63	ZMIZ1	2.06998	2.19826e-80	MYO1F	-5.28705	2.99005e-61	ODF2L	-0.837825	6.38266e-57
LOC729732	2.29656	2.51267e-60	HIST1H3A	-1.71358	1.81337e-79	NETO1	-2.98854	1.05259e-62	COL1A2	1.23907	2.21025e-80	CTNNAL1	0.750921	3.22123e-61	PAQR8	-1.41829	6.40135e-57
NBAS	0.667665	2.6385e-60	NKX2-5	8.24312	1.816e-79	GRPR	-4.12431	1.07574e-62	TNRC18	2.71248	2.36988e-80	ZNF395	-1.26971	3.23851e-61	CPED1	-5.10257	6.47191e-57
HOXB1	11.7463	2.67236e-60	ZMIZ1	1.97611	2.00436e-79	LAMC2	-3.37464	1.14469e-62	MSI1	2.51646	2.70873e-80	TACR3	-4.13619	3.39926e-61	MAB21L2	-6.38144	7.45079e-57
DSTN	-0.702398	2.75366e-60	H2AFY2	3.20429	2.10512e-79	CERCAM	3.31851	1.40635e-62	GNL3	-0.868757	2.79884e-80	PTPRZ1	0.557784	3.59599e-61	MLLT11	-1.79297	7.95594e-57
FAM98A	-1.13444	3.51244e-60	FLRT3	6.29455	2.20742e-79	GLB1L3	-3.8622	1.45472e-62	CPXM1	1.89368	2.87795e-80	PFN1	-0.685934	3.74252e-61	EPB41L2	-0.675695	9.46658e-57
NAV2	-0.899783	3.72118e-60	ANK3	1.01302	2.30478e-79	PAICS	-0.566957	1.47145e-62	IRF6	-5.22061	2.99729e-80	ADAM12	3.98481	3.97893e-61	TRIM54	-7.12503	9.68793e-57
AFF4	0.632144	3.81562e-60	ARID3A	1.41413	2.37529e-79	CTNNA1	-0.620275	1.48611e-62	TMED4	1.3916	3.42468e-80	CERS6	-0.806634	4.10382e-61	FAM101B	1.99968	1.06252e-56
SEC63	-0.783066	4.13063e-60	ZNF92	-1.21321	2.4659e-79	CDC123	-0.814215	1.69022e-62	TOX3	2.31297	3.44376e-80	AMER2	4.63488	4.3958e-61	CCND2	-0.724147	1.18613e-56
KIAA0922	-1.47107	4.59399e-60	UNG	-1.17473	2.65086e-79	CLSTN1	0.897033	1.70737e-62	TMEM165	-1.60974	3.50469e-80	DOCK3	1.53825	5.16992e-61	FOXH1	-3.09569	1.48211e-56
HES7	8.48236	4.71329e-60	DAB1	2.61682	2.7802e-79	MCM6	-0.76561	2.13428e-62	GPC6	1.20954	3.85114e-80	EFNB1	1.76023	5.87212e-61	RSBN1	0.828856	1.64996e-56
CCNI	0.728528	4.72024e-60	YWHAB	-0.881629	2.81655e-79	PRMT8	5.26022	2.20736e-62	CLASP1	0.955141	4.11818e-80	CD164	-0.761092	6.60901e-61	DLK1	-2.38977	1.79139e-56
HHEX	4.04524	4.78284e-60	MYO5C	-1.34149	3.0594e-79	RALB	1.46979	2.62008e-62	ZC3H6	1.37691	4.8024e-80	SLC12A4	-2.10496	6.87372e-61	AHI1	0.888288	1.85192e-56
SNAI1	3.7145	5.43527e-60	CDC123	-1.10185	3.10074e-79	ZMYND11	0.840545	3.85372e-62	PRKAA2	1.28045	4.91029e-80	CHAF1A	0.790935	8.25628e-61	ADAMTS16	2.6891	1.9456e-56
RMST	-1.46245	5.69081e-60	AARS	-0.794277	3.11637e-79	ZBTB20	1.61098	3.86922e-62	TGFBR1	0.949499	4.96195e-80	RASGRP3	-5.4362	8.6174e-61	MOXD1	2.95243	1.94967e-56
XRCC2	-0.85469	5.77297e-60	CDC25A	-1.36857	3.22954e-79	PRDM14	-2.20086	4.50369e-62	HOOK3	1.12321	6.18455e-80	NKD1	-0.731863	8.95617e-61	LANCL1	-0.827017	2.05963e-56
KCNG1	2.07013	5.77627e-60	UBE2N	-1.12054	3.23882e-79	TNFRSF8	-5.07089	5.07814e-62	MYADM	1.76341	6.27425e-80	TCHP	-1.28661	1.12132e-60	DNMT3A	-0.748054	2.1838e-56
TRIM36	1.51887	5.87922e-60	DHX15	-0.86947	3.30919e-79	NEK9	0.886743	5.16238e-62	NDC1	-1.04322	6.4261e-80	HIST2H3D	2.06938	1.13519e-60	TRPM3	2.01154	2.27852e-56
BRWD3	0.640538	6.01039e-60	CASP3	-1.19314	3.46316e-79	SEH1L	-0.952654	5.18834e-62	FER	1.15797	6.46899e-80	HIST1H3B	0.943728	1.17886e-60	BNIP3L	0.638687	2.34302e-56
RAB15	-1.51411	6.45433e-60	RBMS3	3.05457	3.53283e-79	ARHGAP42	-0.923706	6.32807e-62	ODC1	0.967397	6.47725e-80	POLR3G	-0.873211	1.18634e-60	NEUROD4	7.64658	2.42219e-56
OVCH2	8.4366	6.62222e-60	SH3D19	-1.07021	4.08393e-79	CHORDC1	-0.869598	6.38969e-62	TRIM37	-1.01126	7.34124e-80	PERP	-0.975361	1.45317e-60	CRHBP	-6.49072	2.4423e-56
HERC1	-0.667011	6.85601e-60	CLU	-1.33328	4.08686e-79	RNF219	0.912622	6.40877e-62	NCALD	3.73324	7.34663e-80	PTGFRN	-0.977271	1.51801e-60	C5	-2.40386	2.714e-56
FAM131B	-2.08529	6.99995e-60	ITGB8	2.06283	4.14083e-79	POMP	-1.0999	6.52945e-62	CORO1C	-1.21013	7.40716e-80	LRRC58	-0.807673	1.54757e-60	ATP1A2	-1.07991	2.7359e-56
CADPS2	-1.63274	6.99995e-60	ARHGEF10	-1.20983	4.46962e-79	THBS4	1.35922	6.58662e-62	ARHGEF17	2.35329	8.27326e-80	ADAMTS3	-1.88249	1.73159e-60	CTSB	-1.00581	2.74435e-56
NREP	-0.654741	7.10065e-60	NME1	-1.93319	4.67767e-79	ARHGAP32	0.931687	6.72079e-62	KCNK10	3.9447	8.60937e-80	LONRF1	-0.772421	1.75371e-60	MYBL1	1.88497	2.7972e-56
PTAR1	-0.624205	7.10552e-60	PLA2G3	-4.82074	5.47477e-79	CD46	-0.773356	7.04647e-62	QKI	0.792374	9.78389e-80	ACSM3	3.01465	2.0539e-60	FLJ12825	6.04612	3.09111e-56
INPP4A	0.872042	7.33247e-60	SCARNA21	2.80211	5.5471e-79	WSB1	0.644915	7.40555e-62	GRIA4	-2.7198	1.00108e-79	TMX4	1.09005	2.14339e-60	SOX4	-0.695275	3.35727e-56
ZFP64	1.15384	7.5459e-60	ARHGAP11A	-1.01833	6.16058e-79	CPSF1	1.01675	9.46776e-62	CACYBP	-1.01921	1.02302e-79	PAFAH1B1	0.711158	2.16607e-60	TIMP3	0.965379	3.9964e-56
CHKA	-0.998365	8.25502e-60	FAM83D	-1.6762	6.99482e-79	SUPT20H	-0.85484	9.99784e-62	ZADH2	2.88732	1.02504e-79	PLEKHA6	2.13388	2.72468e-60	LGI1	-5.30138	4.33287e-56
ZNF708	-0.906595	8.6065e-60	CLIP4	5.89067	7.23031e-79	SF1	0.868228	1.07314e-61	JADE1	-1.46583	1.18997e-79	PRSS12	-2.61572	2.75391e-60	ELL2	-0.865299	4.71966e-56
TACC3	-0.963605	8.7053e-60	AGPAT5	-0.950332	7.48376e-79	OAZ2	-1.08017	1.17268e-61	CBLB	1.5215	1.23773e-79	CAPS2	-2.50296	3.05069e-60	COL23A1	-3.74432	4.94568e-56
PPIA	-0.552253	9.57227e-60	FAM111B	-1.48995	7.65743e-79	NUDCD1	-0.882427	1.18451e-61	RERE	1.25244	1.35525e-79	ITPR2	-0.744838	3.54545e-60	NRARP	1.81721	5.34915e-56
CAMLG	0.956519	9.72424e-60	YAF2	3.26963	7.71181e-79	NAIP	1.58384	1.28569e-61	PAWR	-1.09942	1.54778e-79	ZBTB24	0.872986	3.56097e-60	CTB-12O2.1	6.33417	5.65849e-56
DDX26B	1.31141	9.81199e-60	PAPOLA	-0.798467	8.01279e-79	CCNI	0.745473	1.33432e-61	AP2M1	-1.04436	1.78603e-79	PAPSS2	-1.83899	3.88798e-60	TEK	-1.45632	6.1777e-56
ZCCHC17	-1.07406	9.81199e-60	MYBBP1A	-1.35023	8.45365e-79	B3GALT1	-2.06772	1.3648e-61	ADNP2	-1.21665	2.00398e-79	SCAMP1	-0.839309	3.93909e-60	ADAMTS20	1.50659	8.83833e-56
NHS	1.20158	9.85442e-60	RHOU	2.01564	9.03102e-79	CDH1	-2.55249	1.50221e-61	HNF1B	6.83663	2.45597e-79	NDRG1	-3.70363	4.01579e-60	PCOLCE	-2.1183	8.87642e-56
WDR48	-0.802378	1.03674e-59	RUNX1T1	1.53466	9.83095e-79	ARHGAP18	-2.97755	1.5039e-61	BUB3	-1.1372	2.46461e-79	CNTFR	-1.81009	4.23218e-60	ARSJ	4.98949	8.95601e-56
LIX1L	3.19812	1.1072e-59	PTPN4	-1.0119	9.83298e-79	TAGLN	-2.04014	1.53001e-61	DHX32	1.38141	2.54854e-79	SCARNA2	1.40335	4.44153e-60	FAM131B	2.15785	9.27251e-56
LOC101927668	1.91542	1.20693e-59	KAT6A	1.01056	1.02927e-78	KIAA0930	-1.38529	1.64333e-61	HMGN1	-0.858547	2.61695e-79	NECAB1	-3.24546	4.53208e-60	KIAA0226L	-3.50612	1.00316e-55
SLC35F1	1.24634	1.246e-59	PTPN11	-0.78104	1.05137e-78	METTL3	-0.875423	1.76665e-61	B3GNT7	-4.01368	2.75297e-79	ZNF367	1.5123	4.55347e-60	SLIT2	-0.882369	1.09145e-55
ICA1	-1.47522	1.25447e-59	TLK1	-1.0058	1.06251e-78	HAPLN3	-4.0666	1.82995e-61	KIAA1324L	1.05669	2.83281e-79	PCNT	0.827851	6.02549e-60	CLTC	-0.549543	1.15682e-55
EIF5	-0.609896	1.27646e-59	FAT4	2.46782	1.182e-78	SH2B3	-1.46031	2.05501e-61	ATXN7	1.46657	3.14703e-79	PRKCA	1.47353	6.34305e-60	POU2F1	0.62139	1.30454e-55
PHLPP2	-1.12702	1.27724e-59	APLF	1.62165	1.37123e-78	NHLRC3	1.12876	2.25428e-61	KBTBD8	-2.36212	3.20981e-79	OPCML	-6.93495	7.08009e-60	RALYL	-4.62279	1.31257e-55
NDUFS1	-0.711787	1.46651e-59	MTAP	-1.11624	1.39658e-78	ADAMTS8	-6.0438	2.54596e-61	CYB5A	-3.03118	3.21541e-79	PAIP2B	0.923407	7.17223e-60	IPW	-0.728472	1.36095e-55
SLC4A2	1.22897	1.56825e-59	NCAPH	-1.19047	1.43017e-78	COLGALT2	2.36933	2.62826e-61	FGFR1	0.752779	3.85679e-79	MAPKAPK2	0.986159	7.61409e-60	LUM	-2.88109	1.47341e-55
PAM	0.801154	1.61046e-59	GSTP1	-1.07256	1.48323e-78	DYRK1A	0.662144	2.86182e-61	GDAP1	-1.95065	4.29571e-79	CLGN	1.13237	7.88736e-60	MAP6	2.4121	1.52269e-55
CLIC4	-0.554231	1.64103e-59	PLCB3	-1.45767	1.49019e-78	BRD1	1.10499	2.87596e-61	RPL10A	0.672462	4.38263e-79	CXXC4	2.53884	8.17834e-60	ST8SIA4	2.65693	1.57064e-55
CBFB	0.920762	1.95024e-59	CENPH	-1.18766	1.68181e-78	ELAVL2	-1.52942	3.40461e-61	RPL36A	1.40497	4.53204e-79	MAATS1	2.08611	8.57516e-60	CALU	-0.545564	1.59268e-55
ITIH5	-3.31918	1.97725e-59	SLC1A4	4.02997	1.71311e-78	DAZAP1	-1.10033	3.60841e-61	DAZAP1	-1.79997	4.54627e-79	DOCK11	0.937669	9.48966e-60	MSL1	0.731233	1.6258e-55
H2AFX	-1.56957	1.99426e-59	DMD	1.47135	1.82185e-78	NAT9	1.54799	3.66512e-61	ATP2B4	1.18323	4.77714e-79	MYL12A	-0.861993	9.48966e-60	ARHGAP6	-2.84377	1.71602e-55
RANBP1	-0.629987	2.15897e-59	KIAA0368	-0.789128	1.89836e-78	COL13A1	2.97802	4.4856e-61	ANKRD26	1.32995	4.8762e-79	KAZN	-2.14461	1.08206e-59	FRMD5	2.19632	1.72515e-55
ASCC1	0.938958	2.19909e-59	NCAPD3	-1.21607	2.06327e-78	BACE1	1.74621	4.55705e-61	GNPTAB	-1.35997	5.14731e-79	CCT8	-0.55178	1.35138e-59	F2RL1	1.48948	1.79896e-55
HN1	-1.21044	2.34645e-59	RUVBL1	-1.03116	2.09024e-78	NAA15	-0.602468	4.68848e-61	MYLK	2.144	5.2602e-79	PLSCR1	-1.43379	1.3774e-59	KDELC2	-1.48865	2.04869e-55
MCM10	-0.871889	2.64966e-59	FAM60A	-0.753938	2.16396e-78	IGSF21	-3.6933	4.93252e-61	SCUBE3	6.10828	5.47114e-79	PGM2	-1.06386	1.50741e-59	HECTD2	-1.24553	2.07016e-55
JPH4	-2.7377	2.94004e-59	TTC1	-1.11382	2.18725e-78	RUVBL1	-0.755728	5.01416e-61	PGAP1	1.11368	6.06023e-79	SIN3A	0.668039	1.55243e-59	ATP1B3	-0.890578	2.20484e-55
CYCS	-0.600778	3.16214e-59	PTX3	3.93837	2.48763e-78	TUBB4B	-0.836706	5.03137e-61	FAT3	0.799866	6.1228e-79	LHFP	2.59183	1.69215e-59	CTBP2	0.682455	2.22163e-55
LPAR6	3.62006	3.24311e-59	PFKP	1.15645	2.75966e-78	TTC39C	-1.57484	6.48022e-61	STMN2	5.02537	6.17354e-79	CACNA1E	4.05949	1.80259e-59	SH3RF2	-4.46276	3.10891e-55
TBC1D2	2.75142	3.24833e-59	FOS	2.20841	2.86657e-78	WWOX	2.09921	6.6814e-61	SLFN13	-2.78217	6.22338e-79	DDX26B	1.03929	2.01497e-59	PLOD2	-0.615569	3.11932e-55
SNRPF	-0.828586	3.52563e-59	NAP1L3	-1.92337	2.88058e-78	ABCA1	-1.0931	6.6814e-61	MAN2A1	-0.929189	6.41478e-79	GEN1	-0.881012	2.35162e-59	SORBS1	-1.14321	3.20134e-55
HMGCS1	-0.607545	3.54033e-59	TULP4	1.23857	3.03648e-78	PTCHD1	-5.18052	6.78087e-61	IFI16	3.19043	6.69192e-79	CCDC85A	-4.08234	3.08641e-59	ITGB5	-1.02572	3.21495e-55
PIEZO2	-0.971416	3.63866e-59	OSBPL9	0.881585	3.5397e-78	SNORD116-13	-1.51316	7.11778e-61	STAT3	-1.55644	6.75658e-79	PKNOX2	2.79986	3.08734e-59	RAB11FIP2	0.807333	3.56392e-55
IGFBP2	0.622433	4.28976e-59	BST2	2.34041	3.90674e-78	BEX2	-1.30523	7.41632e-61	GAB2	1.6983	7.28284e-79	MAML3	-1.07551	3.19253e-59	PPP1R9A	0.736304	3.69567e-55
ANKRD27	-0.896773	4.59897e-59	ENOPH1	-1.19149	3.94142e-78	BCCIP	-0.727364	7.95825e-61	NNAT	2.40074	7.3313e-79	MBNL1	1.77492	3.20738e-59	NIN	0.635382	3.81946e-55
NKAIN2	6.46519	4.64504e-59	LONRF1	-1.11299	4.32584e-78	GNG4	-2.2393	8.22871e-61	JAKMIP2	-1.13264	8.23943e-79	WASF3	0.799509	4.08045e-59	PAPSS1	-0.773601	3.84544e-55
MYO3B	4.19333	5.41585e-59	KLF12	1.22487	4.54138e-78	MYO18A	-0.956321	8.43919e-61	RUNX1T1	-2.36155	8.68457e-79	HIST1H3A	1.18128	4.60702e-59	H1FX	0.905617	4.34573e-55
SNX30	0.915148	5.83097e-59	SSRP1	-0.789039	5.04117e-78	DEPDC1B	-1.0113	9.12138e-61	PPP2CA	-0.948913	8.72666e-79	LPL	4.13148	5.228e-59	SERPINF1	-1.85448	4.37277e-55
SNAI2	3.7954	6.32436e-59	CRNDE	2.57194	5.61087e-78	QKI	0.569902	9.12138e-61	KDR	-3.38635	8.73659e-79	MXRA5	2.3775	5.47045e-59	RANBP1	-0.621989	4.56792e-55
AJUBA	-1.02038	6.42587e-59	CARHSP1	-1.62116	6.35406e-78	GCNT4	-5.38358	9.30916e-61	LASP1	-1.11636	8.74183e-79	HIVEP1	-0.802466	5.62504e-59	TMEM14B	-1.33762	5.52737e-55
CIART	2.15723	6.59066e-59	HDAC2	-0.879295	6.49543e-78	MRPL51	-1.16657	1.00193e-60	TEX15	-1.6741	9.02578e-79	NDRG4	-2.52075	6.49727e-59	EPPK1	1.54398	5.56794e-55
SLC4A7	-0.615449	6.88596e-59	MPPED2	3.52698	6.54093e-78	ZNF445	0.859629	1.09114e-60	CDC14B	-1.3296	9.35554e-79	CTDSP2	0.76831	6.77769e-59	SLC16A10	2.44539	5.66651e-55
CD44	2.32081	6.98481e-59	ZBTB16	6.24194	6.59641e-78	SPON1	3.63559	1.09476e-60	WDR60	1.44727	9.99564e-79	ZNF788	0.863268	6.8445e-59	DACT3	-4.19401	5.71801e-55
ADAMTS8	-5.67605	7.27856e-59	ELOVL5	-0.8059	6.62806e-78	METTL8	-1.08504	1.13494e-60	DLAT	-1.16822	1.01024e-78	GRIK3	3.30639	7.1332e-59	ZNF280C	0.937113	6.65937e-55
CDS1	-1.55406	7.7463e-59	N4BP2	-0.855194	6.77207e-78	STMN3	-3.27136	1.22646e-60	PSPH	-2.29104	1.01114e-78	NFE2L1	0.655088	7.27805e-59	SLC25A36	0.680739	7.5832e-55
ACSL3	-0.671712	1.17913e-58	MAGI1	-0.998028	6.97407e-78	RBM3	0.711451	1.32676e-60	ZNF788	-1.38103	1.01332e-78	DLAT	-0.763524	7.91816e-59	NUP210	0.923175	9.13499e-55
HIST1H2BL	-1.19264	1.34878e-58	ATP11C	-0.95784	7.14122e-78	NAE1	-0.68862	1.44133e-60	SATB1	1.2788	1.10414e-78	CCDC88C	-0.80007	7.98846e-59	REPS2	-3.07639	9.94822e-55
HBP1	-1.08122	1.4775e-58	AMMECR1	-1.73036	7.45176e-78	ANK1	-5.21182	1.45197e-60	MCM7	-0.88459	1.23593e-78	KCND2	-1.87813	8.85364e-59	ZFPM2	-3.62462	1.02293e-54
ZNF808	1.24835	1.63611e-58	FAM111A	-1.74668	7.54956e-78	CMAS	-1.05695	1.48112e-60	TXLNG	-1.27344	1.24936e-78	ZFYVE16	-0.739535	8.92382e-59	FAM19A4	-8.90988	1.24332e-54
TXLNG	-0.833471	1.71404e-58	LOC100130899	-3.3095	7.94878e-78	QPRT	0.922964	1.53183e-60	EIF3E	0.664643	1.76327e-78	KMT2E	0.674052	1.01068e-58	PHF21B	1.54751	1.31163e-54
CHMP4C	2.77477	1.75967e-58	AQR	-0.867302	8.47177e-78	RIOK3	1.04673	1.7024e-60	ZNF90	-1.30677	1.86755e-78	WNT3	-5.33325	1.03477e-58	SRGAP1	1.56645	1.755e-54
HAPLN3	-3.8427	1.80099e-58	SC5D	0.947035	9.42052e-78	KIAA0391	-0.994629	1.88636e-60	MYO1E	-1.21959	2.06055e-78	ZNF711	-0.760774	1.05328e-58	ATP6V0A2	-0.900839	1.84324e-54
FRY	-1.50969	1.93125e-58	FKBP5	-1.30486	9.80045e-78	ETAA1	-0.853891	1.94537e-60	ERCC1	1.70032	2.32699e-78	NDFIP2	-1.35346	1.27475e-58	CASC4	0.677233	1.84641e-54
RBBP7	-0.771257	1.99329e-58	TFPI	4.96732	1.06253e-77	ARHGAP23	-1.87667	2.58243e-60	TBC1D9	3.72331	2.44186e-78	SMC1A	0.590597	1.30318e-58	ASRGL1	2.24664	2.02132e-54
MED14	-0.810704	2.02579e-58	MCCC2	-1.17157	1.09982e-77	FAM129B	-1.97758	2.96799e-60	LONRF1	-1.17759	2.57441e-78	RIF1	0.551045	1.34372e-58	ZNF525	-1.02912	2.05654e-54
KCNMB4	-1.60137	2.04239e-58	BAHCC1	6.45763	1.10443e-77	TEAD2	-0.819041	2.97031e-60	HECTD4	1.39257	2.57527e-78	ADM	1.45862	1.394e-58	PPP1R12A	-0.554546	2.24974e-54
CLCN5	0.922611	2.22808e-58	PRSS8	-2.30647	1.12317e-77	ADAM17	0.830801	3.51757e-60	DHX9	-0.738336	3.00071e-78	AXIN2	0.741083	1.44968e-58	BHMT	3.91857	2.26411e-54
FKBP3	-0.803726	2.62335e-58	EGFLAM	6.18288	1.13312e-77	SSBP2	1.21509	3.7414e-60	XRN1	1.08852	3.12562e-78	FUT11	-1.57792	1.47484e-58	RORA	0.801477	2.6389e-54
CAST	-0.832977	2.6387e-58	SNORD116-13	-2.15315	1.19236e-77	CDKN3	-1.26208	3.90555e-60	DDHD2	1.24691	3.41003e-78	BRIP1	0.815288	1.53141e-58	CDC42SE1	-0.910735	2.76639e-54
EIF3E	0.549745	2.70119e-58	PHB	-1.01076	1.19917e-77	DUSP5	-1.81564	4.03717e-60	FOSL2	4.1206	3.44826e-78	RAP1GAP2	-1.36496	1.825e-58	ZCCHC24	-2.40304	2.94212e-54
EIF4EBP1	-1.06463	2.76072e-58	DUT	-1.24651	1.29409e-77	TCEAL8	-0.84132	4.44554e-60	MMP14	-2.0019	3.55468e-78	TMEM155	3.86677	1.97667e-58	HNRNPU-AS1	0.956281	2.95913e-54
NOLC1	-0.61839	2.83245e-58	PDE10A	2.60262	1.48168e-77	MEX3C	-0.6744	4.85471e-60	ASUN	-1.1472	3.7453e-78	PIP4K2C	-1.18344	1.99899e-58	KCNH2	-2.54426	3.01354e-54
PDCD4	-1.05349	2.8604e-58	STAT3	-1.39171	1.55131e-77	TPM2	-0.836093	5.03134e-60	NQO2	-2.66658	3.88244e-78	ST3GAL2	-1.38081	2.09341e-58	SOCS2	-2.19506	3.08468e-54
ELOVL6	-0.801808	2.89689e-58	HNRNPF	-0.76599	1.57094e-77	ARFGEF3	-0.993983	5.10219e-60	ARID5B	3.07005	3.93421e-78	SEMA6A	-0.613336	2.09341e-58	AGAP1	0.797256	3.36165e-54
RABGGTB	0.72239	3.18765e-58	STIP1	-0.843354	1.65001e-77	ARID3A	1.03592	5.1633e-60	DENND5B	1.49778	4.22727e-78	AMIGO2	-2.22334	2.19683e-58	BMP7	1.20602	3.55096e-54
STMN3	-3.1575	3.64143e-58	ITPK1	-2.09031	1.77765e-77	UBE2H	-0.750164	5.31855e-60	OLIG3	5.30327	4.37231e-78	HNRNPH3	0.621685	2.22978e-58	ZNF697	-1.16805	3.57767e-54
FAM64A	-1.56963	3.66881e-58	OAZ2	-1.46904	1.81746e-77	POLE	0.774191	5.38079e-60	RNF217	2.09202	4.37231e-78	CUL3	0.636047	2.261e-58	CENPV	0.904669	3.63387e-54
RSF1	-0.622407	3.66881e-58	TBC1D9	3.59133	1.92397e-77	PDCD10	-0.929102	6.46576e-60	HAUS6	-0.911708	5.57042e-78	SMG7	1.1041	2.39104e-58	FAM114A1	-1.48411	4.73581e-54
ZNF850	-0.855972	4.14295e-58	GNG4	-3.45638	1.9293e-77	GSPT1	-0.618962	6.50184e-60	CCT3	-0.770978	5.64605e-78	CDK4	0.839186	2.39104e-58	ZC3H12C	1.123	4.96484e-54
PPP1R14B	-1.36979	4.22353e-58	INPPL1	1.31834	1.98301e-77	KCNK5	-2.081	6.67584e-60	SCO1	-1.36405	5.77046e-78	RAB3IP	0.826233	2.60541e-58	PTMS	0.742759	5.26213e-54
MAD2L1	-0.806955	4.30205e-58	DCP1A	1.18976	1.99549e-77	GPR161	1.20363	6.75589e-60	EFNA5	2.06515	6.28426e-78	SH2B3	-1.36152	2.67364e-58	DAB2	-1.34066	5.29996e-54
ANKRD26	0.896463	4.92914e-58	TTF2	-1.2166	2.09731e-77	NR6A1	0.552497	7.82467e-60	ENAH	-0.681294	6.61464e-78	SPG20	-0.790747	2.71365e-58	NODAL	-4.25549	5.62981e-54
TCP1	-0.620846	5.32761e-58	PPFIBP1	1.40347	2.09892e-77	ZKSCAN1	0.760836	8.78307e-60	NME1	-2.06536	6.891e-78	BCR	0.828473	2.82891e-58	NOSTRIN	-5.92746	6.08657e-54
NXPH2	-3.92699	5.32776e-58	ARHGAP6	4.94829	2.21964e-77	SBK1	-1.30428	9.08139e-60	ABCE1	-0.874746	7.30192e-78	BNIP3L	-0.667803	3.41955e-58	EDNRB	-2.20653	6.347e-54
CORO1C	-0.777419	5.51581e-58	CCNC	-1.07653	2.30846e-77	RARRES2	-2.15279	1.01482e-59	TCOF1	-1.00982	7.34299e-78	SERPING1	1.29467	3.4776e-58	LRRC16A	-0.894271	6.98886e-54
EFTUD1	-0.85499	5.71921e-58	SACS	-0.706118	2.37481e-77	TTC1	-0.791063	1.03948e-59	ZSWIM6	1.44052	7.35437e-78	NOTCH3	1.09434	3.56536e-58	ATP8A1	1.15099	7.20434e-54
UGT8	-1.16929	5.82165e-58	SMAD2	0.835674	3.01445e-77	TNNT1	1.03741	1.30348e-59	ZDHHC22	-4.15581	7.49645e-78	GYPC	1.26126	5.17987e-58	H2AFY	-0.749815	7.44636e-54
B3GALT1	-1.95079	5.92525e-58	CNTN1	-3.26199	3.30196e-77	ACVR2B	0.557435	1.60103e-59	LSAMP	2.75594	8.5877e-78	HNRNPM	0.638507	5.53518e-58	PLEKHA7	-1.1353	8.28037e-54
SDC4	-1.12783	6.03538e-58	LINC00371	-4.58237	3.45912e-77	TPM1	-0.789054	1.75416e-59	ICA1	-2.39049	8.76055e-78	HHLA1	-5.89046	5.7287e-58	PRDM1	-2.86231	9.27409e-54
ERBB3	-1.09765	6.08967e-58	ARL4C	2.59665	3.74674e-77	KIF26B	3.4919	1.76733e-59	ULK2	2.06184	9.18243e-78	SLITRK4	-1.67491	6.72914e-58	MTSS1	1.87697	9.41421e-54
PTPDC1	1.42489	6.7714e-58	SNHG4	-3.10676	3.91649e-77	STEAP3	-2.56766	2.21319e-59	IER5L	6.37557	9.65831e-78	FGF10	-6.20654	7.20832e-58	MCOLN3	-3.89231	9.59458e-54
ZNF292	0.587388	7.61681e-58	SOX6	6.3684	4.07809e-77	COL26A1	-1.46849	2.66507e-59	ANTXR2	1.73209	1.00962e-77	PPME1	-1.11384	7.4558e-58	HSPA9	-0.543924	9.96067e-54
LINC00467	2.57582	9.39492e-58	EIF1AX	-0.896827	4.49092e-77	BDNF	-4.28126	2.70865e-59	CTH	-1.72291	1.06192e-77	RASSF9	-4.57501	7.5227e-58	CPS1	-0.891042	1.01341e-53
PTMS	0.828025	9.72735e-58	CDCA5	-1.68469	4.83285e-77	DEPDC1	-0.681776	2.94507e-59	CCNC	-1.13079	1.08938e-77	INADL	-0.705777	8.97421e-58	CFL1	-0.639775	1.1788e-53
CDC26	-1.22615	1.06272e-57	MXRA7	1.66783	5.47253e-77	PAN3	0.740752	3.27084e-59	CECR1	1.86351	1.11256e-77	GIGYF1	0.8803	9.78041e-58	ZFP42	-1.46339	1.31845e-53
BAHCC1	5.32269	1.18834e-57	CDCA2	-1.12512	5.6495e-77	IPO4	0.945254	3.29035e-59	FKBP3	-1.19335	1.23852e-77	GALNT14	-3.7585	1.01522e-57	CLSTN1	0.74739	1.50645e-53
KDR	1.28676	1.20418e-57	BNC1	4.75092	6.72778e-77	GPC4	-0.94194	3.56304e-59	TOP1	-1.17884	1.26264e-77	ATP5H	-0.71854	1.15288e-57	B4GALT6	1.04182	1.86242e-53
KCTD2	1.23967	1.20685e-57	TUNAR	-1.13959	6.76548e-77	ATP1B1	-0.854172	4.16234e-59	DOCK7	1.00346	1.32771e-77	SOBP	3.11846	1.16115e-57	EIF3M	0.584521	1.97159e-53
B3GALT5-AS1	-2.90848	1.28392e-57	TACC3	-1.32044	6.9878e-77	POU3F2	3.98057	4.48049e-59	EPB41L2	-0.963115	1.34255e-77	CEP170	-0.581311	1.16115e-57	RASGEF1B	1.73139	1.99299e-53
TPX2	-0.696383	1.36177e-57	MCF2L2	2.63547	7.01765e-77	SHC3	-2.87476	4.48049e-59	MMP16	-1.40937	1.35994e-77	IGFBP4	-2.0421	1.42657e-57	DBN1	0.534173	2.13613e-53
RHOU	1.48346	1.44826e-57	ESCO2	-1.98084	7.10418e-77	HIST2H2AB	0.879719	4.86595e-59	PPIB	-0.91146	1.72388e-77	RNF24	-1.60355	1.45307e-57	HYDIN	2.25549	2.69369e-53
FGF10	8.01295	1.62733e-57	PCBP4	2.21217	7.3806e-77	LIFR	-1.07118	4.9491e-59	ZMPSTE24	-1.26311	1.73821e-77	HES7	-6.00027	1.60336e-57	NPY	-3.12614	3.23236e-53
ITPR3	0.902352	1.68266e-57	COL19A1	8.77423	8.46788e-77	BCL11A	-2.19683	5.08885e-59	NANS	-2.12478	1.76397e-77	NANS	-1.12839	1.75518e-57	MAATS1	1.30767	3.34153e-53
ANXA5	0.608416	1.8786e-57	ACOXL	-3.04154	8.52557e-77	GRM4	-3.28258	5.16922e-59	KLKB1	-4.98707	1.77392e-77	SERINC3	-1.06545	1.77622e-57	TTYH1	1.70795	3.43481e-53
BEX2	-1.23885	1.87947e-57	ADAMTS3	2.22543	8.76866e-77	C17orf96	3.5609	5.3424e-59	DANCR	-1.99916	1.83137e-77	OXR1	0.906302	1.81521e-57	SNHG16	0.545823	3.46487e-53
CAPRIN2	1.10692	1.9289e-57	CDH13	5.56302	1.01141e-76	ZNF281	-0.699619	6.14403e-59	FAM98A	-1.70195	1.98378e-77	VDAC1	-0.614942	1.91146e-57	MERTK	1.19504	4.03329e-53
ANAPC5	-0.956901	2.01179e-57	PRRC2B	0.847195	1.07225e-76	A2ML1	-4.52619	6.60572e-59	SLC25A5	-1.42632	2.05237e-77	HIST1H3G	1.66984	2.13183e-57	TSPAN18	0.880894	4.06659e-53
NSUN7	-1.72831	2.02111e-57	KLF3	1.14096	1.10236e-76	TET3	0.96617	6.73632e-59	ROBO3	2.90444	2.31166e-77	TRAM2	-0.969711	2.45211e-57	ATP5H	-0.779983	4.83584e-53
FAM213A	0.880963	2.13703e-57	PRKCQ	-2.42803	1.10937e-76	SVIL	0.827461	8.32178e-59	SCARNA9	2.18233	2.31923e-77	ANGPT2	-5.40562	2.50697e-57	PPP1R13B	-2.55177	5.02737e-53
BEX1	-1.0531	2.15688e-57	TNPO3	-0.89839	1.10937e-76	FAM102B	-1.06939	8.77848e-59	EPS15	-0.939123	2.55121e-77	KIDINS220	0.610153	2.52583e-57	ARHGAP11A	0.667858	5.18556e-53
CASC5	-0.68816	2.42707e-57	ADGRV1	-0.746195	1.15691e-76	AHSA2	0.948237	9.14672e-59	TULP4	1.25634	2.61376e-77	RABGGTB	-0.703965	2.58757e-57	MIR18B	2.56088	5.19001e-53
ETF1	-0.608704	2.60075e-57	KCNJ3	5.74889	1.22829e-76	DGKB	-6.11567	9.29986e-59	PLCB3	-1.54553	2.65071e-77	DBN1	0.565223	2.62643e-57	LOC642366	-7.55923	5.24972e-53
SH3D19	0.694306	2.62485e-57	NRXN3	2.20398	1.2415e-76	TCP1	-0.627543	9.59815e-59	NUDCD1	-1.25087	2.68666e-77	LIX1	-1.05567	2.64935e-57	ELK4	0.734579	5.34719e-53
ULBP1	2.39886	3.0892e-57	WNT1	12.2363	1.55676e-76	IRX2	1.08312	9.67344e-59	TMEM55A	-2.20035	2.71903e-77	SMIM24	-2.6347	2.6553e-57	CEP70	0.787789	5.35303e-53
SNX18	0.995127	3.65649e-57	PLCB1	1.31799	1.85446e-76	SDHB	-1.40295	9.91163e-59	ARG2	-1.87714	2.73685e-77	PLXND1	-1.54283	2.97039e-57	HINT1	-0.843597	5.85035e-53
CCNYL1	-1.48828	3.94328e-57	TEX10	-1.0294	1.86498e-76	APC2	4.20297	1.02584e-58	RPL18A	0.772972	2.75133e-77	SIAH2	-1.70717	3.00449e-57	SORD	-1.40726	6.10507e-53
ZNF587B	-1.04088	4.1295e-57	SYDE2	1.59074	1.94078e-76	OS9	0.784056	1.02584e-58	NAIP	2.08226	2.76303e-77	FOXO1	-1.52788	3.41522e-57	INAFM2	-1.52601	6.35381e-53
NLGN3	-2.50588	4.37329e-57	AFAP1L2	2.67312	2.20376e-76	GLI2	1.38812	1.0267e-58	IFT140	1.66573	2.81897e-77	MLF2	-0.954222	3.97425e-57	MYO1B	-0.586309	6.36824e-53
LIFR	0.9245	4.59154e-57	FAM46B	-2.9326	2.22637e-76	RAB3IP	0.835446	1.08638e-58	MAVS	1.08814	3.12122e-77	GNAI1	-1.22779	4.18155e-57	FMNL2	0.658725	7.12117e-53
DNAJC15	0.963704	4.68566e-57	CD3EAP	-1.92494	2.45899e-76	TMA7	-1.22402	1.11827e-58	FERMT2	-0.935132	3.3506e-77	RPS15	0.57034	4.20042e-57	RAB37	-2.44931	7.47097e-53
RASSF9	4.71128	4.73494e-57	LINC00698	-4.44112	2.74335e-76	DNAJC15	0.98145	1.12055e-58	WDR43	-0.849833	3.44385e-77	PTPN6	-2.41685	4.27191e-57	HERPUD1	-1.46537	7.66032e-53
MAPKAP1	-0.713211	5.0138e-57	UGP2	-1.83426	2.75028e-76	CXCL5	-5.84585	1.19402e-58	PIAS1	1.20711	3.46109e-77	PAK1	-0.751452	4.53211e-57	NINL	-0.718472	7.87311e-53
FGF11	2.22658	5.26695e-57	CGGBP1	0.945722	2.75733e-76	PHLPP1	-0.885996	1.34472e-58	CBL	-1.07688	3.46821e-77	FOXN3	-0.643729	4.64299e-57	ATP6V1E1	-0.957244	8.21207e-53
CYP26A1	3.3438	5.52601e-57	AGL	1.04158	2.93845e-76	LRRFIP1	-1.07169	1.64699e-58	ACTR2	-0.881497	3.49354e-77	SAT1	-1.05538	4.67799e-57	MALT1	-0.809421	9.87077e-53
CASP8AP2	-0.727391	5.5883e-57	PCDH11X	-1.94979	3.23508e-76	PSMC2	-0.766275	1.65507e-58	JADE2	-3.12924	3.51324e-77	ZDBF2	0.703678	4.89876e-57	ATP9A	0.92446	1.00378e-52
SAMD5	7.65026	6.01084e-57	METAP1	-1.09886	3.25643e-76	PDGFA	-1.51271	1.71285e-58	ZNF395	1.7452	3.66429e-77	CA12	-2.36337	4.94342e-57	MURC	1.29667	1.07503e-52
CNOT11	0.804513	6.17448e-57	FAR2	-2.20714	3.40658e-76	ATP5J2	-1.28953	1.76089e-58	RPA1	-1.33684	3.90212e-77	TMEM178B	1.79724	5.05731e-57	GBP4	-4.63699	1.13593e-52
LAMP2	0.791866	6.19798e-57	LYST	4.3475	3.71051e-76	LSM3	-0.875214	2.14755e-58	DPY30	-1.66471	3.9507e-77	PREX2	0.686702	5.12364e-57	TTK	0.704363	1.17436e-52
GGCX	1.14256	6.36107e-57	MELK	-1.21474	3.77605e-76	HIST1H2AI	0.919405	2.16926e-58	ENOPH1	-1.24146	4.18112e-77	EIF5	0.579554	5.18902e-57	SRGAP3	1.20932	1.47625e-52
LRRC8A	-0.8019	6.84991e-57	DPY19L2	3.51292	3.81517e-76	BAZ1A	-0.899077	2.23183e-58	TIMM44	-1.48359	4.38925e-77	SSTR2	-4.11516	5.22252e-57	2016-09-09	-0.570644	1.56277e-52
SPAG5	-0.689945	6.93697e-57	PSME3	-1.14066	4.07517e-76	G2E3	-0.815288	2.63921e-58	SMS	-0.80771	4.43524e-77	SEC61G	-1.06034	5.31648e-57	GBA2	-0.920841	1.63143e-52
DSCC1	-0.899782	7.98007e-57	MMP16	-1.28176	4.25325e-76	CD63	-0.818958	2.65819e-58	ATIC	-1.3568	4.46285e-77	CSRP2	-0.722721	5.48598e-57	SLITRK5	1.77295	1.73403e-52
CHL1	4.12873	9.27938e-57	ELOVL6	-1.1034	4.48098e-76	CDK1	-1.26267	2.9518e-58	TBC1D8	-3.71084	4.54688e-77	VDAC2	-0.586283	5.94465e-57	GLUD1	0.667044	1.7957e-52
ZNF813	-0.942961	9.41686e-57	DDX18	-0.851551	4.48098e-76	ATCAY	-1.83768	3.06003e-58	PI4K2B	-2.18105	4.60692e-77	NLGN3	2.47067	6.16963e-57	WAC	0.524769	1.97566e-52
SRPK1	-0.558598	1.02653e-56	PFAS	-1.16115	4.64359e-76	GPM6B	-0.846637	3.17857e-58	CAMK2N1	3.78497	4.68385e-77	CCDC90B	-0.887797	6.46698e-57	SCML2	0.955641	2.0177e-52
RUVBL1	-0.701774	1.0323e-56	NFE2L1	-0.896495	5.04715e-76	FAM175A	0.834129	3.25933e-58	SMAD9	3.64779	5.13631e-77	GPR161	1.12357	7.42206e-57	SMAD6	-1.52115	2.06861e-52
ANGPT2	6.22941	1.06197e-56	ICE1	-0.842885	5.32371e-76	LTA4H	0.581601	3.28943e-58	LINC01000	2.21276	5.16064e-77	EPT1	-0.671832	7.50877e-57	DNAH7	2.80873	2.13243e-52
CCNB2	-0.799785	1.06302e-56	PPP3CA	-1.17074	5.34163e-76	UBE2K	-0.659763	3.36599e-58	ZNF121	-0.904685	5.52044e-77	SMOC2	-4.48518	8.29148e-57	WDHD1	0.597226	2.58111e-52
TRIM44	0.751635	1.09037e-56	G2E3	-1.13197	5.60018e-76	RPL18A	0.552693	3.59775e-58	ARID3C	9.94677	5.9982e-77	VTA1	-0.755635	8.44342e-57	CDH13	-2.82553	2.71732e-52
TMEM154	2.67482	1.39095e-56	TSSC2	-2.26336	5.77178e-76	PSMD11	-0.723456	3.71222e-58	AQR	-0.874391	6.02617e-77	KCNK10	3.62294	8.7869e-57	SPRY1	-1.58113	2.81984e-52
MRPL51	-1.06797	1.43211e-56	RNF19A	1.49498	5.85162e-76	WNK3	0.677952	4.00793e-58	CCNG2	1.85009	6.105e-77	SSFA2	-1.10901	9.29316e-57	CPNE4	-3.32717	2.87192e-52
RIMKLA	2.07967	1.45946e-56	HES1	1.64358	5.85577e-76	TFRC	-0.682412	4.07929e-58	PXDN	0.903038	6.20511e-77	ANTXR2	-1.03091	9.98031e-57	PI4K2B	-1.47832	3.36301e-52
GNG4	-2.0757	1.5526e-56	LOC729732	2.91431	5.88126e-76	ATP8B1	-3.34562	4.09992e-58	HEATR5A	-1.59865	6.43974e-77	CBX4	2.29067	1.07838e-56	BRINP1	-2.02584	3.46987e-52
TMED4	0.914109	1.64658e-56	SORBS2	1.7848	6.0055e-76	ENOSF1	1.30223	4.14203e-58	WNT2B	4.93492	6.73182e-77	NUDT15	-1.01109	1.14651e-56	GDPD2	2.21289	3.48424e-52
HRASLS5	2.77515	1.95192e-56	BCL11A	-3.48139	6.09701e-76	PTRF	-1.65809	4.53863e-58	NUP107	-0.925912	7.08108e-77	BIRC5	0.854083	1.25938e-56	DEPDC1	0.640333	3.85476e-52
NDUFA4L2	6.91404	2.12089e-56	CASD1	1.12679	6.65236e-76	KIF23	-0.649745	4.68239e-58	VOPP1	-1.56457	7.66653e-77	OSTM1	-1.36516	1.42595e-56	NR2C1	0.737504	4.02719e-52
NAA15	-0.554571	2.25635e-56	CACNA2D1	-1.56342	7.31173e-76	AHR	-2.05977	5.03799e-58	ZNF398	-1.42345	8.2469e-77	SLC7A3	0.983378	1.60113e-56	NYNRIN	-1.33045	4.73551e-52
ARHGAP32	0.853081	2.41141e-56	RRP1B	-0.936999	7.3858e-76	PRELID1	-0.906779	5.36209e-58	KIF1C	-1.20362	8.34233e-77	MYBL2	0.802754	1.64662e-56	MEX3B	1.53509	5.20422e-52
FERMT2	0.605812	2.79192e-56	SF3A3	-0.871287	7.78524e-76	CRNDE	1.88694	5.44663e-58	CHD1	0.73867	8.34233e-77	EPB41L2	-0.635189	1.68003e-56	SACS	0.530568	5.57135e-52
TMEM254	1.13389	3.07655e-56	LRRC8D	-1.12401	8.19161e-76	HECA	-1.72008	5.8962e-58	BEX2	-1.99045	1.03771e-76	CYB5A	-1.83733	1.68161e-56	MEIS1	-0.678206	5.94357e-52
FAM32A	-0.898261	3.16466e-56	LOC646762	3.20166	9.63515e-76	GPRC5B	0.98082	6.29003e-58	SOX3	2.42978	1.40179e-76	CLDN11	-2.83079	1.70973e-56	OSBPL11	0.917764	6.68156e-52
PSMD2	-0.698728	3.44421e-56	GNPTAB	-1.19313	9.75709e-76	HNRNPA2B1	-0.613227	6.54328e-58	NUP50	-0.831672	1.56511e-76	PAICS	-0.53798	1.73087e-56	HLA-B	-2.26124	7.03185e-52
TLE1	-1.07468	3.51202e-56	DHX29	-1.01003	9.89252e-76	TMED2	-0.611583	6.61614e-58	FOS	2.20611	1.58653e-76	FMOD	-4.63848	1.80412e-56	PHIP	0.517082	8.11612e-52
CAB39	-0.738785	3.75955e-56	ZNF761	1.15249	1.05608e-75	SUPT6H	0.67119	7.22137e-58	ASAP3	-1.51019	1.59847e-76	LOC100190940	-10.4318	1.91429e-56	RIPPLY3	-4.54977	9.5316e-52
NDUFA5	-0.772681	3.76108e-56	C2orf69	-1.21717	1.0968e-75	MAN2B1	1.14366	7.54916e-58	ASH1L	0.888191	1.63554e-76	TSC22D3	1.62999	2.02249e-56	SPAG1	2.82143	1.16258e-51
TMEM106C	-2.02388	3.79726e-56	CYSLTR2	13.1989	1.10902e-75	KCMF1	-0.706212	7.90231e-58	FNDC3A	0.891993	1.67217e-76	CASC5	0.672688	2.0537e-56	ABI2	0.547661	1.18695e-51
DPP10	1.71819	3.83648e-56	CAMK2A	8.1354	1.1403e-75	KIAA0232	0.660033	8.2245e-58	PAPSS1	-1.10943	1.84439e-76	ZNF704	1.29879	2.16078e-56	DIABLO	0.857995	1.20903e-51
EIF3B	-0.571117	3.8433e-56	PAK1IP1	-1.42598	1.19344e-75	PSMD14	-0.751625	8.26903e-58	INPP5F	-0.984893	1.84439e-76	BCL11A	-2.1007	2.17761e-56	FNDC3B	0.5831	1.29475e-51
PKIB	-1.434	4.1735e-56	GRIA4	-2.21282	1.26937e-75	LCOR	0.830158	8.8223e-58	MAPK6	-0.813014	1.84439e-76	KIAA0020	-0.660052	2.24382e-56	NOTCH1	1.35832	1.33694e-51
ACTN1	-0.631607	4.27159e-56	ATCAY	-2.79541	1.30137e-75	LYPLA2	-1.71149	8.84359e-58	KMT2C	0.894179	1.92785e-76	SHMT2	0.638412	2.3275e-56	FAM210B	-1.54402	1.38991e-51
RPL22L1	-0.967841	5.42871e-56	GALNT3	-3.18249	1.39972e-75	MCU	-0.879624	9.13953e-58	VWDE	-2.25169	1.96471e-76	LRRC8A	-0.860996	2.49734e-56	PAIP2B	0.757486	1.60486e-51
GPCPD1	1.38332	5.44152e-56	EMILIN1	4.3412	1.44098e-75	F2RL1	1.19824	9.66013e-58	RHOU	2.03182	2.13465e-76	PPP4R4	1.50649	2.59474e-56	DIO2	-6.27285	1.70136e-51
RPL13A	0.633514	5.79477e-56	RTKN2	-1.37072	1.5629e-75	COL4A6	0.972863	1.19406e-57	SNRPF	-1.19294	2.18563e-76	DDX21	-0.538575	2.70929e-56	LRIG3	-0.735813	1.81408e-51
EHMT1	-0.743306	5.97722e-56	SLC22A23	-3.26127	1.69399e-75	RBM27	-0.609302	1.31488e-57	PSMC4	-1.33881	2.22535e-76	TMEM132C	1.65252	2.89454e-56	HS3ST3B1	1.15812	1.93715e-51
TAF7	-0.61985	6.10818e-56	GOPC	1.06392	1.83446e-75	PAQR5	-2.41391	1.43094e-57	SH3BP4	1.26767	2.31726e-76	DNAJC21	0.691588	3.03325e-56	MGC12916	1.84231	2.23295e-51
HDAC9	-1.39114	6.71747e-56	PHACTR2	-0.852729	1.83682e-75	PSMA3-AS1	1.06154	1.48161e-57	ARID2	0.885614	2.4619e-76	GUCY2C	-3.27158	3.28358e-56	JRK	1.10418	2.51023e-51
HIVEP1	0.76706	7.02067e-56	ACAA2	-1.12917	1.95618e-75	MTMR12	-0.897555	1.5572e-57	ZC3HAV1	-1.11513	2.6187e-76	GPR37	-2.14234	3.52498e-56	MYOM1	-2.66855	2.63766e-51
CCDC25	-0.81349	7.4448e-56	PSMD14	-1.03736	2.0916e-75	ADCYAP1R1	-2.23012	1.63132e-57	GMNN	-1.4314	2.99741e-76	MYC	-1.80361	3.7284e-56	LOC440896	1.619	2.63837e-51
NAA50	-0.625931	7.9386e-56	ZAK	1.42122	2.09469e-75	PAPSS2	-1.76551	1.63155e-57	LDB2	-1.31702	3.00713e-76	ZFP42	-0.900576	4.01792e-56	NEO1	0.554251	2.64218e-51
CDA	3.72	8.78291e-56	PPP4R4	-2.14619	2.13697e-75	RPS9	0.655587	1.63538e-57	RSBN1	1.20939	3.02996e-76	ACBD5	-1.01949	4.16319e-56	NIPA2	-0.926121	2.74329e-51
DPY19L4	0.864362	9.43325e-56	SAMD11	6.55258	2.29637e-75	LIN7C	-0.672787	1.77145e-57	SH3D19	-1.05909	3.0318e-76	TBL1X	0.837547	4.44127e-56	PNRC1	0.719468	3.00026e-51
DGKB	-5.59644	9.52987e-56	KHNYN	1.50586	2.36249e-75	DHX29	-0.722959	2.00796e-57	PRMT1	-0.942557	4.95784e-76	KLF5	-2.1187	4.55618e-56	ESRRG	-2.12785	3.00857e-51
PAQR3	0.890832	1.01482e-55	RBBP8	-0.991392	2.48293e-75	MYO1D	-1.14344	2.08428e-57	SMC6	-0.785488	5.09476e-76	HOXD4	7.42936	4.70105e-56	LINC01099	-7.37382	3.18877e-51
ADCYAP1R1	-2.18856	1.10207e-55	GLB1L3	-7.92154	2.48684e-75	PTBP2	-0.694385	2.15498e-57	KARS	-0.867268	5.20017e-76	LIN28A	0.650433	4.86738e-56	TCAIM	1.0412	3.32929e-51
SLC7A5	1.16954	1.11858e-55	PRDX6	0.823132	2.48684e-75	APLP2	0.544207	2.17014e-57	PCDH18	0.934212	5.82761e-76	SERPINB6	-1.29029	6.18008e-56	MYBL2	-0.945373	3.48678e-51
DEPDC1B	-0.927359	1.17359e-55	MAP1A	2.66869	3.06103e-75	SPCS3	-0.707749	2.44251e-57	SOAT1	2.25731	5.906e-76	GSE1	-1.04215	6.41267e-56	ITGA5	-1.17689	3.59936e-51
RB1	0.880722	1.24832e-55	POLQ	-1.09159	3.33649e-75	MYL12A	-0.825271	2.52248e-57	PSME4	-1.06289	7.04982e-76	ABCC1	-0.863228	7.20062e-56	NDFIP2	-1.20765	3.88916e-51
SLCO2A1	5.16426	1.29603e-55	SEMA3A	-1.11938	3.76952e-75	HERC1	0.614216	2.52759e-57	AK4	-0.88514	7.11271e-76	MLLT6	-1.10962	7.64209e-56	SMPX	-5.39248	3.9647e-51
ZRANB3	0.919529	1.32069e-55	TFRC	-0.926706	3.94091e-75	LINGO1	1.22512	2.66568e-57	WLS	7.58052	7.11589e-76	HIVEP2	-1.1592	8.0487e-56	EMB	0.705663	4.37542e-51
ITPK1	-1.34519	1.32717e-55	NUP107	-0.876173	3.94601e-75	MTF2	-0.638575	2.72103e-57	SLC25A36	0.998913	7.1255e-76	GPD2	-0.746122	8.43794e-56	AFG3L2	-0.696335	4.86379e-51
QARS	0.628692	1.53375e-55	PLIN2	1.43069	4.3784e-75	FAM189A2	-3.18797	2.79103e-57	FNBP4	0.979508	7.21358e-76	MYO6	-0.903906	8.43973e-56	OAZ1	-0.743574	5.14853e-51
IWS1	-0.594287	1.54206e-55	RAC3	-1.74457	4.55868e-75	RMST	-1.35047	2.79748e-57	SYF2	1.01125	7.27708e-76	CHST2	-2.98069	8.82172e-56	SH3GL3	-2.51833	6.10431e-51
HSPA2	-1.80871	1.59252e-55	MCU	-1.22532	4.99269e-75	EIF1	0.719695	2.83596e-57	CHD3	1.43585	7.63007e-76	MDK	0.60375	9.22623e-56	LINC00599	5.68803	6.69949e-51
PLN	-7.84219	1.64901e-55	NACC1	-1.1938	6.00634e-75	MYH2	-4.4779	2.85282e-57	PGM2L1	-1.7893	8.21863e-76	WWTR1	-1.13815	9.44577e-56	ARL4A	1.39968	7.23757e-51
FAM65A	3.49679	1.68987e-55	PHC3	1.04513	6.46589e-75	SYT13	-2.11695	2.93601e-57	MID1IP1	-1.33461	8.28449e-76	SEC62	0.724334	9.70894e-56	IGFBP5	0.715795	8.27684e-51
KCNH5	4.29064	1.79414e-55	EIF3L	0.665736	6.80977e-75	AHSA1	-0.78207	2.94058e-57	CHEK2	-1.72744	9.00215e-76	BAZ1B	0.537737	1.04707e-55	DAAM1	0.667322	8.77196e-51
MLXIP	1.77157	2.00704e-55	NOC3L	-0.979043	7.20621e-75	SH2D3A	-5.17972	3.02606e-57	FAM60A	-0.726619	1.0477e-75	SH3BP4	-0.961082	1.15084e-55	STARD7	-0.640865	8.97885e-51
NRXN3	1.63906	2.04983e-55	ISYNA1	1.41783	7.44014e-75	ANGEL2	0.828168	3.06434e-57	HOXA5	13.1922	1.07231e-75	CEP85L	-1.14247	1.16423e-55	FAM178A	-0.706666	8.99979e-51
LARP1	-0.537956	2.07808e-55	MEIS1-AS3	9.63274	8.14117e-75	MSL2	0.84602	3.43505e-57	KIAA1456	4.01496	1.17462e-75	GTF3A	0.826286	1.2147e-55	HES5	4.59233	9.20347e-51
GRM4	1.89001	2.14834e-55	RRM2B	-1.0981	8.1652e-75	ANKRD26	0.875136	4.0565e-57	PRPS1	-1.60662	1.19028e-75	PDCD10	-0.858665	1.48901e-55	MYL12B	-0.811364	1.07911e-50
SCARNA2	-1.30937	2.23203e-55	MBP	-3.68903	8.53561e-75	ARPIN	1.6974	4.13088e-57	MAP1A	2.74791	1.2533e-75	DGCR8	0.988432	1.51212e-55	KIF18A	0.773297	1.16608e-50
HNRNPD	-0.587584	2.27327e-55	RPS25	0.697903	8.59248e-75	RCBTB2	1.45901	4.26592e-57	LIFR	-1.7577	1.33881e-75	CGNL1	0.699167	1.56836e-55	STK17B	1.21027	1.25935e-50
SNCAIP	-2.44379	2.43715e-55	VEZT	0.95612	8.72934e-75	IFT140	1.16486	4.33697e-57	FUT1	-3.46271	1.35119e-75	CRLF3	-1.12086	1.6041e-55	CAMKV	2.40464	1.26866e-50
ANK1	-4.36165	2.49555e-55	HEPH	1.07207	9.8633e-75	PLK2	-2.26199	4.66621e-57	KNOP1	-1.07705	1.4288e-75	NGRN	0.67628	1.71629e-55	BMP4	-1.15893	1.38561e-50
ELMSAN1	1.35538	2.49806e-55	ZNF146	-0.756045	1.09652e-74	TEF	1.76196	4.70023e-57	HFM1	2.48085	1.60356e-75	BMP4	-1.9261	1.74285e-55	FIGNL1	0.84373	1.59464e-50
BCCIP	-0.659526	2.86202e-55	GRIN2A	1.84441	1.44158e-74	MED12	0.836926	4.79142e-57	PER2	2.61946	1.7204e-75	PTPN2	-0.730411	1.81108e-55	GK5	0.862775	1.62436e-50
PSMD7	-0.649904	2.90963e-55	SEH1L	-1.21046	1.46626e-74	CAMSAP1	0.716144	4.94071e-57	MYLIP	-2.56711	1.74085e-75	LDOC1L	1.06243	1.82688e-55	SEMA3A	-0.873101	1.76897e-50
PNRC1	0.949156	2.99658e-55	TPX2	-0.98018	1.49289e-74	AGO4	0.934543	4.98404e-57	CLIP4	5.75464	1.94948e-75	UBA3	-0.693755	1.93208e-55	ASXL3	0.930344	1.90012e-50
CDC123	-0.716048	2.99821e-55	TRIM37	-0.892025	1.58961e-74	MYO10	0.581322	5.45675e-57	ARAP3	-2.91162	2.10988e-75	MOSPD1	-1.41068	2.12494e-55	CCKBR	-3.75508	1.99631e-50
HES1	1.19131	3.17449e-55	SSFA2	1.55928	1.66266e-74	ERCC6L2	0.83898	5.6442e-57	PRUNE2	-2.18275	2.23363e-75	MAP2K6	1.27357	2.18601e-55	STOX1	1.08935	2.02763e-50
GAS5	0.636044	3.18536e-55	HCN1	3.36351	1.6778e-74	TSPAN5	1.21037	5.77752e-57	SORBS1	-1.60643	2.43329e-75	SLC25A32	-1.01756	2.29362e-55	HMGCS1	-0.560953	2.67183e-50
TNS4	5.38033	3.23172e-55	FZD6	1.21716	1.81903e-74	FERMT2	-0.628828	6.64042e-57	CRISPLD1	1.19758	2.49231e-75	EPB41L4A-AS1	0.848291	2.31286e-55	SHC3	-2.26911	2.939e-50
RNF217	1.42693	3.23172e-55	RDH10	2.14948	1.99068e-74	HAS2	1.62308	6.7255e-57	SERPINH1	-0.957473	2.51211e-75	2016-09-06	0.997643	2.52176e-55	IMPAD1	-0.612392	3.25109e-50
EPHB3	4.82366	3.43249e-55	CKS1B	-1.56652	2.00416e-74	DPH5	0.855105	6.79003e-57	UBE2S	-1.66472	2.55447e-75	CDHR1	-3.58619	2.52486e-55	RASGRF2	3.3492	3.40721e-50
CALCRL	-2.69159	3.43832e-55	PCDH18	-0.961586	2.08242e-74	P3H2	1.02181	7.10521e-57	H2AFY2	2.96889	2.68002e-75	CDC42BPA	0.671914	2.64213e-55	LAPTM4A	-0.819	3.61777e-50
NQO1	-1.55121	3.47342e-55	NPM1	-0.620597	2.21283e-74	PDE3A	-2.58334	7.11419e-57	NCL	-0.858518	2.89216e-75	RMI1	1.89495	2.84259e-55	HSDL2	-0.977877	3.94859e-50
SPON1	3.17849	3.58391e-55	LOC642852	1.88495	2.24992e-74	MCL1	-0.635635	7.2357e-57	ANKRD1	2.96506	2.93864e-75	CTSK	-3.63237	2.85963e-55	MED12L	0.944401	4.51539e-50
SNRNP70	-0.729171	3.80732e-55	LYAR	-1.58271	2.38567e-74	RAB15	-1.38629	8.08555e-57	CAMKV	-2.26238	3.22434e-75	PRKD3	-0.655831	2.997e-55	GCNT4	3.03843	4.77315e-50
SLC8A3	3.40045	3.96567e-55	CEP290	0.976301	2.72352e-74	GRID2	-0.958331	8.18963e-57	KIRREL	1.21421	3.29978e-75	SNAI2	-3.07101	3.18653e-55	HIST1H2BN	1.08332	5.87483e-50
CHM	0.85752	4.1239e-55	SUMO1	-0.96394	2.92493e-74	ADAM19	-1.17475	8.5131e-57	UBE2G1	-1.04579	3.41025e-75	USP32P2	2.65113	3.28277e-55	ATP2A2	-0.544626	6.35953e-50
TRIAP1	-1.33038	4.13093e-55	DSC2	0.857249	2.92493e-74	SATB1	-0.993512	8.65839e-57	RPL19	0.624444	3.47559e-75	ACBD7	1.46102	3.31983e-55	AURKA	0.75854	7.13624e-50
ZNRF3	1.42614	4.34301e-55	SAE1	-0.839595	2.95969e-74	CEBPG	0.690236	9.03259e-57	BRINP1	-2.86928	3.59809e-75	ROBO2	-1.37093	3.5077e-55	SCARNA21	-1.56457	7.5662e-50
FAM129A	-0.945209	4.80304e-55	MAPK8IP3	1.58945	3.29575e-74	CADM1	0.728455	9.1271e-57	SNRPA1	-1.6335	3.98249e-75	KIZ	1.08237	3.57122e-55	PIP4K2A	0.793822	7.66866e-50
HNRNPH3	-0.587155	4.93352e-55	PRKX	-1.51164	3.46993e-74	PTGES3	-0.555742	9.37648e-57	HYDIN	4.20041	4.01582e-75	LINC00472	1.45318	3.8268e-55	SEMA3C	-0.708147	8.50619e-50
EVX1-AS	12.4357	5.02302e-55	NPY	6.55993	3.47409e-74	SPRED2	1.52906	1.00333e-56	COL25A1	2.2636	4.62092e-75	TOMM7	-1.05371	4.08646e-55	CAPZA2	-0.71755	8.79563e-50
PPP1R16A	2.39647	5.0299e-55	NUDCD1	-1.11491	3.53645e-74	HOXD4	11.4679	1.05126e-56	GPATCH4	-1.71761	4.65832e-75	LIN7C	-0.643587	4.11171e-55	NDUFS1	-0.629536	9.14599e-50
MKKS	-1.26743	5.04509e-55	CLDN10	-3.76004	3.69368e-74	HOOK3	0.743267	1.06148e-56	CRNDE	2.52288	4.81578e-75	ARHGEF4	2.29073	4.40766e-55	METAP2	-0.520344	9.26485e-50
SPEN	0.682988	5.12606e-55	GAPDH	-0.618694	4.11986e-74	CDC42SE1	-0.90219	1.0856e-56	NUS1	-1.24796	5.01354e-75	ZNF675	-0.835026	4.43356e-55	KAT6A	0.581602	9.58031e-50
DOK4	-1.43986	5.69892e-55	PAQR8	1.89228	4.6892e-74	CCBE1	-2.90056	1.09304e-56	STOM	-2.04006	5.43679e-75	TMEM167A	0.542311	4.60454e-55	ZNF678	0.619277	9.66107e-50
LOC100190940	12.5825	5.94861e-55	C5orf24	1.19941	4.73904e-74	SQSTM1	-1.187	1.13357e-56	DHX29	-1.03906	5.47351e-75	CPT1A	-2.63123	4.65112e-55	CREB3L2	-1.0727	1.01517e-49
TMEM209	0.839313	6.17237e-55	USP48	-0.967714	5.01747e-74	METTL5	-0.954754	1.18845e-56	KIAA1804	-2.06137	5.74474e-75	RBFOX2	-0.544041	4.7382e-55	KCNA5	-6.56841	1.03426e-49
IGFBP3	-3.26234	6.54273e-55	SKA3	-1.38413	7.78877e-74	COPB2	-0.57885	1.19727e-56	CCNA2	-0.962712	5.81713e-75	KIF5A	2.33265	6.45113e-55	RPL23	0.505998	1.09891e-49
YWHAG	-0.551202	6.70285e-55	FOXK1	1.9174	8.27947e-74	MAD2L1	-0.776634	1.22195e-56	MAP6	4.21776	6.1726e-75	ZDHHC2	-0.886959	6.7115e-55	LDB2	0.991722	1.15757e-49
SV2A	-1.0199	8.35938e-55	KCNIP4	7.35766	8.69692e-74	ARSB	1.12296	1.27855e-56	CDH1	-8.4065	6.21522e-75	PLEKHA8	-0.627031	7.1984e-55	ALDOA	0.542274	1.29502e-49
SGK1	-2.49418	8.61687e-55	NAE1	-0.87042	9.44971e-74	HHIPL2	5.38759	1.50948e-56	HOOK1	-1.3055	9.40006e-75	TLE4	0.704926	9.06628e-55	ATXN7	0.820783	1.33579e-49
TSPAN13	-1.24759	9.68433e-55	ERV3-1	1.42094	9.59185e-74	C6orf132	-2.13482	1.64594e-56	WWC2	-0.784803	9.57153e-75	NXPH2	3.73321	9.34353e-55	CARHSP1	1.0638	1.35045e-49
PTBP3	0.527603	9.90195e-55	ALDH1B1	-1.72477	1.06011e-73	ARHGAP26	-1.2787	1.64594e-56	CMAS	-1.5048	9.61542e-75	EHBP1	0.798961	9.4046e-55	EPS15	-0.578142	1.62188e-49
PLCL2	-1.49373	9.94839e-55	CFL1	-0.850373	1.06011e-73	SLC2A12	-1.81189	1.73128e-56	CTNNA1	-0.779101	9.6786e-75	BCL6B	-3.06022	1.01775e-54	HRASLS5	3.9269	1.64872e-49
GCNT2	-0.752587	1.0002e-54	KIF14	-0.922022	1.08045e-73	PLA2G4C	-4.32443	1.74841e-56	IGF2BP2	0.835207	1.09412e-74	HNRNPH1	0.528617	1.03864e-54	EFNA1	-4.6909	1.70465e-49
RILPL1	2.17844	1.01905e-54	C14orf37	1.80656	1.18843e-73	GTF2E1	-1.01975	1.8114e-56	WNT3A	10.3394	1.24342e-74	TSHZ2	4.21654	1.09601e-54	KCNV1	-6.85698	1.80349e-49
TNRC6A	-0.591361	1.08783e-54	LARP1	-0.718595	1.31665e-73	GAB2	1.14621	2.08501e-56	IKZF2	2.04761	1.3376e-74	ESRG	0.581302	1.16413e-54	UROD	-1.08599	1.98187e-49
PDE4B	-3.05146	1.13125e-54	CBX4	2.88388	1.37024e-73	ZC3H12C	1.33963	2.15449e-56	HERC5	-3.59044	1.36559e-74	FAM46A	1.5499	1.178e-54	ATAD2	-0.651112	2.01487e-49
GINS2	-1.49097	1.2401e-54	SH3BP4	1.17538	1.39872e-73	TBC1D9	2.69213	2.30681e-56	RSU1	-1.327	1.44134e-74	RPL13A	0.600536	1.20531e-54	TPR	0.505195	2.08199e-49
DCP1A	0.817075	1.28679e-54	CAP1	-0.880803	1.44192e-73	ALDH2	1.27352	2.32149e-56	DDX18	-0.847247	1.44158e-74	LRRC4	1.41768	1.21753e-54	GPRC5B	1.08605	2.11471e-49
TMEM45A	2.2215	1.34272e-54	MAD2L1	-1.06532	1.50007e-73	YWHAH	-0.70429	2.34896e-56	CHST3	2.17627	1.5073e-74	FYCO1	1.45902	1.23824e-54	SLC25A3	0.506856	2.14936e-49
GRHL2	-1.22381	1.37526e-54	PSMD7	-0.899359	1.71444e-73	INO80D	-0.709465	2.3976e-56	TMEM169	3.04119	1.63065e-74	CD46	-0.673858	1.28438e-54	PDGFRB	-1.51939	2.1501e-49
SOGA3	-2.04296	1.54793e-54	DPY19L4	1.15542	2.01305e-73	C3orf17	0.780818	2.55965e-56	NDUFS6	-1.86422	1.64021e-74	SPATA6	-1.31198	1.48033e-54	CKAP2L	0.803064	2.24052e-49
RFWD3	-0.717213	1.56968e-54	CCDC92	5.72264	2.20776e-73	SEC61G	-1.04974	2.82925e-56	DOT1L	1.55016	1.6459e-74	CDR2L	-1.65733	1.57341e-54	RIMKLA	2.44235	2.39092e-49
TEP1	1.46937	1.5898e-54	ZC2HC1A	1.56148	2.36101e-73	SEC13	-0.87967	2.89717e-56	MSN	-0.824716	1.67185e-74	KCTD2	-1.13813	1.87216e-54	TMEM181	-0.826452	2.39092e-49
CLDN11	2.817	1.63275e-54	ST6GAL1	-1.06723	2.52007e-73	KIAA1804	-1.26011	3.17914e-56	ASPH	0.838236	1.73756e-74	RBM39	0.531601	2.11026e-54	VGLL3	-2.99674	2.54999e-49
TIMM8B	-1.56667	1.69309e-54	MALT1	1.14241	2.87513e-73	KPNA6	-0.687959	3.43122e-56	KIF2A	-0.989075	1.79989e-74	EVX1-AS	-7.29026	2.15586e-54	CTSV	-3.58559	2.60338e-49
AK3	1.08625	1.80566e-54	MIR124-2HG	2.8651	2.97467e-73	SLC18A2	-3.56809	3.44693e-56	HSPA2	-3.38639	1.80272e-74	KLKB1	-1.64765	2.17654e-54	LIMCH1	0.889612	2.85077e-49
CDC20	-0.901303	1.90519e-54	SNRPF	-1.07504	3.41242e-73	MDM4	0.60757	3.49618e-56	DMKN	-1.88289	1.97971e-74	CD177	-4.96693	2.20027e-54	UBASH3B	-2.29791	2.94139e-49
TNFSF11	-3.57614	1.93463e-54	SERINC1	1.04054	3.63077e-73	CADPS2	-1.46044	3.97526e-56	GTPBP4	-0.972905	1.98655e-74	LOC401312	-5.9107	2.53514e-54	CSNK2A1	0.530179	3.02453e-49
PLEKHG4B	-0.873638	2.00363e-54	SOS2	1.44861	3.664e-73	SPP1	-4.78006	4.36662e-56	NUP93	-1.18244	2.10022e-74	IPMK	-1.14766	2.67111e-54	PPP2CA	-0.566607	3.18817e-49
CHST11	1.17608	2.0094e-54	CTTNBP2	1.2473	3.87294e-73	TMEM165	-0.928734	4.4225e-56	CLVS1	6.55865	2.1529e-74	INAFM2	1.60879	2.68555e-54	CCNG1	0.507979	3.20549e-49
YWHAH	-0.683731	2.07736e-54	KBTBD8	-1.84527	3.88415e-73	TTLL7	1.81311	4.49724e-56	CALCOCO1	2.09846	2.18294e-74	KLF10	-1.4083	2.81455e-54	MFHAS1	0.87887	3.25836e-49
EPHA1	-0.898398	2.17778e-54	IRF2BP2	1.32773	3.90712e-73	POLR3C	0.931185	6.57598e-56	LYPLA1	-0.870414	2.52557e-74	TIMELESS	0.653103	2.83085e-54	GPSM2	0.975291	3.41402e-49
TIPARP	1.47231	2.28766e-54	FRZB	3.9925	4.01495e-73	ZNF441	2.83076	6.70983e-56	PLA2G3	-5.37147	2.56849e-74	RAB18	-0.735186	2.84925e-54	KBTBD11	1.35887	3.56354e-49
AMOTL2	0.772057	2.29971e-54	UTY	0.978034	4.04104e-73	ODF2	0.946253	6.72444e-56	ARID3A	1.35506	2.60088e-74	FOXA2	-7.34416	3.00718e-54	GMPR	-4.89347	3.58289e-49
CECR1	1.25492	2.31982e-54	CWC22	-0.950836	4.33192e-73	SNRPF	-0.769039	7.45012e-56	ZNF850	-1.23529	2.77644e-74	PRKAA1	-0.777661	3.1704e-54	PRSS8	-3.012	3.60454e-49
TEAD1	0.597468	2.38799e-54	CHEK2	-1.48498	4.7754e-73	CCNC	-0.725583	7.59292e-56	CNDP2	-1.1364	3.07513e-74	NCOA2	0.744815	3.28015e-54	SPP1	-3.17698	3.69324e-49
MAP2	-0.914898	2.46581e-54	DAZAP1	-1.46007	4.81334e-73	NOTUM	11.8656	8.27043e-56	EDNRB	-2.90819	3.14191e-74	PTPN9	-0.945171	3.45026e-54	WWTR1	0.882442	3.77329e-49
PSMC4	-0.828558	2.68556e-54	FBN1	1.74051	5.89455e-73	PLXNA3	2.51651	1.04088e-55	ST13	0.796139	3.3322e-74	POLE	0.690623	4.00924e-54	ZNF260	0.629211	3.95149e-49
CUL7	1.15679	2.70918e-54	KIF21B	-1.9775	5.98e-73	ITGA3	-2.59248	1.13063e-55	GNL2	-0.976044	3.53573e-74	SRSF7	0.571311	4.0096e-54	LOC100506023	-3.1254	4.58022e-49
IDH2	-0.994998	2.73734e-54	AURKB	-1.41132	5.98e-73	ZNF592	1.00691	1.30488e-55	ZNF251	1.8049	3.66723e-74	SOX11	0.625174	4.13119e-54	ZBTB21	0.93481	5.05472e-49
TMX1	-0.649566	3.06314e-54	NCALD	3.32557	6.041e-73	NDUFV2	-0.805103	1.30901e-55	KIAA1958	1.24776	3.97531e-74	HOXA2	3.08644	4.39952e-54	LINGO1	1.51197	5.95359e-49
FAM53B	1.40953	3.137e-54	ADSL	-0.861508	6.1105e-73	EFR3A	-0.822003	1.38914e-55	PFAS	-1.19077	3.9905e-74	IRX1	2.32245	5.09442e-54	TUSC3	-0.766635	6.35891e-49
TRA2B	-0.557181	3.137e-54	KCNS3	-2.87486	6.1701e-73	HSD17B4	-0.535854	1.43629e-55	WDR12	-1.10076	4.17935e-74	POU2F1	0.589803	5.29042e-54	SCARNA12	0.797762	6.377e-49
ZNF770	-0.594998	3.1414e-54	PNP	-1.43641	6.21236e-73	MAT2B	-0.776646	1.62186e-55	NFIB	-4.45077	4.51266e-74	AFF1	0.567309	5.35522e-54	AP1M2	-4.45882	6.71707e-49
HSD17B11	1.7833	3.46877e-54	KIAA1456	3.73985	6.99936e-73	GABRP	-5.35678	1.64967e-55	VEZT	0.961638	4.51292e-74	UBR5	0.529121	5.36753e-54	TMEM8A	-1.4392	7.76913e-49
PLCH1	-1.00026	3.49203e-54	CCT6A	-0.68213	7.15465e-73	TMEM131	0.806882	1.72659e-55	GPX8	-1.17787	4.77831e-74	STON1	1.49293	5.85398e-54	ARHGAP18	-2.29598	8.13105e-49
FLNB	-0.609333	3.66332e-54	C3orf52	1.90629	8.79386e-73	PSMA6	-0.586129	1.77049e-55	DIAPH3	-1.25772	4.90772e-74	NCL	0.525763	6.1495e-54	RBPMS	-1.26474	8.25637e-49
NAT9	1.38685	3.75524e-54	KIAA0040	-3.17581	9.04076e-73	MAPK8IP3	1.17131	1.88215e-55	F2R	1.40096	5.10301e-74	CNTNAP3	1.41671	7.1006e-54	EGF	1.6099	8.66764e-49
RHBDL3	-2.45705	3.895e-54	TRAP1	-0.909924	9.15858e-73	SKI	1.0695	2.04963e-55	KDM4B	1.61796	5.85978e-74	QSOX1	-1.32187	7.709e-54	SF3A1	0.73886	9.11252e-49
PHLPP1	-0.822067	3.93311e-54	IGF2BP3	-0.693553	1.07195e-72	GSR	-0.831969	2.19213e-55	PSMC5	-1.56116	6.61625e-74	GRIK2	-4.03132	7.91394e-54	GCNT1	-1.9302	9.39044e-49
SKA2	-0.682633	4.00762e-54	SORT1	-1.05518	1.12465e-72	EPT1	-0.654795	2.21293e-55	RASL10B	1.55433	6.70525e-74	HIST1H3D	1.43151	8.30415e-54	CADPS2	-1.6479	9.75898e-49
MORF4L1	-0.535744	4.54549e-54	CYR61	1.90414	1.23661e-72	PPIL1	-0.854511	2.39643e-55	AGPAT4	1.14254	7.48547e-74	GSR	-0.806507	8.49224e-54	COX17	-1.22421	9.79945e-49
ACAT2	-0.715731	4.90054e-54	SEMA6D	3.45903	1.37049e-72	CYP20A1	1.01018	2.87724e-55	NACC1	-1.24441	7.54241e-74	SCD5	-5.13543	8.79653e-54	RAB11FIP1	0.662029	9.87985e-49
LAS1L	-0.897702	5.03516e-54	TBC1D4	-1.25816	1.40086e-72	OAZ1	-0.725265	3.15994e-55	CALN1	-4.25961	7.74727e-74	FLNA	-0.608062	9.00339e-54	FOXK1	0.993435	1.01835e-48
PPP1R15A	1.2059	5.09226e-54	MRPS9	-0.964302	1.53372e-72	TNKS	0.642715	3.17719e-55	B3GALT1	-3.31512	7.89046e-74	SORCS1	2.06024	9.60721e-54	SNX18	-0.929914	1.08439e-48
RHNO1	-0.989757	5.11115e-54	XRCC2	-1.06802	1.86153e-72	TCF25	1.19191	3.74687e-55	TBL1XR1	0.725308	9.95586e-74	TDRG1	5.97095	1.03549e-53	TAGLN3	1.76888	1.0904e-48
RAB11FIP2	0.780638	5.75735e-54	FNDC3B	0.870486	1.90837e-72	TOMM5	-1.27231	3.7718e-55	FARSB	-1.204	1.01034e-73	RNF11	-0.754184	1.05097e-53	NEDD9	-1.1465	1.0966e-48
RASGRP1	1.95852	5.93121e-54	DIAPH2	-1.1928	1.96517e-72	GNL3	-0.547338	3.83224e-55	FRAT2	-2.24226	1.043e-73	CTCFL	1.47886	1.14495e-53	PGRMC1	-0.598802	1.0966e-48
RPL36A	0.811527	6.78555e-54	NQO1	-2.21626	2.09867e-72	PSME4	-0.694996	3.83281e-55	SLC16A3	5.12657	1.05861e-73	STK32A	-2.24048	1.27185e-53	VAT1L	-1.10349	1.12159e-48
IGDCC3	-1.00394	6.85854e-54	HECTD2	1.65158	2.13273e-72	BRPF3	1.21289	4.29888e-55	CIART	2.74612	1.10307e-73	CDA	-3.31903	1.37425e-53	N4BP2L1	-3.19908	1.18451e-48
PLS3	-0.649234	7.88913e-54	HIST3H2A	-1.57531	2.2332e-72	HMGN3	-0.98161	4.37625e-55	CCDC64	-5.73248	1.12598e-73	SESN3	-0.592563	1.46391e-53	SLC25A30	1.23456	1.51947e-48
CRLF1	3.4322	8.39276e-54	LIX1L	3.76952	2.23983e-72	C14orf119	-1.31043	4.51228e-55	COL4A2	1.10718	1.12777e-73	FREM2	-0.564094	1.49035e-53	CCT2	-0.516578	1.63818e-48
TUBB6	-1.15951	9.57816e-54	HIST1H2BM	-1.37639	2.25561e-72	ATP9A	1.07361	4.64502e-55	ASS1	-2.06901	1.18982e-73	TUBB6	1.13756	1.61347e-53	ST18	5.94514	1.71205e-48
DDX24	-0.796946	1.01105e-53	NRD1	-0.847369	2.74676e-72	ARHGAP35	0.620373	4.71306e-55	CC2D2A	1.42279	1.24151e-73	LRRC4C	-2.15685	1.65191e-53	LNX1	-4.10206	1.80867e-48
IARS2	0.635751	1.08197e-53	NRK	-3.78025	3.01809e-72	PTGIS	-1.15539	4.73049e-55	RIMS4	-3.99635	1.29184e-73	KARS	-0.572995	1.65436e-53	HAX1	-0.968712	1.97741e-48
CMKLR1	3.32885	1.14449e-53	GPCPD1	1.88308	3.39106e-72	NF1	0.610764	4.73575e-55	CDK7	-1.80302	1.31049e-73	PRMT8	3.64533	1.69146e-53	SLC25A5	-0.817811	2.0055e-48
GATAD1	0.816661	1.16035e-53	EFEMP2	4.06073	3.42109e-72	S100A11	-2.42773	5.24339e-55	LINC00599	-2.9605	1.31982e-73	RASL11B	1.44728	1.74332e-53	GRB14	-1.49192	2.21805e-48
ZNF615	1.35412	1.18086e-53	TIAM1	0.958944	3.60371e-72	YWHAB	-0.572735	5.78462e-55	DDX26B	1.67942	1.46523e-73	SOWAHC	-1.39942	1.74332e-53	LAMTOR3	0.827929	2.47136e-48
LSM3	-0.797097	1.20559e-53	NBAS	0.813514	4.1288e-72	TEX10	-0.694017	5.90957e-55	ZCCHC17	-1.50347	1.47905e-73	SERPINB1	-1.38351	1.74332e-53	NID2	-4.82556	2.68453e-48
ODF2	0.911377	1.32031e-53	MDH1	-1.04055	4.18043e-72	BTG2	2.57326	6.31906e-55	PDE1B	4.98233	1.54459e-73	SHISA3	1.67164	1.74467e-53	MIR4697HG	2.49929	2.71315e-48
SH3GL3	-1.8782	1.33362e-53	PPIL1	-1.18167	4.93033e-72	HAT1	-0.686513	6.45158e-55	N4BP2L2	0.803758	1.54494e-73	LOC648987	-3.44103	1.9113e-53	COL18A1	-0.944428	2.87515e-48
SLAIN1	-1.30632	1.33362e-53	IFT172	1.45391	4.99943e-72	FAM227A	1.55363	6.82424e-55	PSME3	-1.15045	1.54668e-73	PFKL	-0.837595	2.14424e-53	CLIP1	0.633438	3.06527e-48
RPL4	0.524911	1.35304e-53	NUP54	-0.874833	5.29316e-72	SPOCK1	1.7135	7.76399e-55	TMEM8A	-2.13298	1.60331e-73	CHORDC1	-0.745187	2.37509e-53	LSM14B	0.848537	3.10789e-48
QPCT	4.13505	1.59136e-53	LINC01578	1.09925	5.38529e-72	FAM178A	0.708964	8.06278e-55	KAT7	-0.932611	1.61848e-73	PSAT1	0.54185	2.47389e-53	PTPRK	-0.596869	3.1097e-48
C11orf87	4.46344	1.75194e-53	CALN1	-3.26928	5.43616e-72	PHC1	-3.60596	8.6957e-55	LAPTM4A	-1.2754	1.68269e-73	CSRNP3	-0.924897	2.62149e-53	MLLT3	0.773189	3.30697e-48
SPG11	0.649846	1.97273e-53	ACADVL	1.12942	5.70082e-72	DLC1	1.42272	9.0743e-55	RPS25	0.685152	1.70034e-73	NSRP1	0.977727	2.62396e-53	FAM49B	0.624547	3.36639e-48
WWC2	-0.52869	2.05919e-53	ZNF441	3.55002	6.08212e-72	HDGFRP3	-0.654517	9.48112e-55	DOCK3	2.03722	1.83484e-73	CASP3	-0.765739	2.6536e-53	RBM47	-1.1522	3.38963e-48
ZNF732	-1.07188	2.11003e-53	MMP15	1.80493	6.32489e-72	DYM	0.863729	9.83608e-55	C11orf95	1.29633	1.83976e-73	DTL	0.784889	2.67218e-53	IRX3	1.09217	3.38963e-48
SH3PXD2B	0.704722	2.15483e-53	HSPA5	-0.731107	6.6347e-72	MAP2K5	2.09876	9.83988e-55	RALGAPA2	1.06421	1.86609e-73	IPW	-0.631888	2.73827e-53	HDGF	0.502196	3.46462e-48
MARS	-0.602038	2.15892e-53	DIAPH1	-1.09283	8.31791e-72	DLG5	0.745787	1.16751e-54	FBN1	1.80417	2.04723e-73	ZBTB38	-0.786988	3.08774e-53	TDRP	-1.10268	3.55629e-48
CLDN10	-2.18913	2.17299e-53	LOC728392	3.19192	8.94782e-72	SH3GL3	-1.87809	1.17514e-54	KIAA1671	1.20097	2.06317e-73	LIG1	0.79563	3.26001e-53	LINC00890	-3.18086	3.86421e-48
FOXA2	8.45327	2.26383e-53	MTMR12	-1.18223	9.08695e-72	KDM3A	0.756967	1.18478e-54	MAF	2.86029	2.22187e-73	C11orf95	0.918205	3.33267e-53	GFPT2	-1.08904	3.86421e-48
EMC1	0.770209	2.40376e-53	ODF2L	1.0585	9.73278e-72	ADAMTS12	-1.5122	1.18731e-54	DAAM1	1.01816	2.40792e-73	PCBP2	0.621169	3.40295e-53	TIAM2	-0.695366	4.09097e-48
GTF2E1	-0.96455	2.43495e-53	ANLN	-0.814936	1.02061e-71	EI24	-0.843574	1.23446e-54	DUSP16	-1.21704	2.44562e-73	TOR4A	-3.54879	3.60107e-53	HOMER2	1.57175	4.12013e-48
PSMC1	-0.692258	2.44047e-53	STOX1	2.13548	1.3328e-71	SRFBP1	-0.830953	1.23446e-54	STK38L	-1.11761	2.48063e-73	AK2	-0.723922	3.93451e-53	RUFY1	0.659067	4.25056e-48
FOXO4	-1.90456	2.55662e-53	CDYL	-1.12038	1.40564e-71	BMP2K	0.913167	1.32337e-54	MRPL3	-0.899915	2.54429e-73	ALDOC	-1.68395	4.00721e-53	YEATS2	0.573811	4.46435e-48
SERPINH1	-0.624171	2.80365e-53	CARD11	-3.7369	1.44192e-71	CALCOCO2	0.822797	1.43602e-54	CADPS2	-2.53778	2.55399e-73	MRS2	-0.744958	5.09872e-53	FOXB1	2.21505	4.55182e-48
SYNPO2	-2.38085	2.80509e-53	PPM1G	-0.802736	1.45467e-71	GLDC	-0.719774	1.51997e-54	TRIP10	-1.24217	2.6264e-73	MAP1A	3.4557	5.26308e-53	ATP12A	4.72314	4.73641e-48
KITLG	1.55103	2.81604e-53	ESRP2	-2.21683	1.47781e-71	DARS	0.539414	1.57136e-54	ZNF770	-0.855601	2.63033e-73	DLG2	-1.81061	5.30792e-53	PPP1R16B	2.14527	4.81409e-48
BCAR3	1.70544	2.91266e-53	KDM4B	1.50688	1.52524e-71	IGDCC4	1.9606	1.57882e-54	FNIP1	1.13783	2.70221e-73	MRPL3	-0.612518	5.30792e-53	RIMKLB	0.551824	5.14457e-48
UPF2	-0.72323	3.29856e-53	COL6A4P2	5.8305	1.55767e-71	WNK1	0.555201	1.59302e-54	USP47	0.930835	2.99885e-73	PCK2	0.882353	5.57291e-53	RAD54B	0.965364	5.88959e-48
VANGL2	0.759595	3.4517e-53	NUDT21	-0.680566	1.56597e-71	CRTAP	0.686465	1.59661e-54	SEC31B	3.19026	3.07007e-73	H2AFX	1.39089	5.65981e-53	CDC20B	-7.05762	5.96838e-48
IL1RAPL1	5.49798	3.48689e-53	OIP5-AS1	-0.969381	1.63776e-71	ZNF611	1.27079	1.61483e-54	SECISBP2L	0.995848	3.2179e-73	CCDC18	0.862204	5.84148e-53	GATA3	-4.08848	6.64994e-48
ZFP36L2	1.23782	4.07402e-53	GNL2	-0.899351	1.67414e-71	PRKAR2B	-1.04735	1.63529e-54	HNRNPC	-0.617298	3.26069e-73	COCH	-1.87142	5.9209e-53	RASL10B	0.906167	6.84778e-48
UBE2L6	-1.20934	4.24736e-53	GMPS	-0.843763	1.69032e-71	RPL5	0.528893	1.66578e-54	NR2F1	9.54464	3.31243e-73	ESCO1	-0.610491	5.98733e-53	CHD7	0.497829	7.90248e-48
HMG20B	-1.14591	4.24736e-53	TDRP	-1.2948	1.70783e-71	HDAC6	0.993894	1.76567e-54	ANLN	-0.855054	3.97222e-73	CABLES1	-1.53473	6.23256e-53	FABP3	-2.97192	8.5152e-48
HHLA1	4.99623	4.25304e-53	WDR12	-0.999754	1.95099e-71	SNHG7	1.30309	2.04128e-54	ZNF248	1.53579	4.16634e-73	KRT16P1	-7.43861	6.34444e-53	HOXB9	3.93806	8.5177e-48
SHMT2	0.617773	4.25304e-53	KIAA0930	-1.70538	1.9979e-71	ANXA5	0.573239	2.12717e-54	CLDN7	-6.83347	4.69376e-73	C2orf72	-4.0285	7.14313e-53	TRIP10	-0.802532	8.79962e-48
RBBP6	-0.608365	4.39676e-53	EFNB1	2.56317	2.41508e-71	SCARB2	0.656675	2.13663e-54	CGGBP1	0.912093	4.84505e-73	SAMD8	-0.788456	8.02385e-53	KRIT1	0.683581	9.00062e-48
NCAPH	-0.744746	4.56224e-53	WLS	6.53334	2.78629e-71	ERG	-6.01838	2.21711e-54	PIPOX	-2.31224	4.9209e-73	IRX3	1.76357	8.21128e-53	BNC2	-1.56391	9.10542e-48
TSHZ3	-1.88812	4.85607e-53	KCNQ5	3.77898	2.96654e-71	GJC1	-0.632064	2.25875e-54	VPS13B	0.984203	5.00413e-73	NOTCH1	-1.29695	8.33838e-53	ASH2L	-1.224	9.72709e-48
GNPTAB	-0.781076	5.64702e-53	PSAP	0.625085	3.03886e-71	WBSCR17	1.28216	2.37602e-54	MCU	-1.26595	5.0365e-73	ANLN	-0.586275	9.35941e-53	FZD6	0.686868	1.07447e-47
C2orf69	-0.796201	5.90677e-53	NRXN1	1.12924	3.05853e-71	USP36	0.991075	2.43009e-54	PRICKLE2	1.67467	5.11258e-73	RPS6KA5	2.2055	1.00859e-52	NAA16	0.694928	1.09141e-47
GYPC	1.45359	6.37295e-53	NEDD9	1.71932	3.11679e-71	TRIM2	0.766906	2.5028e-54	BACE1	2.16665	5.11968e-73	PCM1	0.520684	1.11226e-52	TMEFF2	7.84802	1.25428e-47
TTC9	-1.24329	6.39041e-53	REV3L	1.09473	3.13899e-71	ANKRD53	7.29735	2.72109e-54	JAM3	1.12206	5.66628e-73	SNAPC1	-1.00102	1.29829e-52	ACADVL	-0.736339	1.26306e-47
ZNF493	-0.814168	6.5399e-53	COL9A2	4.73141	3.15123e-71	LAMA2	1.41671	3.0633e-54	GALNT7	-1.40068	5.77909e-73	ANKFY1	0.760604	1.31823e-52	PSMD14	-0.725625	1.29518e-47
RPL31	0.521234	6.65538e-53	SH3BP5	2.46102	3.27666e-71	HP1BP3	0.666192	3.23082e-54	MN1	3.55059	5.8878e-73	LAMC2	-2.9132	1.33837e-52	CNTN2	6.77413	1.44656e-47
SDHA	-0.91754	7.01433e-53	PARM1	2.64382	3.40253e-71	FAM110C	-3.13543	3.24176e-54	OPA1	-0.783952	6.14005e-73	MGST1	-0.914365	1.39027e-52	GABRA3	3.68499	1.55222e-47
KLHL24	-0.775852	7.09845e-53	CORO2A	-1.85024	3.53286e-71	ONECUT2	2.05191	3.26298e-54	NRK	-5.11381	6.50117e-73	CCDC160	1.92046	1.67987e-52	RAB17	-4.65127	1.56843e-47
PARP6	1.18794	7.57968e-53	ADCY6	2.29738	3.55524e-71	NDRG4	-2.35531	3.33107e-54	ST8SIA4	4.76991	6.70856e-73	RBM7	-1.01859	1.75511e-52	UCHL1	-0.815708	1.65283e-47
TMEM101	1.74248	7.71987e-53	PVRL1	-1.45375	3.57088e-71	HJURP	-0.749679	3.40538e-54	GATSL2	1.23324	7.05801e-73	CLSTN1	0.735518	1.78773e-52	ADAM12	-2.33875	2.07535e-47
WDFY1	-0.582292	7.71987e-53	RANBP1	-0.77266	3.83647e-71	BCAS3	1.25979	3.56593e-54	KIAA0195	1.7425	7.125e-73	LRP10	-2.79002	1.84512e-52	KPNA5	0.845158	2.07535e-47
ITGB8	1.36643	7.8638e-53	PDGFA	-2.00114	3.92907e-71	MORC4	1.81008	3.71953e-54	USP48	-0.98465	7.50437e-73	RHOH	-5.14323	1.87607e-52	PTK7	-0.639313	2.09916e-47
ABHD6	1.94157	8.2429e-53	PPP1R14B	-1.85206	4.03963e-71	CEP95	0.777562	3.77372e-54	SYT17	3.63489	7.9228e-73	MRPS35	-0.769724	1.89879e-52	PPP3CC	-1.8217	2.15803e-47
POLR1D	0.756772	8.59636e-53	YES1	-0.738282	4.72824e-71	NBPF15	2.23409	3.83884e-54	EFTUD2	-0.918566	9.55244e-73	HIST1H2BN	1.06384	1.90357e-52	STON2	0.630105	2.25399e-47
TSPAN12	1.43464	8.81764e-53	VAT1L	-1.21076	4.73173e-71	CIT	0.668	4.28268e-54	TPM1	1.05487	9.59277e-73	RPA2	0.855217	2.00089e-52	FLNB	-0.564348	2.48881e-47
ZNF644	-0.542127	1.07433e-52	EPHB3	5.87603	5.46212e-71	SEL1L3	-0.768245	4.51388e-54	ANKRD27	-1.22783	9.69565e-73	KIF5C	-0.584481	2.01383e-52	UBL5	-1.66405	2.69319e-47
GALC	1.14204	1.17997e-52	HOXB4	12.2451	5.73736e-71	FBLIM1	-1.76119	4.65389e-54	DYRK2	1.01834	1.01007e-72	ANKZF1	-0.777292	2.15997e-52	ANKRD12	0.55976	2.99189e-47
RAB11FIP1	-0.728947	1.1837e-52	C20orf166-AS1	7.62727	6.03247e-71	PTPN4	0.620791	5.91218e-54	AKAP1	-1.34085	1.02596e-72	DHRS7	-1.2654	2.16691e-52	PRRX1	-7.14615	3.23601e-47
ARID1A	0.654874	1.19636e-52	OPA1	-0.743385	6.35501e-71	NIPA1	1.1126	6.03625e-54	EIF3F	1.00145	1.14497e-72	STARD9	0.94897	2.41062e-52	INA	2.08917	3.24753e-47
KIAA0895L	1.63022	1.19852e-52	PPP3CC	3.07362	6.63602e-71	ELL2	-0.799456	6.32436e-54	NOTCH2NL	1.64192	1.16368e-72	BNC2	1.59553	2.89371e-52	GGA2	0.688177	3.36079e-47
KRT18	-0.537817	1.22686e-52	ARMT1	-0.95324	8.2341e-71	PTN	-1.14715	6.44273e-54	AP1S2	-1.04819	1.18204e-72	HAS3	-2.07427	3.14261e-52	GNL3L	-0.709459	3.54339e-47
ATP5I	-1.23337	1.2378e-52	PSMA2	-1.22751	8.24131e-71	DIAPH3	-0.799665	6.51051e-54	FOXB1	5.26553	1.46263e-72	SLC6A9	1.51059	3.24988e-52	RMND1	0.885053	4.15248e-47
EPHA6	2.90277	1.27797e-52	NAP1L2	-1.98992	9.04687e-71	LINC01000	1.49143	6.80858e-54	NDUFV2	-1.17554	1.47689e-72	CDK17	-0.793804	3.33396e-52	WDR60	0.776269	4.59628e-47
RND3	-0.723232	1.27797e-52	MED14	-1.01113	9.04687e-71	MRPL50	-0.918709	6.80858e-54	NEUROG2	9.70691	1.49214e-72	ASAP2	0.893983	3.59724e-52	SNTA1	-3.28223	4.90285e-47
JAKMIP1	2.3165	1.29679e-52	IGSF1	-2.30413	9.33863e-71	CLIP2	-1.31434	7.86629e-54	SLITRK6	6.33081	1.5393e-72	SLC1A5	0.619469	3.63525e-52	NOD1	-1.71051	5.07564e-47
CCBE1	-2.67077	1.31399e-52	CCDC34	1.39085	9.38292e-71	PRDX3	-0.700986	7.99845e-54	SLIT3	3.49252	1.544e-72	UBE2H	0.694481	3.70647e-52	MPP1	-2.81968	5.29866e-47
NEBL	0.697679	1.40385e-52	PDZD8	-1.1783	9.86502e-71	FAM84B	-0.631326	8.32234e-54	TGFB2	3.12052	1.67732e-72	MOB3B	1.4282	4.62044e-52	GOLPH3L	0.946023	5.39362e-47
GRAMD1A	1.04768	1.40388e-52	XPOT	-0.61264	9.86502e-71	PLIN2	1.0046	8.68048e-54	TRMT112	-1.1773	1.69376e-72	PRDX1	-0.524702	4.68306e-52	TUBA1C	0.623544	5.39518e-47
AXL	-1.174	1.51067e-52	PRKAR2B	-1.45181	9.87102e-71	USP28	-0.666632	8.94769e-54	ETS1	-2.56241	2.14081e-72	SLC35F5	-0.76718	4.79898e-52	SCYL1	-1.05334	5.45609e-47
SRSF4	0.671067	1.53861e-52	BMS1	-0.744648	1.01764e-70	CLDN4	-3.68276	9.56786e-54	KAT2B	4.38715	2.17541e-72	MRC2	-1.1708	5.27562e-52	KATNAL1	0.978038	5.7973e-47
SAMD3	2.52732	1.67314e-52	CFAP44	3.04964	1.0473e-70	TLE1	-1.00521	9.97797e-54	FAM136A	-1.2613	2.24471e-72	TACC3	0.829962	5.46409e-52	SHROOM2	1.29742	6.50192e-47
EIF1AX	-0.578742	1.67314e-52	ACVR2B	0.609879	1.0473e-70	GOLGA6C	-4.3948	1.0498e-53	CDH12	7.29904	2.35694e-72	VBP1	-0.688918	6.54061e-52	ZNF395	0.941509	6.71991e-47
ATPIF1	-1.10609	1.73232e-52	XRN1	0.942787	1.0505e-70	AURKA	-0.719404	1.05827e-53	CCNE1	-3.0838	2.45555e-72	TRA2B	0.53092	7.60223e-52	GSTA2	-11.9371	7.02963e-47
ZWILCH	-0.788655	1.79967e-52	SCN9A	-3.99563	1.07632e-70	DOCK2	-2.32143	1.16011e-53	BIRC5	-1.11443	2.62205e-72	PCSK9	-2.47543	7.66431e-52	TSEN15	-0.815899	7.50988e-47
PREX2	-0.634769	1.93981e-52	ZKSCAN1	0.915592	1.16795e-70	KIF1B	0.528456	1.19115e-53	SEC13	-1.29027	2.70343e-72	GRIA3	-3.27451	7.77418e-52	PIEZO2	1.37764	7.63806e-47
BACH2	-2.3518	1.94289e-52	GAD1	5.9292	1.25841e-70	MCCC1	1.01974	1.19362e-53	RPF2	-1.04126	2.74353e-72	HIST1H1T	2.68141	9.7909e-52	RPL14	0.527504	7.89315e-47
FAM159B	2.39142	1.94892e-52	KIDINS220	0.767085	1.25843e-70	GALNT2	-0.813558	1.37292e-53	SYT14	-2.03505	2.84134e-72	PPM1A	-0.683556	9.99849e-52	PSMD7	-0.608931	8.12054e-47
CXADR	-0.525271	2.03018e-52	AKIRIN1	-0.889862	1.36365e-70	ANKRD36B	1.09986	1.41374e-53	GRIA1	3.02987	2.95208e-72	GABRA1	-6.42867	1.00652e-51	FLRT3	-1.40373	8.21268e-47
ACTN4	0.557574	2.35188e-52	FURIN	1.76532	1.37972e-70	TTK	-0.660429	1.44777e-53	SLC39A6	0.962423	2.98042e-72	VASH2	0.673908	1.09837e-51	CTH	-1.03775	8.61112e-47
C2orf72	4.15299	2.35481e-52	GYLTL1B	-4.35318	1.38807e-70	LMCD1	-2.95724	1.47267e-53	MED14	-1.09259	3.12559e-72	STT3B	-0.511667	1.16647e-51	EMX2OS	5.06802	9.01541e-47
MED23	0.760672	2.37952e-52	FAM46A	1.88504	1.41019e-70	LRRC55	3.28575	1.48288e-53	NCKAP1	-0.683633	3.1455e-72	S1PR2	-1.56536	1.1992e-51	PHF3	0.495203	9.36457e-47
PLEKHA6	-1.91588	2.38788e-52	MAGI3	1.4785	1.45187e-70	EPHB4	-0.881114	1.54271e-53	FOXD3-AS1	-4.1965	3.45508e-72	CCAR1	0.524118	1.24599e-51	LRRC75A-AS1	0.495508	9.42106e-47
NDUFS6	-1.0459	2.42858e-52	TMX1	-0.870398	1.56072e-70	NOTCH3	1.00033	1.59274e-53	JPH4	-4.91255	3.49615e-72	MAGI2-AS3	-1.50488	1.25102e-51	GRB7	3.22364	9.74171e-47
PWWP2A	-0.736284	2.55372e-52	PSMD2	-0.902046	1.63902e-70	TXLNG	-0.747892	1.6107e-53	NUAK2	2.28848	3.49615e-72	SECISBP2L	-0.667397	1.28257e-51	ZHX1	-1.21461	1.0695e-46
NCAPG	-0.592374	2.89746e-52	LSM4	-0.989477	1.66565e-70	MSL1	0.722895	1.76742e-53	LYAR	-1.62648	4.06354e-72	ZNF615	-1.26573	1.29725e-51	MAST4	-1.5698	1.31167e-46
C5orf51	0.695876	3.05069e-52	CBFB	1.10009	1.70752e-70	PNCK	4.53544	1.80587e-53	ATP2B1	0.841016	4.26156e-72	KAT6B	0.768809	1.31307e-51	DNAJC15	-0.724876	1.32335e-46
RMND5B	-1.46226	3.44619e-52	PXDN	0.798568	1.77516e-70	CDC20	-0.870864	1.89311e-53	LPP	0.813217	5.29657e-72	NHSL2	2.16225	1.31891e-51	TAGLN	-1.13877	1.40729e-46
TK1	-1.59289	3.51445e-52	AHCY	-0.850211	1.80581e-70	FOXL2NB	-3.87985	1.99865e-53	MYBBP1A	-1.28069	5.87597e-72	SOS2	-0.910749	1.3585e-51	C11orf95	0.76049	1.42697e-46
TET1	0.519814	3.56437e-52	BCCIP	-0.86519	1.87832e-70	APC	-0.625776	2.02057e-53	IDE	-0.989515	7.16598e-72	PLA2G3	-2.55227	1.37508e-51	AKR1C1	-4.35091	1.51948e-46
KRT16P1	8.18404	3.80455e-52	ACTA2	7.24496	1.8947e-70	MTM1	1.48703	2.09476e-53	WNK1	0.760476	7.19678e-72	IGDCC3	0.949415	1.71434e-51	VASP	-0.983548	1.53718e-46
ZNF385C	2.94274	3.81759e-52	PGM1	1.08601	1.9291e-70	PUM2	0.561125	2.16801e-53	SLC44A1	-0.964298	7.46402e-72	ADCY6	1.70681	1.97413e-51	NKAIN1	1.42295	1.5628e-46
GPC4	-0.82961	4.05388e-52	RFX3	1.06184	2.06346e-70	TBC1D8	-1.69248	2.57333e-53	GABARAP	1.20205	8.52937e-72	COPB1	-0.596383	1.98244e-51	VWF	-4.67999	1.62382e-46
CYBA	-1.63125	4.06992e-52	NFIB	-3.16083	2.13057e-70	MLPH	-4.53898	2.93941e-53	GNPNAT1	-1.30495	9.8723e-72	COPG1	-0.696193	2.19153e-51	MYLIP	-1.62105	1.83936e-46
NUP210	-0.823627	4.27546e-52	TBX2	8.1463	2.47513e-70	PIF1	-1.58595	2.97461e-53	AGO4	1.23713	9.8723e-72	ICAM1	-1.89302	2.31769e-51	CREBBP	0.608867	1.90717e-46
LRRC55	3.23029	4.34036e-52	CCDC112	-1.34074	2.50198e-70	ITPK1	-1.2579	3.4425e-53	SESN2	-1.76887	1.02745e-71	KIF26B	2.60362	2.47026e-51	LAMC2	-5.15643	2.00536e-46
PSMC3	-0.784589	4.38659e-52	PDLIM7	2.06081	2.54196e-70	SMC3	0.520546	5.06052e-53	VPS36	1.1248	1.0802e-71	RPA1	0.745824	2.4768e-51	PAPPA	-2.21831	2.00964e-46
SLC18A2	-3.25297	4.9894e-52	POLR3E	-1.03585	2.64545e-70	PKP2	-0.8168	5.15332e-53	FTH1	-0.722397	1.16288e-71	UXS1	0.805153	2.5559e-51	MEGF10	-2.90375	2.03958e-46
TM9SF4	0.792769	5.40603e-52	ARPC2	-0.975873	2.74882e-70	SLC7A1	0.640259	5.17029e-53	MASTL	-1.12251	1.25821e-71	KIFC3	-2.59047	2.67876e-51	DCAF11	-0.754087	2.73267e-46
PITPNB	-0.861059	5.6207e-52	KIAA1407	2.74427	2.76601e-70	BNC2	-1.25119	5.48246e-53	LRRC59	-1.0326	1.35308e-71	RMND5A	0.558701	2.74759e-51	DENND5B	-0.733002	2.89422e-46
CRTC3	2.05989	5.77918e-52	SBK1	-1.6274	2.84002e-70	RNF207	3.3762	5.82643e-53	DUT	-1.1841	1.40379e-71	SCUBE2	6.27709	3.13103e-51	GATM	-1.86843	3.09276e-46
CTNNAL1	-0.637863	6.13851e-52	SMPDL3B	-3.28842	3.43025e-70	SNHG6	0.937788	7.23139e-53	CACHD1	0.841005	1.41923e-71	PTPRK	-0.609737	3.1378e-51	CDK2AP1	-0.741986	3.20434e-46
PSMC2	-0.679809	6.72158e-52	USP32	-0.851282	3.52167e-70	KCNG3	-2.60363	7.33848e-53	EXO1	-1.16192	1.45247e-71	ZNF506	-0.968752	3.25565e-51	TMEM169	1.56252	3.63534e-46
LENG8	0.87532	6.74853e-52	NET1	-0.865683	3.52849e-70	RAD50	0.613825	7.42974e-53	DNAH6	5.06584	1.488e-71	RGL3	-2.28333	3.29798e-51	DPY19L2	-1.79513	3.67527e-46
UHRF1	-0.846239	6.78188e-52	GABRA1	-7.52269	3.55262e-70	KIF14	-0.628663	8.30319e-53	ELK3	-2.80066	1.488e-71	IL1RAPL1	-4.65462	3.34245e-51	SNAI2	-1.75687	3.80956e-46
PLS1	0.838404	6.8933e-52	ZFPM2	5.64651	3.65654e-70	LOC645752	-3.80769	8.45243e-53	PCM1	0.616527	1.58622e-71	PLN	7.51845	3.42045e-51	RPS26	-0.779238	3.81953e-46
CIZ1	0.6994	7.00977e-52	FRAT2	-1.8549	4.20218e-70	ALG9	1.02674	8.52634e-53	CEBPZOS	-1.46754	1.62363e-71	SNX25	-0.919571	3.58424e-51	TXNRD1	-0.549784	4.75069e-46
CDR2	-1.50515	7.04107e-52	CNDP2	-0.999665	4.2409e-70	RLF	0.627825	9.02804e-53	CHD7	0.621806	1.69224e-71	HTR7	-2.05381	3.82616e-51	SEPW1	-2.63195	5.33284e-46
AEN	-0.976927	7.07794e-52	PDE1B	4.69463	4.33731e-70	SMIM14	-1.49623	9.43782e-53	ZNF37BP	1.35773	1.69385e-71	TMEM30B	-5.74294	4.26212e-51	SLBP	-0.931797	5.39981e-46
ANKRD50	-0.671909	7.85079e-52	GDI1	1.43334	4.64174e-70	OPN3	-1.65553	9.50343e-53	PSMC6	-0.946963	1.72765e-71	DAZL	1.91553	4.29506e-51	MSL2	0.687737	5.39981e-46
CLDN6	-0.69071	8.2865e-52	GARS	-0.67143	4.67312e-70	TTLL12	-0.809618	9.60397e-53	RAB23	1.04256	1.77101e-71	HERC2P2	-0.729544	4.33723e-51	ZNF219	0.963169	5.6456e-46
SLC30A4	9.108	9.16274e-52	IPO11	-1.21301	5.39736e-70	CHD9	0.550529	1.03055e-52	CARD11	-4.78329	1.92112e-71	MFGE8	-0.73975	4.4977e-51	PHLDA1	-0.860615	6.26689e-46
KIAA2026	0.787051	9.78077e-52	PGM5	7.45658	5.72181e-70	TOMM6	-1.14809	1.1036e-52	MLLT4	0.616145	2.03019e-71	ITGA3	-2.40626	4.62551e-51	AHNAK2	-2.66552	6.51638e-46
IGSF21	-2.87132	9.93777e-52	SHC1	-0.949343	6.14376e-70	TAOK3	-1.62352	1.16387e-52	PAN2	1.48785	2.13104e-71	CCP110	1.04715	4.63696e-51	SH3BP5	-1.48232	7.38409e-46
LIN28B	0.517704	1.11025e-51	SRFBP1	-1.11869	7.10163e-70	TSC1	0.639286	1.20935e-52	OAZ2	-1.40531	2.32965e-71	TNRC6C	0.941147	4.91374e-51	ZFP36L2	1.00858	7.77077e-46
TRMT112	-0.754533	1.15493e-51	TCAF1	0.925528	7.167e-70	TSR1	-0.586827	1.39133e-52	KIZ	-1.54556	2.3437e-71	ALG13	-0.789396	5.15799e-51	ZNF28	-0.965682	8.22667e-46
KIFC3	2.72679	1.21864e-51	ISPD	3.9637	7.53488e-70	CCDC64	-2.24086	1.60626e-52	PPP1R14B	-2.0429	2.60129e-71	STK39	-0.865634	6.1108e-51	TMF1	0.614948	8.73271e-46
HIST1H3G	-1.52477	1.2377e-51	DAPK1	-0.897537	7.94153e-70	ADNP	0.556398	1.65549e-52	RAI1	3.52991	2.77951e-71	KIAA0513	1.85467	6.69374e-51	REV3L	-0.696871	9.03549e-46
FAM49A	-3.41967	1.24703e-51	ST6GAL2	-2.08615	8.3285e-70	ZFYVE9	0.6996	1.7192e-52	TBC1D1	-1.02325	2.79906e-71	KRR1	-0.640999	6.78419e-51	ZKSCAN1	0.558131	9.41796e-46
LPL	-3.77575	1.33519e-51	UBE2S	-1.37777	8.68993e-70	MSI1	1.58348	1.79611e-52	PKIB	-2.20214	2.92549e-71	SMARCA2	-1.2669	6.88892e-51	LRCH1	-1.3772	1.19767e-45
CPD	0.542652	1.35631e-51	ZFHX3	3.54861	8.92007e-70	PURA	1.74667	2.02745e-52	MAN1A1	1.93244	2.93104e-71	IPO9	0.576958	7.83228e-51	RPS8	0.48335	1.1998e-45
TMEM30A	-0.696616	1.39167e-51	FGF19	-6.21331	9.00377e-70	ASNS	0.518873	2.10796e-52	LAD1	-4.63097	2.98366e-71	PRKAR1A	-0.514815	8.21774e-51	SPOPL	-0.722165	1.25006e-45
NLGN4X	-0.620971	1.49263e-51	PBX1	0.731453	9.24842e-70	IMPDH2	0.520065	2.15899e-52	TPMT	-1.88119	3.15532e-71	CENPO	1.00072	8.7995e-51	SLC7A7	-4.40961	1.26437e-45
AK5	-3.96173	1.58015e-51	STAC	2.26657	9.54897e-70	GOT2	-0.666834	2.19991e-52	CHCHD3	-0.897025	3.53739e-71	NFYB	0.710047	9.75814e-51	AP2M1	-0.576234	1.30764e-45
MMP15	1.19954	1.5997e-51	UBE2R2	0.947523	9.7128e-70	2016-09-08	0.856981	2.5645e-52	PPP1CB	-0.701471	3.75952e-71	HIST3H2BB	2.01083	9.83197e-51	AGTPBP1	0.551963	1.30891e-45
ACTN3	-2.69986	1.6571e-51	RIMS4	-2.95664	1.0383e-69	EPC2	0.732063	2.57564e-52	LIX1L	3.79855	4.13167e-71	ILF3	0.509945	9.93638e-51	RBM38	-1.19617	1.36322e-45
SRSF3	-0.514796	1.68847e-51	NAV1	1.08638	1.06576e-69	PCDHAC1	2.0775	2.85763e-52	DNAJC2	-1.20157	4.18683e-71	LAPTM4A	-0.79627	9.9453e-51	ZFP91	0.592602	1.39574e-45
C5orf24	0.825623	1.76581e-51	KCNK10	3.36517	1.17173e-69	SMC1A	0.52424	2.9172e-52	FRMD4B	1.89517	4.51333e-71	PHLPP2	0.952296	1.03921e-50	ABTB2	-2.05343	1.50096e-45
RNF170	1.27249	1.77638e-51	NAA50	-0.798737	1.43445e-69	SLC16A12	-4.53288	2.98144e-52	SH3GL3	-3.35631	4.6006e-71	IRGQ	-0.750256	1.0918e-50	PKDCC	-0.762378	1.56313e-45
CCNE1	-1.52373	1.83844e-51	SYNCRIP	-0.671769	1.55509e-69	SMPDL3B	-2.05239	3.3948e-52	ZNF732	-1.72102	4.71125e-71	PRNP	-1.31239	1.09952e-50	ATP5G2	0.56663	1.62023e-45
SLC7A2	-0.765854	2.00218e-51	SMOC1	4.3892	1.58344e-69	ARID1A	0.645545	3.66616e-52	KIF26A	-3.15563	4.90581e-71	SALL3	-0.936234	1.21385e-50	CCDC50	0.596449	1.62245e-45
KCNH8	1.94763	2.01779e-51	STARD9	1.4089	1.65797e-69	FLRT2	1.31561	4.03098e-52	TMEM132C	4.87743	4.9702e-71	DONSON	1.20434	1.22598e-50	TFPI	1.08792	1.69087e-45
ARFGEF3	0.766178	2.16412e-51	STEAP3	-3.45216	1.77458e-69	STK10	-1.53719	4.94975e-52	CTNNAL1	-0.935649	5.18657e-71	H2AFY2	-1.07987	1.25289e-50	ACKR3	2.39181	1.81589e-45
PCLO	-2.02874	2.3016e-51	SH3PXD2A	1.52893	2.0633e-69	SRP14	-0.603768	5.03278e-52	TMEM97	0.960908	5.38659e-71	CRNDE	1.57534	1.30302e-50	SCN8A	0.917675	2.03141e-45
TALDO1	-0.806333	2.3857e-51	POU2F1	-0.776399	2.43545e-69	HEY2	-1.86602	5.28043e-52	DCP1A	1.10387	5.59064e-71	MTMR2	-0.697552	1.31848e-50	ETS2	-1.33296	2.06307e-45
VWA5A	1.05844	2.45384e-51	SLC38A5	-3.78908	2.51858e-69	TRMT10C	-0.83339	5.55973e-52	RIMS3	-1.71954	5.70517e-71	ABHD5	1.36523	1.32841e-50	USP28	-0.601829	2.14477e-45
DYSF	-2.47933	2.47821e-51	MRPS15	-1.07046	2.58831e-69	HAUS6	-0.55657	5.79471e-52	SOX21	3.4098	6.04361e-71	KIF23	0.585599	1.35544e-50	PPM1L	1.43535	2.23701e-45
COPS3	-0.704074	2.64619e-51	HNRNPL	-0.738383	2.60071e-69	RPL31	0.516107	5.83182e-52	AHI1	1.17916	6.20488e-71	GNPNAT1	-0.790941	1.39335e-50	RYR3	-2.81255	2.28449e-45
RAD50	0.597562	3.0963e-51	SMYD2	2.36133	2.67807e-69	RNF144B	-2.76638	6.20257e-52	ASXL2	-1.11571	6.79352e-71	PPP1R15A	-1.08643	1.49367e-50	DYNLL1	-0.652142	2.3977e-45
PCDH7	1.2237	3.11765e-51	PLK4	-1.03831	2.88012e-69	INTS6	-0.629599	6.52079e-52	MECOM	4.92786	7.09756e-71	GLTP	-1.84009	1.57593e-50	CEP135	0.704503	2.50753e-45
AR	-1.45248	3.46057e-51	PKIB	-1.87467	2.89061e-69	CARD11	-2.00031	6.91571e-52	RB1CC1	-0.767099	7.33971e-71	ARHGEF5	-2.46857	1.96466e-50	GALNT3	2.16231	2.68899e-45
RDH10	-2.17672	3.57242e-51	HS6ST1	-1.61625	2.91211e-69	PRDX4	-0.909252	7.53304e-52	AGBL5	1.07701	7.36234e-71	S1PR1	-3.19855	1.97037e-50	SEC13	-0.808761	2.93103e-45
SHMT1	1.1645	3.6414e-51	CDKN3	-1.52785	2.9703e-69	ITIH5	-2.50594	8.24113e-52	GINS4	-1.62252	7.79847e-71	MZT1	-0.859564	1.9845e-50	CEP290	0.553575	3.05358e-45
CCDC34	-1.16274	3.96374e-51	CDKN1B	1.28327	3.19448e-69	GRIK2	-3.91798	8.70579e-52	SNAPC3	1.07563	8.73221e-71	CERS2	-0.609668	2.03236e-50	DOCK9	-3.2391	3.24624e-45
KIAA0195	1.18982	4.01986e-51	TNFSF11	-7.38784	3.55025e-69	SEC61A1	-0.737631	9.06987e-52	SGSM2	1.70134	8.83654e-71	GINS4	1.05632	2.06908e-50	PSMA7	-0.73116	3.42331e-45
ZNF514	1.32629	4.10852e-51	LSM3	-1.09501	4.04175e-69	SMCR8	0.793724	9.11556e-52	TTC1	-1.017	8.86469e-71	CDC34	-0.772113	2.10359e-50	CIT	0.601037	3.49228e-45
NAMPT	0.575002	4.17621e-51	RPA1	-1.07797	4.10535e-69	ZNF436	1.94341	9.12661e-52	PHLDA1	-1.31532	9.07719e-71	TRIM6	-1.669	2.10518e-50	RIMS3	-1.11666	4.09856e-45
CA12	2.10923	4.46946e-51	TDRKH	-1.97748	4.1272e-69	PSMB3	-1.19101	9.39845e-52	ZMYND11	0.99375	1.02451e-70	INSIG2	-1.49226	2.13321e-50	ST6GALNAC5	1.81766	4.23059e-45
PPP1R21	1.2672	4.93296e-51	EEF1G	0.597468	4.47319e-69	ADCY8	-4.19172	9.45844e-52	BCCIP	-0.896556	1.07657e-70	RHPN2	1.2933	2.19243e-50	MAVS	0.59151	5.18572e-45
TXNIP	-3.47979	5.48573e-51	LYPD6B	4.76351	5.24535e-69	ADSS	-0.632966	9.45844e-52	CRYZL1	1.96552	1.24231e-70	RNF207	3.05388	2.21234e-50	ZMPSTE24	-0.721788	5.3879e-45
PURA	1.71943	5.52328e-51	ANKRD26	1.08886	5.61738e-69	AP2A2	0.900112	9.47089e-52	PROX1	3.34269	1.27606e-70	CDK7	-0.973031	2.24427e-50	TMC6	-1.70837	5.93981e-45
ATCAY	-1.59264	5.7128e-51	NFATC4	1.85618	5.76589e-69	FKBP3	-0.700984	9.48939e-52	PCBP4	2.09486	1.43039e-70	DMRT1	-6.73428	2.27638e-50	CYP26A1	-2.43714	6.06589e-45
GID8	-0.767074	5.71935e-51	C6orf132	-2.94376	6.13683e-69	APOE	0.537837	9.48939e-52	PRMT2	1.19592	1.44974e-70	ATF7IP	0.511741	2.28549e-50	MSI1	1.17127	6.3946e-45
IGF2BP2	0.545038	5.99596e-51	HPS3	-1.23668	6.16481e-69	SUDS3	-0.568694	9.61452e-52	TMEM30B	-9.17793	1.48184e-70	FAM227A	1.3905	2.29771e-50	HIST1H2BM	0.882978	7.27234e-45
DFFA	0.764462	6.07841e-51	SPRY2	1.47753	6.27044e-69	MLF2	-0.869311	1.06208e-51	BEX1	-1.45723	1.761e-70	TMEM131	-0.671138	2.49525e-50	TTC39B	1.44566	7.31183e-45
GSK3B	0.64111	6.79122e-51	SLC6A15	-1.55455	6.45346e-69	ZNF460	0.642283	1.09703e-51	PLXNB2	1.21391	1.87254e-70	ECT2	0.515921	2.51468e-50	SLC12A4	-1.9997	7.79188e-45
DOT1L	1.02179	7.08632e-51	MEGF10	-2.22089	6.68776e-69	TGFBR2	-2.28548	1.11451e-51	SMAD6	3.70102	1.91177e-70	CLDND1	-0.729654	2.62035e-50	SCMH1	-1.06661	8.85363e-45
MAN1A1	1.35187	7.53491e-51	GPRC5B	-1.42944	7.14082e-69	DNAJC18	1.10731	1.1175e-51	KIF27	1.43448	1.9664e-70	CHKA	0.830241	2.63571e-50	ITGA3	-2.08089	8.88097e-45
RIMS3	-1.04391	7.64178e-51	TIA1	0.762315	7.53222e-69	PKIB	-1.27624	1.12138e-51	YAF2	3.00658	2.06031e-70	FRMD4B	1.06171	2.72857e-50	MYO5C	0.786785	8.91545e-45
ETAA1	-0.71333	7.64831e-51	ALDH2	1.56706	8.06467e-69	MLLT10	0.643701	1.1632e-51	BCL2L11	1.84275	2.0784e-70	SEC14L5	2.8755	3.09546e-50	SOX13	0.944979	9.13293e-45
ESRP2	-1.42185	8.08757e-51	EIF3E	0.596911	8.42274e-69	GALNT7	-0.85271	1.2369e-51	DOCK2	-5.06062	2.09083e-70	VEZT	0.619346	3.25535e-50	HIST1H2BH	0.597043	9.7663e-45
PPFIBP1	0.871822	8.34986e-51	RPL23AP53	2.47075	8.73545e-69	AES	-1.25557	1.24991e-51	KALRN	1.87165	2.11272e-70	ADNP	0.531328	3.29125e-50	RBFOX1	2.35139	9.8653e-45
MTHFD1	-0.511495	8.53142e-51	KC6	2.6864	9.07335e-69	VEZT	0.638393	1.26659e-51	SORT1	-1.06527	2.13876e-70	SIX4	-1.03537	3.48458e-50	CSNK1A1	-0.523416	1.01765e-44
PEX5L	-2.37848	8.78413e-51	PRMT1	-0.807711	9.10523e-69	MTHFD1L	0.649794	1.29267e-51	WASF1	1.2639	2.25435e-70	HECTD4	0.75823	3.556e-50	PCDH1	-2.09039	1.04833e-44
PRMT1	-0.58203	8.82362e-51	ZMYND11	0.939913	9.25696e-69	HERC5	-1.68473	1.303e-51	USP28	-0.941667	2.25719e-70	FSHR	-7.16007	3.65281e-50	CELF2	-0.852019	1.1585e-44
MORC2	-0.825323	8.83711e-51	EMB	-0.933065	9.28274e-69	ANKRD27	-0.76362	1.36267e-51	SYNPO2	-5.01833	2.25979e-70	CDK5RAP3	0.778903	3.9482e-50	PSMC2	-0.664014	1.1585e-44
KNTC1	-0.576363	8.87568e-51	GPRC5C	3.17443	9.28952e-69	SENP6	0.55207	1.51558e-51	TRPV3	4.52819	2.38078e-70	PLAGL1	1.16916	4.09384e-50	TPI1	0.481627	1.26194e-44
CCDC14	0.560643	8.87957e-51	YBX3	-0.917082	1.01056e-68	PTPN14	0.583657	1.56005e-51	SEPHS2	-2.25012	2.46363e-70	PTPN12	-0.640745	4.12534e-50	CPZ	2.06163	1.26442e-44
KLHL4	0.86015	9.21952e-51	SPRY4	-1.03091	1.01526e-68	FOXO3	0.912985	1.72407e-51	XRCC1	1.2134	2.46833e-70	SLFN12	-1.94286	4.20897e-50	PGAP1	0.583372	1.35298e-44
FAM212B	-2.19564	9.91412e-51	MLEC	-0.690067	1.01778e-68	KRAS	-0.66436	1.74209e-51	HNRNPL	-0.767217	2.48164e-70	SPOCK1	1.52615	4.62928e-50	LINC00479	-9.04576	1.61259e-44
HIST1H2BB	-1.41993	1.08126e-50	SLC16A3	4.74525	1.03124e-68	ASPM	-0.514948	1.89195e-51	TRIM45	1.82954	2.51344e-70	MFAP4	-2.13397	4.90975e-50	MMRN1	1.27076	1.61473e-44
C16orf62	0.836263	1.09914e-50	WARS	-0.784836	1.05017e-68	LIMK1	-1.04097	2.07049e-51	MDM4	0.787108	2.6488e-70	SYF2	-0.605832	5.03306e-50	CNKSR2	-1.4832	1.73975e-44
GIT2	1.03289	1.10929e-50	SCO1	-1.06652	1.05355e-68	NDUFA5	-0.697019	2.07049e-51	COLGALT2	2.78715	2.67741e-70	CDC16	0.767993	5.0951e-50	ACOX1	-1.15212	1.79807e-44
FOXJ3	0.632722	1.12602e-50	NIN	0.837381	1.05355e-68	CBX4	2.02454	2.0799e-51	DYRK1A	0.782909	2.68641e-70	ALDH2	1.1056	5.28502e-50	RAC3	1.11457	1.81743e-44
RGS16	1.83067	1.17329e-50	MYO6	1.18368	1.08667e-68	JAZF1	-2.4292	2.25107e-51	PTTG1	-1.05142	2.72921e-70	N4BP3	1.14249	5.76444e-50	BCL2L1	0.929217	2.01088e-44
CCDC57	1.82458	1.17484e-50	NARS	-0.671544	1.18285e-68	REL	1.22894	2.3257e-51	RNF168	-0.998213	2.73877e-70	HNRNPA1	0.504389	5.90456e-50	PPP4R4	1.36381	2.0562e-44
FGFRL1	1.37693	1.18315e-50	DDHD2	1.03931	1.216e-68	KIDINS220	0.544909	2.36451e-51	SOX2	1.13353	3.01632e-70	CALN1	-2.23733	6.71363e-50	SPTB	-4.39875	2.22751e-44
GDI1	0.970403	1.19955e-50	PCBP1	-0.984111	1.23549e-68	CIART	1.89263	2.40493e-51	ZNF589	-0.973389	3.06855e-70	IFT172	0.930212	7.05216e-50	DNAH2	-2.89367	2.344e-44
MTURN	-1.76027	1.2243e-50	TYRO3	0.981233	1.27127e-68	EHD4	-1.40111	2.55082e-51	CCNL2	1.05998	3.18816e-70	FAM13B	0.747714	7.21579e-50	FAT4	0.95926	2.40216e-44
POLK	1.17872	1.23277e-50	WDR3	-0.900946	1.35945e-68	ACOXL	1.3477	2.74704e-51	PHF21A	1.27184	4.5787e-70	C5orf42	0.697944	7.22845e-50	KIF15	0.584572	2.75728e-44
GDPD2	-1.7762	1.24432e-50	CNTN4	3.28745	1.3687e-68	PVRL1	-0.962266	2.83546e-51	WNK3	0.847577	4.63021e-70	PDIA6	-0.508711	8.07825e-50	PPIC	-5.87247	2.91138e-44
MMP24	-4.22433	1.33957e-50	TPM3P9	1.90506	1.50684e-68	MRPS15	-0.753397	2.85129e-51	PFKM	0.992172	4.7282e-70	MYL6	-0.65031	8.3133e-50	DPYSL5	2.83451	3.14322e-44
TSC1	0.618272	1.3435e-50	FER1L4	3.32853	1.53644e-68	KIAA1407	2.05425	2.8927e-51	ICE1	-0.77524	5.56481e-70	CARD10	-2.64715	8.80659e-50	SLC43A1	-2.29456	3.18932e-44
SATB2	2.31547	1.37542e-50	FBXO5	-1.01818	1.69418e-68	CIZ1	0.686931	2.91357e-51	KIF23	-0.825419	5.71052e-70	SRD5A3	-1.24443	9.56299e-50	STK26	-0.501006	3.19121e-44
NINL	0.733578	1.38519e-50	HERC5	-2.5376	1.75172e-68	TBC1D4	-0.805599	3.24768e-51	CCDC14	0.812634	5.96035e-70	RAPGEF3	-5.71692	9.75392e-50	TRIM71	0.579428	3.53732e-44
UFD1L	-1.44284	1.50847e-50	PGBD5	-3.09456	1.85003e-68	DSC2	0.571987	3.29105e-51	PRDX5	-1.41398	6.13262e-70	PPM1H	-0.720651	1.00169e-49	OLA1	0.510651	3.73103e-44
STX3	0.71144	1.54054e-50	TOP1	-0.953644	1.91227e-68	PDGFB	-6.94289	3.5828e-51	MDH2	-0.988936	6.22954e-70	PPP1R16B	-3.42252	1.00234e-49	ARG2	-1.09476	3.97769e-44
KCNMA1	-3.61002	1.58628e-50	NDUFS6	-1.48503	1.91902e-68	PLS3	-0.612302	3.89959e-51	PPIL1	-1.21728	6.2334e-70	SLC25A3	-0.503296	1.01499e-49	CACNA1C	-2.49358	4.03402e-44
SLC35F5	0.756719	1.69912e-50	FER	0.939609	1.9669e-68	C2orf69	-0.757676	3.93274e-51	AFAP1L2	2.49292	6.28076e-70	NUMA1	0.544103	1.02784e-49	ZC3H6	0.680806	4.20419e-44
CDK1	-1.01834	1.71848e-50	AGAP3	1.84334	2.00616e-68	RASEF	-2.42679	4.10417e-51	AUNIP	-1.96509	6.64091e-70	ANKRD36C	0.718122	1.1477e-49	FRS2	0.603553	4.70918e-44
NET1	-0.603441	1.79242e-50	TMEM151B	-4.13568	2.0285e-68	RNF168	-0.665691	4.29904e-51	KCNQ1OT1	0.719252	6.76469e-70	ALDH1A3	-3.97695	1.15397e-49	WNK2	2.47414	4.72045e-44
POLA1	-0.627189	1.80853e-50	HIST1H2BO	-1.56887	2.04415e-68	SLC6A9	1.48236	4.51462e-51	PPM1G	-0.798349	7.15508e-70	SCNN1A	-1.94146	1.17037e-49	CCDC6	0.62466	4.81746e-44
PSMC5	-0.917185	1.95172e-50	MAN2A1	-0.75223	2.21131e-68	TSPAN2	-1.3442	4.79511e-51	TSC1	0.881889	7.37036e-70	PPP2R5C	-0.611212	1.25262e-49	UNC93B1	2.15125	5.91237e-44
ICMT	-0.647376	2.00915e-50	STX6	-1.00522	2.33678e-68	LRAT	-1.01604	5.0953e-51	NHLRC3	1.34207	7.49554e-70	GADD45B	-3.19151	1.26919e-49	RNF144A	1.04255	6.39768e-44
HLTF	-0.518165	2.12576e-50	GBF1	1.10755	2.4902e-68	ARHGAP10	-2.78645	5.96839e-51	MRPS9	-0.957108	7.56689e-70	FAM111A	1.16202	1.39669e-49	SYT4	2.66935	6.41215e-44
TMSB4Y	-1.78436	2.50223e-50	CYFIP2	-1.09381	2.5162e-68	NDUFAF7	-0.998458	6.2032e-51	PCDH11X	1.31336	7.91004e-70	ARNT	-0.779522	1.42544e-49	HOXC4	5.84435	6.41751e-44
RDH11	-0.606803	2.73032e-50	NEURL1B	2.55277	2.71013e-68	YPEL5	-1.00842	6.28695e-51	PKNOX2	4.82473	9.3215e-70	UGP2	-0.832946	1.42662e-49	MPZL1	-0.610188	6.90857e-44
RANBP2	-0.508761	2.90724e-50	VRK1	-0.998044	2.77848e-68	CHMP2B	-0.726315	6.30791e-51	ZFAND6	-1.11658	1.0683e-69	LRCH1	-1.66026	1.44026e-49	LINC00888	-1.22289	7.12114e-44
ELFN1	2.78519	3.32737e-50	SEC31B	2.90042	2.79092e-68	NUP210	-0.792936	6.41545e-51	TBCK	1.18689	1.12947e-69	FAM65A	-2.73628	1.46703e-49	ADM	1.36461	7.70927e-44
UACA	-0.622702	3.4602e-50	XRN2	-0.642726	2.79092e-68	MRPS35	-0.749272	6.69027e-51	PSMD6	-0.99271	1.13926e-69	CCNL2	0.696684	1.47476e-49	GATAD1	0.684533	8.07614e-44
LOC401312	5.16499	3.71608e-50	TMEM132D	-3.8405	2.81275e-68	PELI2	0.70342	6.94178e-51	BCL2	2.74136	1.18789e-69	TBCD	0.807428	1.48272e-49	RASSF3	-1.10772	8.50738e-44
LASP1	-0.634537	3.89521e-50	FBLN2	1.72619	2.82111e-68	PTAR1	0.514305	7.19268e-51	MXRA7	1.53844	1.29236e-69	CCDC92	-2.29098	1.51333e-49	TRPC4	1.26014	8.58843e-44
FAM101B	-1.5242	4.0337e-50	STXBP5L	-3.05565	2.82884e-68	PPP1R14B	-1.13168	7.2429e-51	PEAK1	-1.13485	1.4128e-69	CBX2	0.742472	1.52537e-49	ARL2BP	-1.11631	8.89602e-44
AGBL5	0.735109	4.14117e-50	DOCK2	-3.5398	2.98433e-68	ZNF70	1.9697	9.02986e-51	PARK2	4.66995	1.53795e-69	EPHX1	-2.26509	1.6337e-49	PLBD1	1.56746	8.9461e-44
TGFB1	3.54752	4.84763e-50	ALDH6A1	1.16281	3.03772e-68	LOC101927668	-2.50448	9.35369e-51	DNMT3A	-0.937693	1.53963e-69	PGM2L1	-1.02775	1.85336e-49	FAM110B	1.74306	9.70601e-44
RAI1	2.55026	5.53264e-50	TUBB6	1.22761	3.08231e-68	HMGN5	-1.83171	9.49482e-51	LCOR	1.0414	1.56782e-69	CCNB2	0.693682	1.89039e-49	SLITRK4	-0.92743	1.06484e-43
ATP8A2	-2.9012	5.54307e-50	HIP1	-0.862386	3.08598e-68	CAPZA2	-0.692366	1.02443e-50	SLC7A1	-0.958583	1.59091e-69	CFL1	-0.556193	1.92695e-49	RORB	1.95633	1.06667e-43
HVCN1	2.13702	5.71796e-50	ITGB5	-1.05939	3.15765e-68	RUNX1T1	-1.11395	1.04188e-50	CHST11	1.54864	1.90429e-69	TSGA10	-1.95041	1.96203e-49	CTDSPL	0.980606	1.18597e-43
DHCR24	0.508769	5.74914e-50	PRMT3	-1.17033	3.1809e-68	SEMA6B	-2.46924	1.06053e-50	RAC1	-0.846376	1.97814e-69	ADSS	-0.603651	2.48699e-49	EMX2	6.94025	1.20611e-43
FHDC1	-2.06199	6.01765e-50	FAM101B	-2.28392	3.66331e-68	HMG20B	-1.07067	1.07764e-50	FAM227A	2.02443	2.15768e-69	RNF187	0.954368	2.83738e-49	MDH1	-0.721444	1.26811e-43
TSEN15	0.732662	6.16534e-50	HOOK3	0.905624	3.85384e-68	SLC7A5	1.0211	1.0828e-50	PRICKLE1	-1.40989	2.18071e-69	TRIM45	1.39489	2.98412e-49	CECR1	0.912017	1.27122e-43
MCU	-0.761641	6.37434e-50	FSHR	12.8383	3.98685e-68	NDUFS6	-0.992389	1.0828e-50	RMI2	-1.77148	2.19698e-69	EIF3I	-0.696654	3.13321e-49	GTF3C1	-0.510242	1.34108e-43
HIST1H2BK	-0.61374	6.89264e-50	C17orf104	-2.57142	4.52383e-68	TMX4	0.898229	1.08738e-50	CEBPG	-0.957462	2.51411e-69	LRRTM1	-8.55941	3.50509e-49	NID1	-0.959913	1.3747e-43
JAKMIP2	-0.639186	7.14994e-50	ZNF93	-1.04735	4.56651e-68	RBPMS2	-1.87533	1.11844e-50	HOXA-AS2	12.8741	2.59264e-69	ATP2B1	0.538051	3.6923e-49	ZNF808	-1.03798	1.47724e-43
ARAP3	-1.45637	7.35648e-50	ADNP2	-0.942864	4.61723e-68	DLAT	-0.658737	1.11844e-50	ENPP2	2.79468	2.66402e-69	UPF2	0.662933	3.7619e-49	FZD10-AS1	3.22849	1.53592e-43
PSMD12	-0.757148	7.56031e-50	CREBBP	0.95755	4.95333e-68	TRNP1	-2.17075	1.18744e-50	ZMYND8	-0.820895	2.73365e-69	PAQR3	-0.764142	3.90315e-49	BBX	0.486518	1.64153e-43
FAM110C	-2.83431	7.64353e-50	CAPN3	5.36731	4.957e-68	TSHZ2	3.44365	1.22027e-50	TMA7	-1.63666	2.73876e-69	BRCA2	0.607777	4.19889e-49	NR2F2	1.43189	1.68266e-43
ATP8B1	-2.71725	7.70033e-50	SLC24A2	-4.79274	5.46606e-68	CDC42EP3	-1.01116	1.2413e-50	PDCD10	-1.19362	2.7702e-69	TIMM44	0.748663	4.36258e-49	PLEKHA1	0.743052	1.71266e-43
ANKZF1	0.750503	7.7849e-50	PRICKLE2	1.4961	5.51564e-68	FAM213A	0.772954	1.30675e-50	GABRA5	-4.11826	2.85361e-69	TRAF5	-0.880666	4.58977e-49	DPF3	-4.86601	1.74242e-43
ARF4	-0.609691	7.86662e-50	SPAG5	-0.839762	5.57194e-68	AURKB	-0.903664	1.32445e-50	LANCL1	-1.02754	3.85224e-69	JUN	-1.78613	4.78033e-49	WNT10B	3.02801	1.81411e-43
LMCD1	-2.7471	7.95563e-50	CRABP1	1.28864	5.73162e-68	TANC1	1.0411	1.32944e-50	PRDX6	-0.785173	3.87051e-69	KDF1	-2.79955	5.01594e-49	SPTBN2	0.752808	1.92233e-43
LAMB2	-0.823935	8.47685e-50	FGF12	-2.98831	5.75706e-68	AKR1A1	-0.711959	1.34764e-50	DNAH7	4.78642	4.00928e-69	RNF130	0.7348	5.18333e-49	SNCG	4.18755	2.05228e-43
DDX23	-0.697182	9.64122e-50	SRC	1.90672	6.00824e-68	ARMCX2	-0.736423	1.35677e-50	LARP4	-0.892554	4.00928e-69	UBE2R2	0.629399	5.41087e-49	ERC1	0.572189	2.0973e-43
FAM160A1	-0.949219	1.00424e-49	SPTSSB	-4.49964	6.02353e-68	SETDB1	0.712223	1.39533e-50	CYR61	1.84807	4.14615e-69	ATP8A2	2.82536	6.06113e-49	EIF2AK2	0.681668	2.10106e-43
CYP27A1	2.70429	1.0045e-49	TBCK	1.11418	6.19999e-68	USP51	1.34345	1.39567e-50	POLK	1.64421	4.39287e-69	FAM91A1	-0.819462	6.12135e-49	RASL12	-5.07854	2.45392e-43
PAK3	-2.50716	1.0453e-49	SPTAN1	0.633619	6.44808e-68	DBI	-1.36275	1.39767e-50	TCAF1	0.927901	4.4208e-69	SLAIN1	1.18709	6.54873e-49	PLD3	-0.991252	2.55685e-43
DTL	-0.739424	1.07845e-49	GTPBP4	-0.83793	6.57944e-68	CUL4B	0.614111	1.73096e-50	TTF2	-1.10781	4.61743e-69	DACT1	0.674078	6.64451e-49	GADD45A	-1.11251	2.62816e-43
SEMG1	-3.80481	1.08161e-49	NR2F1	8.90276	7.00588e-68	GNS	0.73837	1.79923e-50	ALDOA	0.775784	4.90949e-69	RPS27	-0.499337	7.03849e-49	ALDH1A2	-3.75311	2.72673e-43
TRIM59	-0.730677	1.11671e-49	CSMD2	-3.57438	7.00969e-68	LAS1L	-0.820322	1.86862e-50	TTLL12	-1.19446	5.93891e-69	QPRT	0.728381	7.09807e-49	MTCH1	-0.697528	3.01276e-43
TULP4	0.768273	1.19059e-49	MAPK8IP1	-3.19969	7.24489e-68	PDZD2	-3.716	1.92227e-50	MARVELD3	-7.54518	6.38213e-69	SSBP3	0.903564	7.2508e-49	SAMD3	-3.88181	3.22037e-43
ZHX1	-1.68657	1.26144e-49	SRP9	-0.835196	7.47374e-68	AK3	0.999254	2.04939e-50	GEMIN5	-1.15105	6.77763e-69	ABHD6	-1.71739	8.2122e-49	NHLH1	2.98054	3.22083e-43
FGFR3	-1.30271	1.29834e-49	MSRB3	3.77342	7.81027e-68	FLCN	1.24405	2.26139e-50	PARP6	1.63215	6.87351e-69	PXDN	-0.526504	9.81146e-49	ALDH9A1	-0.762388	3.30282e-43
DCX	-1.99082	1.44593e-49	PRPS1	-1.27059	7.8181e-68	RILPL1	2.01158	2.29725e-50	C6orf132	-3.47732	8.08793e-69	TTLL12	0.850298	1.04923e-48	GPD2	-0.675447	3.95233e-43
AP3B2	2.37076	1.53261e-49	IFIT1	3.30012	8.19414e-68	WSB2	-1.21974	2.4618e-50	ELOVL5	-0.701419	8.14945e-69	CYFIP1	-0.637784	1.06466e-48	SOBP	1.58024	4.43938e-43
FSHR	11.3459	1.56096e-49	JPH4	-3.37845	9.39463e-68	TXNIP	-3.21623	2.49001e-50	RECQL	-1.13007	8.39146e-69	GPBP1L1	-0.606388	1.13771e-48	KIF12	2.92699	4.45338e-43
MAP4K5	0.653541	1.58131e-49	TOX	-2.75094	9.5993e-68	DCX	-1.97104	2.72029e-50	NDRG1	3.24705	9.72227e-69	LARP1	0.502015	1.15808e-48	RAB3IP	0.642393	4.57592e-43
SORD	-1.05359	1.65628e-49	SIX4	-1.30401	9.6815e-68	HSPA9	0.506122	2.75481e-50	INO80D	-0.925423	1.00183e-68	KIF15	0.603351	1.19354e-48	UAP1	-1.05738	4.59792e-43
SYT1	0.687093	1.6777e-49	MYEF2	-0.772805	9.71666e-68	SNHG1	0.62239	2.95171e-50	CSRP2	-0.87659	1.16013e-68	JADE1	0.734142	1.20895e-48	CD74	-1.31674	4.66392e-43
ZSCAN10	-0.867288	1.75395e-49	PEX5L	-3.8184	1.01085e-67	KIAA0195	1.1601	2.97375e-50	FKBP9	1.93862	1.22171e-68	SLC34A2	2.91298	1.25476e-48	ACAA2	-0.745327	5.41382e-43
SYTL2	-2.79536	1.83396e-49	EEF1E1	-2.00029	1.06139e-67	TMTC2	1.39904	3.01322e-50	TAGLN3	2.86908	1.26918e-68	ZIC3	0.658569	1.39321e-48	ZCCHC14	0.915984	5.41416e-43
CHFR	1.17948	1.97319e-49	U2SURP	-0.598929	1.10977e-67	PKM	0.508339	3.25085e-50	NXPH2	2.2842	1.34652e-68	CAMKK2	-1.16222	1.43161e-48	CKB	0.616088	5.72325e-43
SLC5A3	-0.54164	2.25116e-49	XPO6	-0.978712	1.11522e-67	SETD8	1.05194	3.30623e-50	AIFM1	-1.79611	1.35039e-68	HOXB3	1.22709	1.55755e-48	PTPRM	-0.635398	5.81679e-43
THBS4	1.10039	2.40392e-49	TMEM98	1.30967	1.13544e-67	NCL	-0.504901	3.50485e-50	LAMC2	-6.46727	1.3614e-68	SCN4A	2.371	1.56227e-48	SGSM1	2.08364	6.15407e-43
NT5C2	-0.656654	2.64912e-49	PDCD2	-0.933922	1.19966e-67	SOCS2	1.24809	3.61113e-50	POLR1B	-1.07848	1.39596e-68	TUNAR	-0.63552	1.56227e-48	CLDN2	4.85484	6.74166e-43
ADCY5	-2.46489	2.82586e-49	KIAA0895L	2.06047	1.21223e-67	TRAF5	1.03547	3.81441e-50	ZNF649	-0.900957	1.40978e-68	TOX3	1.86723	1.7041e-48	LOC401585	3.00856	6.7765e-43
FIGN	-0.948564	2.84629e-49	ARAP3	-2.12963	1.21313e-67	RNF187	0.975295	4.30161e-50	ADAMTS9-AS2	6.97894	1.43495e-68	CMTM6	-0.939525	1.73135e-48	HSD17B10	-1.38044	6.8204e-43
CTNNA2	-1.33583	2.88401e-49	PSME4	-0.882215	1.26335e-67	ATXN2L	0.941926	4.43987e-50	PAPOLA	-0.678188	1.44135e-68	SEC63	0.627531	1.73589e-48	TDRKH	1.34271	7.27694e-43
GAS1	1.64709	2.89314e-49	TRO	0.983424	1.38365e-67	TALDO1	-0.776091	4.49362e-50	VRK1	-1.05944	1.5286e-68	ACAT2	-0.676331	1.75012e-48	FYTTD1	-0.69074	7.49342e-43
SERTAD2	1.54767	2.93904e-49	LMX1A	11.545	1.44218e-67	PDE3B	0.851381	4.77586e-50	DRAXIN	1.81586	1.60921e-68	NDC80	0.75981	1.85141e-48	MME	-1.5895	8.21454e-43
SUB1	-0.622442	3.00877e-49	NUP210	-1.10295	1.5355e-67	MAF1	-0.817464	4.86703e-50	ARHGEF19	-4.12664	1.62526e-68	PSMA6	-0.512374	1.97836e-48	RTN3	0.504458	8.61744e-43
SECISBP2L	0.643468	3.16415e-49	GTF2E1	-1.30345	1.53653e-67	RPL23	0.507004	4.87325e-50	KIAA0020	-0.864877	1.65966e-68	TMLHE	-1.43826	2.22138e-48	DIRC3	3.00172	9.4513e-43
CCND1	0.527202	3.30375e-49	PPP2R1B	-1.07559	1.53879e-67	PARD3	0.580388	4.91485e-50	SAMHD1	-2.72619	1.69731e-68	CREB3L2	-1.01173	2.29253e-48	SULF1	-0.996948	9.9059e-43
C14orf37	-1.57084	3.31706e-49	PPP2R3A	0.975551	1.58219e-67	NUMA1	0.548292	4.94927e-50	GGCT	-0.978409	1.72616e-68	ORC1	0.71994	2.40138e-48	PSMA2	-0.812478	1.1141e-42
NAB1	-1.13894	3.41012e-49	ID1	2.61314	1.68435e-67	RPS27	0.507897	5.05761e-50	VEZF1	0.936546	1.73378e-68	FABP5	-2.36441	2.50586e-48	PRRT2	1.05964	1.12482e-42
LARP1B	-0.782767	3.59192e-49	KMT2C	0.758733	1.83284e-67	KCNS3	-1.6524	5.34494e-50	DDX1	-0.77872	1.77528e-68	MANF	-1.00923	2.55039e-48	TNFSF4	-3.55521	1.23237e-42
LINC01124	11.622	4.38778e-49	DCP2	-0.644831	1.94631e-67	ATP5I	-1.14642	5.51704e-50	TNC	1.74759	1.78072e-68	AGO1	-0.554165	2.82621e-48	GABRB3	-1.19508	1.23751e-42
LAD1	-2.0505	4.46335e-49	FAM131B	-2.46176	1.97365e-67	MDM1	0.957271	5.53593e-50	ANK2	-0.920633	1.78222e-68	LOC729732	-1.67751	2.83417e-48	PIEZO1	-1.46962	1.30376e-42
USP46	-0.720135	4.48347e-49	PPP1R1A	2.09074	2.10263e-67	PLAU	-3.24205	5.56131e-50	RANBP2	-0.599409	1.81024e-68	FAM83F	-3.86167	2.84022e-48	PRC1	0.59593	1.32959e-42
SUSD4	-4.77232	4.63462e-49	PAPPA	3.55821	2.14749e-67	ZFP90	0.886318	6.20982e-50	RHBDL3	2.02879	1.90944e-68	HERC4	-0.80072	2.90105e-48	VCP	-0.482086	1.35395e-42
FER	0.669499	4.85814e-49	NR2C1	1.05374	2.16632e-67	ZBTB38	0.823891	6.41071e-50	SEC63	-0.940992	2.05986e-68	TWF1	-0.746184	2.91829e-48	FNIP1	0.622018	1.37826e-42
LDHA	2.96111	5.00394e-49	GDPD2	-2.65295	2.27286e-67	CEP112	1.60013	7.16887e-50	LDLR	-1.06264	2.08392e-68	ZNF614	-0.719423	3.02788e-48	OTOGL	-6.8663	1.38565e-42
LHFP	-2.22369	5.32106e-49	HOXA2	12.2582	2.31201e-67	LIN28A	0.533233	8.19398e-50	ARNTL2	-1.85292	2.12607e-68	NIPBL	0.527541	3.82911e-48	KCNQ4	3.44382	1.3923e-42
ROBO2	1.23453	5.99336e-49	NPTX1	-2.86179	2.36789e-67	RALBP1	-0.580977	8.37717e-50	ARPIN	2.09496	2.16367e-68	ESRRG	-2.07635	4.08231e-48	CASP3	-0.736901	1.44013e-42
GRIK3	-2.88695	6.00605e-49	RASAL2	-0.944907	2.42639e-67	FBN1	1.18251	8.43516e-50	PHLPP1	-1.14172	2.19261e-68	EXO1	0.730001	4.56552e-48	HOXB4	1.65221	1.44143e-42
RHEB	-0.744823	6.21085e-49	TMEM2	0.750053	2.43134e-67	GJA1	0.504522	1.06923e-49	GYLTL1B	-5.66114	2.2006e-68	LFNG	-1.94822	4.66989e-48	BCAR1	0.906499	1.46456e-42
MAN2B1	0.984653	6.33449e-49	ADAMTS18	5.83397	2.89007e-67	CYBA	-1.51392	1.12001e-49	GOT1	-1.41465	2.20898e-68	ADAMTS18	4.32588	4.74065e-48	RNF150	-1.57756	1.56719e-42
ANP32B	0.75469	6.40462e-49	KIAA1109	0.638621	2.96579e-67	THBS3	2.76104	1.13421e-49	UBQLN4	1.19696	2.33309e-68	TTC3	-0.500806	4.85169e-48	ZNF813	-0.723261	1.64533e-42
NDUFV2	-0.711469	6.77822e-49	PGAM5	-1.28289	3.22299e-67	MPHOSPH9	0.614896	1.1741e-49	PRDX3	-0.957622	2.33714e-68	ASAP3	-0.772451	4.96125e-48	MCM6	-0.621787	1.75396e-42
LOC645752	-3.46994	7.17221e-49	USP47	0.827016	3.33294e-67	TNFSF11	-2.95936	1.2182e-49	UTP15	-1.13607	2.62181e-68	ABAT	1.49336	5.33497e-48	RNF10	-0.751348	1.78881e-42
SNX4	0.730548	7.53066e-49	MCM7	-0.710308	3.36018e-67	FGFBP3	-1.3178	1.25442e-49	SLC25A3	0.612374	2.65567e-68	GGCT	0.643946	5.59835e-48	KIAA1671	0.649989	1.9077e-42
SLC24A2	-2.56551	7.98381e-49	ARL2BP	1.7353	3.66238e-67	CHST4	-4.9536	1.27245e-49	STK24	0.818043	2.68495e-68	NPR1	-3.45159	6.03775e-48	EEF1A2	-3.20001	1.944e-42
PER2	1.69487	8.50181e-49	RRBP1	-0.96951	3.69188e-67	TMX1	-0.589512	1.33746e-49	SLC5A6	-1.55504	2.72765e-68	WAC	-0.498179	6.07479e-48	PLK1	1.05906	2.08537e-42
MME	0.962423	1.0055e-48	MYO1D	1.16775	3.72069e-67	NAA40	1.14575	1.34796e-49	PSMC3	-1.13725	2.80544e-68	HSDL2	-0.824207	6.14229e-48	CEBPB	-2.16818	2.10946e-42
DMRT1	6.74925	1.06193e-48	ZNF714	-0.840444	3.78028e-67	NSMAF	0.79282	1.39703e-49	SUSD4	2.87537	2.91422e-68	PINK1	-1.54848	6.71825e-48	SNX8	1.65067	2.12898e-42
SCN9A	-2.11935	1.19573e-48	VASP	-1.13494	3.8464e-67	POLR1E	0.831876	1.46246e-49	ZNF92	-1.04363	3.22014e-68	ASTN1	1.45011	8.30619e-48	BAG2	1.44954	2.26033e-42
PSMD14	-0.63307	1.20457e-48	DDIAS	-1.70995	3.86121e-67	PHF21A	0.86463	1.4627e-49	CHEK1	-0.895799	3.31003e-68	XPOT	0.49189	9.57569e-48	SSH2	-1.11557	3.10635e-42
CDK17	0.75067	1.23663e-48	ARHGAP5	0.658677	3.89888e-67	LINC01004	1.39521	1.52647e-49	HOTS	6.4191	3.32753e-68	MKRN1	0.617566	1.02723e-47	ANP32E	0.482336	3.20623e-42
NAE1	-0.550127	1.38554e-48	TMEM178B	-1.94184	4.09836e-67	DDX18	-0.525611	1.58039e-49	SERINC1	0.976329	3.37183e-68	MTL5	-1.67082	1.05508e-47	SLC4A4	-2.76208	3.41668e-42
SMPDL3B	-1.92323	1.44774e-48	DMKN	-1.46363	4.33763e-67	KCNK1	-3.80398	1.61859e-49	TMX1	-0.859871	3.40007e-68	KPNA2	0.505239	1.13261e-47	NUAK1	-0.803789	3.50285e-42
FAM13B	0.818846	1.9806e-48	AXL	1.25424	4.45516e-67	OPCML	-6.26013	1.631e-49	AHSA1	-1.00498	3.95692e-68	SURF4	-0.657793	1.16821e-47	SHTN1	-1.135	3.74405e-42
PELI2	0.676165	1.98278e-48	STARD4	-0.949839	4.48299e-67	NET1	-0.587916	1.68514e-49	HOMER1	-0.959477	4.106e-68	RAB20	-2.92654	1.178e-47	BUD31	-0.85189	3.87547e-42
RFX3	0.728746	2.0463e-48	PKHD1L1	3.74583	4.54883e-67	MAGI2	-1.47404	1.70061e-49	SLC22A23	-3.12488	5.41839e-68	AAK1	0.927707	1.20225e-47	FBLIM1	-1.92552	3.88493e-42
TMLHE	1.47477	2.07924e-48	DNAJA2	-0.746648	4.64811e-67	KDF1	-2.82724	1.77234e-49	TRO	1.0163	6.53932e-68	ZNF254	-0.58676	1.22241e-47	FAM208A	0.502076	4.01714e-42
AADAT	1.65183	2.16897e-48	PRSS1	12.244	4.66599e-67	THYN1	-0.934893	1.81751e-49	RBM27	-0.748045	7.04123e-68	PNCK	3.54607	1.29327e-47	GPC6	-0.549921	4.20387e-42
YPEL5	-0.971851	2.27967e-48	CHEK1	-0.844761	4.86667e-67	SLC5A3	0.522565	1.82298e-49	FBLIM1	-2.87096	7.30363e-68	KIF4A	0.63991	1.31722e-47	PKNOX2	1.59353	4.29202e-42
HIST1H4H	-0.735484	2.40765e-48	NNT	1.35323	4.90839e-67	TIMM50	-1.02186	1.88669e-49	SLC25A30	1.98239	7.51881e-68	PPA2	-0.62513	1.41403e-47	EIF4E3	1.48557	4.85459e-42
CDC42BPA	-0.593012	2.40912e-48	TERF2IP	1.38441	4.93047e-67	WDR75	-0.601923	1.95069e-49	GSR	-1.13397	8.24289e-68	SLC30A4	-5.24378	1.418e-47	IDI1	-0.854322	4.8827e-42
APOBEC3G	3.01341	2.5296e-48	MAP4K5	0.887763	5.06768e-67	HNRNPM	-0.529387	2.00397e-49	FAM208B	-0.851393	9.2163e-68	BFSP1	2.52052	1.43737e-47	SAP30	1.41773	4.9764e-42
CUL4B	0.591366	2.61106e-48	JPH1	-2.06279	5.36145e-67	DPY19L3	0.573966	2.0163e-49	SEPW1	-3.66499	9.32396e-68	LASP1	-0.630349	1.51949e-47	ATP11B	-0.568751	5.11693e-42
FKBP5	-0.744318	2.70633e-48	HDGFRP3	-0.820124	5.77981e-67	TMEM101	1.62835	2.03805e-49	CCNI	0.841384	9.80875e-68	GDF11	1.92067	1.68042e-47	TTC3	-0.462354	5.61426e-42
D21S2088E	-0.859932	2.71889e-48	CREM	1.77109	6.39255e-67	TRIOBP	1.05799	2.04503e-49	ARID3B	-1.07062	1.05125e-67	ARF1	-0.594395	1.75185e-47	SLITRK6	2.27988	5.84901e-42
WSB2	1.01464	2.74782e-48	PDIA6	-0.646287	6.6636e-67	PSMD2	-0.607578	2.34108e-49	CCT4	-0.701616	1.12015e-67	GPR153	2.93567	1.80843e-47	SFMBT2	1.4608	5.98568e-42
CCDC18	-0.799647	2.93823e-48	KDM3A	0.935644	6.81473e-67	SNX27	-0.708838	2.47546e-49	SPON1	4.40603	1.13566e-67	ERC1	0.622382	1.87435e-47	KIF27	0.796999	6.27475e-42
PPAP2B	-2.01977	2.9755e-48	SCARB2	0.817725	6.94361e-67	H1F0	3.55233	2.72432e-49	FAM63B	-1.36337	1.14774e-67	EDIL3	-1.16215	1.91883e-47	UBE2H	-0.520717	6.6628e-42
MAP4K1	2.97835	3.01466e-48	KIAA1524	-0.93193	6.98184e-67	MECOM	3.71415	2.74709e-49	GABPB1-AS1	1.06828	1.14826e-67	SCML1	2.12462	2.38202e-47	LINC01128	-1.60568	6.66732e-42
NCOA6	1.19593	3.07107e-48	TMED2	-0.718107	7.32245e-67	SAV1	-0.972934	2.9184e-49	CCDC93	1.03587	1.15366e-67	2016-09-08	0.767508	2.7674e-47	LRRC63	-5.63453	6.81239e-42
CYYR1	0.868298	3.16218e-48	CPD	0.710393	7.51573e-67	G3BP1	-0.499705	3.01087e-49	TDRD15	10.5517	1.17744e-67	MTCH2	-0.676841	2.78066e-47	CCDC181	1.32604	6.94979e-42
MAGI2	1.17196	3.49811e-48	LRRC8B	-1.20552	7.74315e-67	FOXN2	-0.861943	3.19013e-49	PGAM1	-0.689214	1.2117e-67	POLQ	0.658448	2.79709e-47	KLHL31	-3.14536	6.9826e-42
NDUFAF2	-1.25488	4.0052e-48	UTP15	-1.03086	8.05278e-67	IFT80	0.681429	3.23862e-49	IQCE	2.3037	1.2269e-67	MTURN	1.63807	3.11245e-47	SMAD3	-0.798848	6.9967e-42
JAM3	0.712853	4.31385e-48	PRKDC	-0.586612	8.2794e-67	NCEH1	1.80432	3.36987e-49	RAB7A	-1.06614	1.27672e-67	ADGRA3	-0.571126	3.31162e-47	SSH1	-0.943944	7.04288e-42
KIF1C	-0.664795	4.35382e-48	2016-09-08	1.10047	8.62381e-67	GLO1	-0.724755	3.94782e-49	DYRK3	2.45106	1.42241e-67	BTG1	0.844907	3.52024e-47	BTBD11	1.49157	7.44999e-42
TOMM5	-1.02109	4.58197e-48	LIN28A	-0.905985	8.66212e-67	RPS3A	0.501598	4.05363e-49	PSMA3-AS1	1.30167	1.43729e-67	MSRB3	3.27906	4.04857e-47	ZBTB38	-0.811169	8.36066e-42
CXCL5	-3.7313	4.76267e-48	NCOA1	0.955004	8.89328e-67	MRPL13	-0.922963	4.19468e-49	TARBP1	1.27868	1.4578e-67	INCENP	0.757731	4.38004e-47	RRAGD	-1.20667	8.63522e-42
ZC3H6	0.784979	4.92585e-48	GINS4	-1.37764	9.47481e-67	HFM1	1.58613	4.46932e-49	MELK	-1.1003	1.47566e-67	ISLR	-4.94665	5.18179e-47	LPAR6	-2.7657	8.72155e-42
DUSP4	1.26865	5.2623e-48	LGI1	8.45432	9.98357e-67	TNFRSF21	-1.21464	4.55841e-49	KHNYN	1.38176	1.49243e-67	STAG1	0.594306	5.21981e-47	KMT2E	0.497727	8.83298e-42
SDC3	-1.14132	5.49604e-48	RBM27	-0.717225	1.09482e-66	STMN2	3.38336	4.75931e-49	TNPO3	-0.784851	1.57528e-67	EPB41	0.529155	5.47563e-47	ATHL1	-1.45213	8.95763e-42
GFPT2	-0.627539	5.62748e-48	KIF2C	-0.898501	1.12915e-66	PDCD2	-0.652874	4.98903e-49	SHB	2.17351	1.57814e-67	ZMIZ1	0.99251	6.08736e-47	EFNA5	0.948782	9.49045e-42
PPP2R5C	0.596013	5.73327e-48	OSBPL1A	-0.944548	1.17797e-66	TMEM63A	-2.04237	5.01263e-49	SEL1L	0.925238	1.58171e-67	APOBEC3G	-2.76275	6.09484e-47	TFAP4	1.11808	1.14795e-41
SYT14	-1.1112	5.78275e-48	IRF6	-2.65125	1.22354e-66	NEMP1	0.633095	5.06822e-49	MAPK8IP3	1.48458	1.59627e-67	DPYSL2	0.503093	6.42374e-47	LRRC32	-4.94563	1.17206e-41
POLR3D	1.07004	5.97413e-48	ITFG1	1.26087	1.25947e-66	SURF4	-0.675383	6.20168e-49	ATP5G2	0.861672	1.63118e-67	ARL6IP1	0.505081	7.43955e-47	HSPG2	0.8807	1.17373e-41
SCRN1	0.585167	6.0315e-48	ZNF514	1.69834	1.34794e-66	NOP56	-0.501406	6.20714e-49	GLB1L3	-7.1471	1.69529e-67	PPP1R3C	-1.64609	7.58768e-47	MAP1LC3B	-1.00394	1.20668e-41
LPIN1	1.12491	6.12499e-48	NEK7	1.22946	1.39683e-66	GNPNAT1	-0.768987	6.28846e-49	TEX10	-0.909718	1.82766e-67	POLR1D	-0.660958	7.84102e-47	DUSP27	-4.31302	1.25236e-41
FBXW11	-0.69533	6.7489e-48	NUFIP2	-0.600185	1.45552e-66	UBE2V2	-0.695712	7.19837e-49	ANXA3	-2.71034	1.83787e-67	NAPG	-0.712701	8.56785e-47	QSER1	0.47736	1.28864e-41
ITGB5	0.667102	6.82165e-48	PPT1	-0.982796	1.62117e-66	B4GALNT3	1.35212	7.27371e-49	PARVA	1.94209	1.86012e-67	DDHD1	-0.732379	8.66147e-47	CEP152	0.66586	1.34196e-41
GABRA3	-3.17441	7.89636e-48	NKX3-1	4.22703	1.62284e-66	AMMECR1	-0.956877	7.72172e-49	SULF2	1.47996	1.90088e-67	C1orf43	-0.651257	9.25556e-47	NDUFA4L2	2.68057	1.34875e-41
DLG5	0.660549	8.03313e-48	ARIH2	-0.831884	1.64605e-66	RIMS2	-0.773238	8.43725e-49	ITM2C	-0.937614	2.11311e-67	ACACB	1.64246	9.58386e-47	ANXA7	-0.786574	1.36122e-41
LYPLA2	-1.39748	8.2218e-48	VPS36	1.0022	1.65051e-66	ADIPOR1	-0.706077	8.64138e-49	TWISTNB	-1.19764	2.17271e-67	SLC3A2	0.546656	9.78639e-47	CETN3	-0.708229	1.45095e-41
APC	-0.563201	8.95047e-48	TNFRSF8	-7.22976	1.69394e-66	AP3D1	0.562684	9.08737e-49	HOXD1	12.5173	2.31717e-67	WDR75	-0.570145	1.03342e-46	CDC42BPA	0.523048	1.48853e-41
PPIL1	-0.741683	9.39186e-48	H3F3B	0.644684	1.69394e-66	GMNN	-0.776147	9.83289e-49	CD3EAP	-1.75264	2.40705e-67	PDE4C	-3.78333	1.18828e-46	LAMB2	-0.585017	1.53231e-41
ATXN2L	0.910595	9.4087e-48	PRRT2	2.20668	1.79229e-66	PARD3B	1.33988	9.87481e-49	MRFAP1	-0.842712	2.47601e-67	ZFAND5	0.535037	1.33802e-46	ITGB1BP2	-2.99663	1.63612e-41
POGK	0.698402	9.68581e-48	ZNF90	-0.978867	2.10696e-66	MYO5C	-0.737404	9.90088e-49	EGF	2.44163	2.80829e-67	ITSN2	-0.932609	1.38689e-46	PCYT2	-1.78053	1.64562e-41
JAK1	-0.860915	1.00585e-47	NOL11	-0.833857	2.35533e-66	HSD17B12	-0.66064	9.93137e-49	QARS	0.78071	3.0136e-67	LRRC8B	-0.864672	1.41487e-46	AEBP2	0.692977	1.77832e-41
KCNK5	-1.60354	1.01545e-47	ZNF678	-0.813215	2.36347e-66	FKBP1A	-0.690412	1.12292e-48	PITPNB	-1.23575	3.47937e-67	LIN54	0.713129	1.46565e-46	SPOCK2	2.33529	1.91585e-41
NUSAP1	-0.576724	1.13398e-47	WDR75	-0.828924	2.36659e-66	LMNB2	-0.608623	1.15419e-48	GTF2E1	-1.38836	3.6607e-67	GARS	0.487442	1.67177e-46	MEST	0.484783	2.06437e-41
DPP7	2.88921	1.17899e-47	MME	-1.60801	2.46331e-66	FBXW11	-0.698589	1.15883e-48	GCN1	-0.805182	3.83244e-67	PSPH	0.900435	1.7466e-46	FEZ1	1.20981	2.105e-41
FAM162A	1.02508	1.1836e-47	PGM2L1	-1.32771	2.51149e-66	ZCCHC17	-0.843775	1.26202e-48	IMMT	-0.877601	4.05186e-67	CLIP2	-1.14902	1.78382e-46	JUN	-1.11273	2.18838e-41
KIF18A	-0.711081	1.215e-47	FHDC1	-3.66743	2.52e-66	CARHSP1	-0.89825	1.28986e-48	MCCC2	-1.01755	4.06577e-67	C11orf87	-3.32086	1.85616e-46	SPTLC2	-0.690629	2.22863e-41
FAM189A2	1.65242	1.23136e-47	MTR	0.786798	2.54399e-66	NELL2	-0.749891	1.30565e-48	SMAD3	1.55441	4.54345e-67	PTPDC1	-1.08944	2.09891e-46	CYP1B1	-2.58375	2.30747e-41
PCBP1	-0.661711	1.30484e-47	LCP1	3.0649	2.69478e-66	DIAPH1	-0.697176	1.31306e-48	CHMP2B	-1.05477	4.96138e-67	HEBP2	-1.58406	2.10604e-46	ZFHX4-AS1	4.76858	2.41943e-41
ATP5J2	-1.04219	1.34886e-47	ZNF165	-2.83564	2.9433e-66	ANKRD50	-0.624231	1.32548e-48	SOBP	2.78406	5.18971e-67	REV3L	0.72536	2.11879e-46	STAT6	-1.00446	2.41943e-41
HMGN3	-0.815486	1.38417e-47	TICRR	-1.16792	3.60931e-66	WWP1	-0.658647	1.327e-48	FAM167A	2.83671	5.19418e-67	PCDHAC1	1.78095	2.39643e-46	NNMT	4.29606	2.49334e-41
NEB	-2.48395	1.59495e-47	SAMHD1	-2.26178	4.05267e-66	PVRL2	-0.897237	1.33465e-48	SOX2-OT	2.60442	5.41743e-67	RFC5	0.752179	2.4242e-46	LPAR4	1.13231	2.61103e-41
LUC7L3	-0.504148	1.59495e-47	ARSJ	-5.48378	4.20093e-66	USP1	0.54752	1.44047e-48	MEX3B	2.14583	5.57719e-67	ACSS2	-1.86643	2.52112e-46	GIPR	-6.95048	2.97075e-41
CHRDL1	-1.96904	1.61502e-47	ALDH18A1	-0.936195	4.56333e-66	NCS1	-1.42911	1.48956e-48	SNRNP40	-1.01002	6.01604e-67	ZNF277	-0.759142	2.57037e-46	GALNT6	-3.99588	3.10289e-41
MYO3A	1.35455	1.68563e-47	LINGO1	-1.88804	4.62771e-66	MAML1	0.766366	1.49126e-48	FOXO1	-1.44242	6.31402e-67	NSUN2	-0.561034	2.97038e-46	GADD45B	-2.08723	3.17059e-41
MFSD11	1.2759	1.68851e-47	RAD54B	-1.25868	5.11599e-66	TAF7	-0.533379	1.53989e-48	RHEB	-1.11957	6.55795e-67	TMOD3	-0.603915	3.15121e-46	HIST1H2BO	0.857699	3.2646e-41
IFRD1	0.625347	1.69168e-47	PCOLCE	2.49341	5.13261e-66	ABCG2	-3.63695	1.67645e-48	HAX1	-1.32791	6.97575e-67	COPB2	-0.494954	3.2199e-46	GSE1	-0.851201	3.4375e-41
GNA12	-1.2376	1.69741e-47	TGIF1	-0.986149	5.39124e-66	RND2	-1.22894	1.69208e-48	AKAP8L	0.927795	7.15697e-67	TACC1	1.16182	3.41841e-46	ATF5	-2.29452	3.51712e-41
KAZN	1.65542	1.79103e-47	ZNF525	-1.00463	5.79909e-66	MLLT11	-1.50507	1.73682e-48	NSUN2	-0.886189	7.62685e-67	ADD2	-0.622846	3.83258e-46	ZNF600	-1.73371	4.46185e-41
SMC4	-0.496345	1.8124e-47	VOPP1	-1.16798	6.055e-66	SHROOM4	-2.07255	1.85875e-48	STAG1	0.914918	8.39111e-67	PROCR	-2.28868	3.91369e-46	ASS1	-1.12737	4.46328e-41
COCH	1.6934	1.83038e-47	ZNF649	-0.821181	7.19333e-66	OPA1	-0.501196	1.85875e-48	RBPMS2	-3.29544	8.9176e-67	TTYH3	-0.931494	4.04514e-46	CDC37	-0.589682	4.52626e-41
ASF1A	-0.96664	1.83574e-47	SRGAP3	1.9838	7.4233e-66	FGD5	-1.48686	1.89938e-48	BAIAP2	2.39476	9.09177e-67	OST4	-1.80352	4.15186e-46	MTM1	1.27021	4.53396e-41
SORCS1	-1.87308	1.85834e-47	LRRC59	-0.886655	7.68489e-66	ERRFI1	-0.846719	2.08219e-48	TMTC1	-1.33941	1.01201e-66	BCHE	-2.16619	4.15737e-46	EIF2A	0.486886	4.68777e-41
PET100	-1.69206	1.98736e-47	IDI1	-1.10511	7.7574e-66	MAATS1	1.58671	2.27752e-48	LARS2	-1.29004	1.01942e-66	TBC1D9B	-0.68233	4.23544e-46	SLC25A12	-1.27635	4.76532e-41
MAP3K4	0.562215	1.99177e-47	ADH5	-0.657691	8.9138e-66	KIFC2	2.15818	2.2881e-48	CEP112	2.17307	1.04947e-66	RNF145	-0.58558	4.28566e-46	PPP2R2B	1.62211	4.778e-41
ACBD7	-1.29225	1.99738e-47	HS3ST3B1	1.87787	9.28447e-66	DHFR	-0.543596	2.35653e-48	B3GALT5-AS1	-4.55605	1.13387e-66	A2ML1	-3.78816	4.38938e-46	PDIA3	0.465292	5.21262e-41
TBL2	1.14801	2.24464e-47	GAB2	1.338	1.00123e-65	TARBP1	0.869614	2.36052e-48	FKBP5	-1.13263	1.15707e-66	CLSPN	1.40899	4.78463e-46	MICAL1	0.970864	5.35111e-41
PSMA5	-0.642592	2.2656e-47	SNRPN	3.05318	1.02409e-65	PNP	-0.871541	2.54664e-48	EBF3	5.51069	1.2451e-66	LRRC8C	-2.97425	4.82796e-46	PCDHB5	0.671138	5.38746e-41
CCND2	0.558043	2.30154e-47	RMST	-1.62521	1.10579e-65	SKIDA1	1.32461	2.63852e-48	LINC00698	-3.97359	1.26408e-66	RPRD1A	-0.609449	4.9368e-46	GFOD1	-3.55873	5.52799e-41
OPRK1	3.67695	2.35557e-47	PAIP2	-0.823037	1.15819e-65	UBA6	-0.546052	2.84036e-48	ANXA7	-1.22834	1.29264e-66	LINC01278	-1.58795	5.04617e-46	CORO2A	-1.67514	5.83536e-41
OIP5-AS1	0.590407	2.42305e-47	A2ML1	-7.45873	1.1904e-65	SF3B6	-0.736607	2.87455e-48	ANTXR1	-1.17991	1.30143e-66	DPH5	0.682815	5.09336e-46	FAM83D	0.926095	6.11726e-41
STOX1	1.48247	2.53047e-47	ZNF480	-0.915398	1.51575e-65	SORL1	-0.569521	2.88428e-48	RMI1	-2.52504	1.40786e-66	IP6K3	11.3204	5.13996e-46	TNRC6C	0.793091	6.27489e-41
TES	0.860419	2.82032e-47	SNRNP40	-0.934473	1.56995e-65	PDLIM5	-0.736619	2.92575e-48	CASC10	2.63875	1.45846e-66	KLHDC7A	2.70953	5.18733e-46	LEMD3	-0.781029	6.47556e-41
SRSF2	-0.558932	2.96758e-47	PDGFRB	2.02686	1.69757e-65	UBE2D1	-0.826886	2.99847e-48	PPP1R12A	-0.686642	1.54066e-66	EPHA7	0.908611	5.22389e-46	NFE2L2	-1.14481	6.60938e-41
STARD7	-0.560661	3.09838e-47	ROBO1	-0.661551	1.97723e-65	KLHDC7A	-1.738	3.00985e-48	TAF4B	-1.37383	1.71231e-66	TNKS1BP1	0.628088	5.47854e-46	CHST11	-0.748746	6.68698e-41
DENND4B	1.22522	3.24464e-47	MAATS1	2.10025	2.01269e-65	SEC14L1	1.06243	3.23215e-48	LARP1B	-1.17351	1.77443e-66	ARPC3	-0.550906	5.87248e-46	CYP26C1	-5.10024	7.02899e-41
GALNT10	1.34716	3.39297e-47	ERVK13-1	2.34566	2.08213e-65	UAP1	-1.09034	3.34973e-48	SPINT2	-1.02939	1.8999e-66	RLF	-0.528047	6.57613e-46	REEP1	-2.61141	7.15531e-41
RBM7	0.909798	3.44755e-47	SCARNA12	-1.02455	2.1078e-65	SCUBE2	5.23339	3.4343e-48	IGSF3	-1.20104	1.90494e-66	ATF5	1.47225	6.70329e-46	LRRC2	-3.4162	7.24843e-41
FRA10AC1	0.855335	3.46908e-47	HECTD4	1.09647	2.11596e-65	NAT8L	1.97717	3.77288e-48	STEAP3	-3.84673	1.90769e-66	OPRK1	-3.33237	7.05327e-46	HPSE2	-5.33093	7.59708e-41
EFEMP2	2.75914	3.51993e-47	KAT2B	3.91966	2.41058e-65	FAM83F	-3.85823	4.28139e-48	SLC44A5	2.26092	1.91127e-66	FAM64A	1.24961	7.20948e-46	PDGFA	1.263	8.31597e-41
CCDC64	-2.00707	3.73253e-47	NCAPG	-0.750745	2.53289e-65	TEAD4	-1.6103	4.41774e-48	SPTSSB	-5.56161	2.42986e-66	2016-03-06	0.575135	7.75866e-46	PLCH1	0.705326	8.59784e-41
DAZAP1	-0.790264	3.73945e-47	EGR2	4.21526	2.6089e-65	BIRC5	-0.665526	4.6374e-48	SIK2	1.38721	2.46985e-66	USP28	-0.571228	8.78838e-46	VWA5A	-1.12705	8.90124e-41
CYR61	-1.66809	3.93533e-47	DACT3	5.74479	3.07866e-65	NCOA3	0.619341	4.70228e-48	NTN4	4.18347	2.73006e-66	CHD2	-0.491207	8.90601e-46	GRAP2	-6.24228	9.6347e-41
NDUFB9	-0.845497	4.02304e-47	C1orf21	0.975559	3.08638e-65	FAM35A	-0.766002	4.81987e-48	TP53INP1	1.74134	2.81392e-66	HOXB2	1.47205	8.96775e-46	RGS6	1.87331	9.91209e-41
APOB	-3.79117	4.11636e-47	SYT13	-2.59575	3.10683e-65	GDNF-AS1	4.69026	5.29728e-48	IGF1R	0.820275	3.00514e-66	TCEA1	0.482406	9.17509e-46	SBF2	0.550019	1.00032e-40
NRG1	2.55443	4.23359e-47	CDCA7	-0.858176	3.12303e-65	CHPF	-1.90332	5.4311e-48	LINC00458	-5.3249	3.43701e-66	C5orf24	-0.716605	1.01883e-45	LDAH	0.748801	1.05736e-40
SMAD5	0.519517	4.23864e-47	HIST1H2AM	-0.63988	3.28554e-65	RNF144A	1.08417	5.44666e-48	CSMD2	-4.2444	3.57869e-66	NPM3	-1.02189	1.02305e-45	ADAMTS8	-5.01913	1.09946e-40
CTDSP2	-0.621701	4.2731e-47	ATP1B3	-0.902395	3.29403e-65	MLF1	-1.06129	6.12374e-48	CCT8	-0.596644	4.02046e-66	PPM1G	0.495063	1.03425e-45	ANKRD18A	2.18151	1.14906e-40
POMP	-0.825986	4.36805e-47	CBS	-0.692811	3.36835e-65	SETD7	1.05352	6.2958e-48	MED23	0.989053	4.14148e-66	DPYSL5	4.57298	1.05819e-45	ANKRD20A9P	0.831933	1.17736e-40
EIF4E	-0.492168	4.45089e-47	USP53	0.999154	3.38743e-65	INPP5F	-0.562318	6.43255e-48	EIF3H	0.669403	4.16905e-66	TRIM38	-2.40928	1.0987e-45	ABCB11	-8.97728	1.1997e-40
FBN3	1.29257	4.48935e-47	PSMC5	-1.21816	3.78275e-65	APEH	-0.807724	6.44666e-48	BCOR	-1.16004	4.53686e-66	MSL1	0.614582	1.15993e-45	COLGALT2	-1.12788	1.24156e-40
AHSA1	-0.643832	5.07083e-47	RBPJ	-0.723419	4.01585e-65	BTG1	0.862054	7.60986e-48	PNO1	-1.56989	4.80967e-66	SUPT6H	0.527376	1.17461e-45	SEMA5B	1.18849	1.2729e-40
ZNF730	0.720359	5.2363e-47	PAM	0.876376	4.06122e-65	BUB3	-0.608421	7.93146e-48	VCAM1	5.32374	4.837e-66	G6PC3	-1.11744	1.32797e-45	S1PR3	-2.39191	1.29746e-40
VRTN	-0.645845	5.3574e-47	GRPEL2	-0.8689	4.15073e-65	TSTD2	0.852925	8.33726e-48	HOMEZ	1.81097	4.95448e-66	KIAA1586	0.754739	1.37223e-45	PLEKHH2	1.37531	1.33392e-40
SNX14	0.786932	5.3655e-47	APPL1	-0.819266	4.1534e-65	MIR302A	-2.89572	8.44827e-48	TOMM40	-1.39841	5.24001e-66	LINC00467	-1.85466	1.46319e-45	PDK3	0.608871	1.37244e-40
MYLK	-1.16149	5.69603e-47	TCF25	1.40739	4.55837e-65	CALCRL	-2.12743	8.73948e-48	MTSS1	2.51872	5.32351e-66	ERICH1	-1.00747	1.48436e-45	ENAH	-0.461446	1.38288e-40
PTGIS	-0.989532	5.73262e-47	MFAP4	3.4263	4.95129e-65	FAM83D	-0.892755	8.86953e-48	TGS1	-1.01779	5.64141e-66	RAPGEF5	1.20161	1.59943e-45	ZNRF3	1.04047	1.4078e-40
TOX3	-1.84894	5.79183e-47	BAZ2B	0.708342	5.33207e-65	LRRC8C	-3.06137	9.42113e-48	LAMTOR3	1.18322	5.69643e-66	TMEM144	-2.16356	1.60217e-45	PLD1	-1.93034	1.4272e-40
UGDH-AS1	0.521949	5.8724e-47	LOC101927668	-4.20619	5.34734e-65	MAVS	0.635813	1.05836e-47	PEX5L	-4.61471	5.87876e-66	APBB2	0.594464	1.60225e-45	NAV2	-0.63666	1.53115e-40
SEMA6D	-4.43883	5.95157e-47	SPSB4	1.72867	6.1174e-65	WIPI1	-2.02242	1.07782e-47	SQSTM1	-1.57283	6.68856e-66	MECOM	3.09619	2.00859e-45	TGM2	-4.07363	1.53135e-40
KIF4A	-0.636129	6.79926e-47	TMEM45A	2.68624	6.31859e-65	SF3A3	-0.519761	1.10657e-47	AKAP9	0.655281	6.92542e-66	TNFRSF10B	-0.690951	2.03876e-45	PLXND1	-1.44996	1.57215e-40
CCDC110	-5.56918	7.16614e-47	BACE1	1.85753	6.41964e-65	BRD7	0.581804	1.15441e-47	PRR13	-1.40488	7.22111e-66	ZCCHC8	0.673368	2.045e-45	TMEFF1	0.997091	1.73654e-40
PAIP2	-0.578362	7.29036e-47	ZNF702P	2.58465	6.72332e-65	FAM111A	-0.946127	1.25937e-47	EXOSC9	-0.961805	7.23495e-66	BEX4	-0.943145	2.10674e-45	USP3	0.6414	1.80998e-40
BRIP1	-0.662376	7.30037e-47	DIRAS1	-2.98199	7.52218e-65	MAP2K1	-0.717056	1.30622e-47	CCDC92	5.35836	7.48174e-66	STT3A	-0.498242	2.11902e-45	C2CD5	0.61164	1.9545e-40
KNSTRN	-0.739144	7.57284e-47	IGSF3	0.946345	7.55674e-65	WARS2	1.25032	1.42071e-47	NOP58	-0.762021	8.07222e-66	ZNF268	0.665743	2.2984e-45	CALB2	-4.11379	2.01642e-40
HSD17B7	1.32772	7.76137e-47	RNF103	1.56365	7.94433e-65	ADAMTS18	4.32156	1.4817e-47	RGS6	3.80344	8.55477e-66	ANP32E	0.48865	2.39913e-45	LOC101928162	11.6285	2.04047e-40
PIP4K2C	0.948562	7.86573e-47	RAB15	-1.65525	7.98764e-65	CASC10	1.82089	1.50928e-47	SMYD2	2.32772	8.56886e-66	EGF	-1.98161	2.59105e-45	IDH3A	-1.3028	2.24983e-40
NME1	-1.01277	8.48062e-47	RALYL	5.69491	8.39337e-65	U2SURP	-0.492905	1.55129e-47	RBM23	1.10455	9.02675e-66	SNX14	-0.743364	3.06337e-45	MEX3C	0.476366	2.34781e-40
DUSP10	2.96615	8.50634e-47	DNA2	-1.00485	8.44246e-65	GSN	1.02688	1.60905e-47	OLFM1	-2.93972	1.00307e-65	MAP3K8	-1.91699	3.4016e-45	PLEKHA8	0.485603	2.47005e-40
CCDC90B	0.730779	8.79638e-47	RABL6	0.914422	8.56989e-65	ACAA2	-0.662742	1.62368e-47	IFT172	1.36128	1.04811e-65	HEXB	-0.741437	3.45614e-45	ITGA1	1.25771	2.61772e-40
LFNG	1.95361	8.80726e-47	RNF207	4.01873	9.40221e-65	TRAF3IP2-AS1	1.56212	1.67916e-47	PGK1	0.645788	1.09135e-65	PSPC1	0.555546	3.50319e-45	WNT7B	4.28281	2.86599e-40
TFPI	2.59695	9.3504e-47	METTL5	-1.12398	9.84295e-65	ADCY6	1.56481	1.77801e-47	CPE	1.52592	1.16368e-65	TMEM33	-0.517505	3.5457e-45	MAGEF1	-0.590409	2.87651e-40
SLC35F2	0.92831	9.68917e-47	ZC3H11A	0.641938	1.2112e-64	SOX2	0.648923	1.8523e-47	C5orf24	1.08467	1.18192e-65	TPT1	0.479053	3.84605e-45	MLH3	0.591257	3.49658e-40
ZC3HAV1L	2.00296	9.77003e-47	SEMG1	-12.4147	1.2656e-64	TIMM8B	-1.31548	1.96318e-47	MERTK	1.56286	1.19302e-65	CAMK2N1	2.61001	4.15657e-45	WLS	1.04718	3.57721e-40
ZNF480	-0.639602	9.90766e-47	ENSA	-0.794124	1.47374e-64	ARL5A	-0.641969	1.99999e-47	ARF4	-0.845491	1.27791e-65	OCIAD2	-1.85665	4.21872e-45	VPS29	-1.06654	3.61118e-40
CFLAR	1.0571	1.05623e-46	VCP	-0.626692	1.48168e-64	KIAA1161	-3.8058	2.06678e-47	ARMCX2	-1.05174	1.33723e-65	BTRC	0.689131	4.47263e-45	ZDHHC9	0.820747	3.67553e-40
ESCO2	-1.0639	1.0971e-46	COL18A1	1.49067	1.68344e-64	H2AFJ	-2.00683	2.06722e-47	ZNF93	-1.06409	1.34046e-65	PDK3	-0.645526	4.94524e-45	PSMA4	-0.484768	3.74931e-40
UBE2N	-0.613019	1.20966e-46	UBE2C	-1.00729	2.04472e-64	LINC00342	1.87472	2.23231e-47	TMEM151B	-4.6661	1.37772e-65	AP1S2	-0.60906	5.08039e-45	FAM65B	1.00856	4.11701e-40
LAMA1	0.507068	1.22855e-46	CEP112	2.03388	2.11906e-64	SUB1	-0.59381	2.29e-47	PCNXL4	1.04535	1.45048e-65	NR6A1	0.476318	6.09995e-45	PADI2	3.03758	4.26476e-40
LYAR	-0.841765	1.34217e-46	SRF	0.992649	2.17748e-64	NEK3	1.00087	2.29988e-47	SDHD	-1.93759	1.50703e-65	EI24	-0.70199	6.202e-45	ULBP1	-2.12056	4.32962e-40
PSPH	-0.911723	1.3713e-46	LITAF	-0.955781	2.19991e-64	ZNF578	1.14853	2.47581e-47	PCGF5	2.40681	1.53637e-65	KBTBD11	1.20111	6.33666e-45	CASC15	1.2847	4.55698e-40
MRPL45	0.606563	1.3924e-46	PIF1	-2.04057	2.22691e-64	FKBP9	1.31464	2.81533e-47	SPINT1	-2.0573	1.55293e-65	TET1	-0.479094	7.74015e-45	SEC61G	-0.849701	4.56454e-40
CASC15	1.33109	1.46768e-46	ALYREF	-0.935669	2.25681e-64	TLN2	0.652717	2.82509e-47	NOP10	-1.63775	1.56727e-65	PYCR1	0.664145	8.51417e-45	WIPF2	0.872616	4.63155e-40
CSMD2	-2.00688	1.50328e-46	CCDC6	-0.878633	2.39505e-64	SIK2	0.962113	2.83912e-47	COPS3	-0.960956	1.57212e-65	COL9A1	2.4639	8.79824e-45	APOBEC2	-6.27109	4.63293e-40
STX6	-0.663349	1.51004e-46	BEX2	-1.40706	2.41472e-64	NR5A2	-1.67284	2.87744e-47	C21orf59	-1.03153	1.5732e-65	ATP2B4	-0.592019	8.88227e-45	NCOA3	0.532093	5.12563e-40
HIST1H4E	-0.671122	1.54799e-46	PCDHGB7	1.77165	2.51393e-64	NOTCH2	0.569772	2.98231e-47	SLC25A13	-0.880058	1.65111e-65	PITPNC1	-0.854629	9.27464e-45	TRABD2A	1.39017	5.31697e-40
FARSB	-0.673008	1.58547e-46	RBM39	0.593547	2.54397e-64	TCHP	1.2085	3.05511e-47	GABRA1	-12.8948	1.72993e-65	UHRF1BP1	0.615568	9.27464e-45	DYRK3	1.2988	5.53466e-40
CALML4	-1.46778	1.66366e-46	VPS13B	0.832047	2.65687e-64	RAB3GAP2	-0.567844	3.1653e-47	UTP11L	-1.0562	1.72993e-65	TNIP1	-0.886331	9.36657e-45	BAIAP2	1.28651	5.60244e-40
SH3RF3	3.96976	1.69564e-46	BOP1	-1.84347	2.65706e-64	IRF2BP2	0.85278	3.26038e-47	TSPAN3	1.13665	1.74781e-65	CNOT1	0.477444	9.78707e-45	RGS2	-1.79132	5.95941e-40
SULF1	-1.14619	1.80282e-46	FYTTD1	1.015	2.82025e-64	SCML1	2.13508	3.657e-47	TSSC2	-1.96515	1.76982e-65	MPPED2	3.644	9.79696e-45	EPB41L1	1.16881	6.07329e-40
BLCAP	-1.34924	1.81867e-46	TMEM132C	4.41513	2.91474e-64	IER5L	4.0573	3.85706e-47	PSMB4	-1.19378	1.84489e-65	PRLR	-2.32858	9.80667e-45	ETF1	-0.492956	6.11019e-40
RMND5A	-0.510514	1.93732e-46	PLA2G16	-3.76173	3.0111e-64	ANK2	0.566861	4.09555e-47	CTSB	1.44815	1.85421e-65	TRPM2	-5.473	1.02926e-44	CDC20	0.769319	6.28152e-40
ZMYND8	-0.522228	2.10069e-46	PTBP1	-0.654779	3.02179e-64	TFCP2L1	-3.27056	4.12664e-47	ZNF160	0.942419	1.8568e-65	EPHB1	2.3412	1.07419e-44	TCEAL8	-0.593089	6.40873e-40
WIPI2	-0.81782	2.17679e-46	AEBP1	1.75532	3.07477e-64	CACNA1E	2.75681	4.15827e-47	APLP1	3.23166	1.86288e-65	BEX1	-0.952633	1.07955e-44	PPM1E	1.40239	6.61928e-40
DBF4	-0.630075	2.25541e-46	CHRM2	7.78145	3.07677e-64	CRYZL1	1.28645	4.48039e-47	ATCAY	-2.48086	1.99903e-65	UNG	0.626915	1.09517e-44	TGFB1	-3.53761	6.68506e-40
MGC12916	1.67724	2.30836e-46	FANCI	-0.811193	3.13785e-64	ENO2	0.800458	4.52998e-47	ACKR3	4.48236	2.02982e-65	WDR7	0.794824	1.1241e-44	PSMD2	-0.556058	7.7481e-40
S100A11	1.43282	2.31539e-46	IFT140	1.3129	3.32917e-64	MIA3	0.500023	5.48523e-47	ADAMTS6	1.78104	2.13527e-65	PLSCR4	-2.90686	1.12889e-44	COX7A2	-1.17657	7.86622e-40
ZNF788	-0.692085	2.35916e-46	ATG3	-1.02149	3.36043e-64	STX18	0.922072	5.57301e-47	ADAM17	0.931602	2.13714e-65	NR3C1	-2.80242	1.12896e-44	S100A13	-1.19467	7.97966e-40
CSTF3	-0.682925	2.45807e-46	ARHGEF25	2.84441	3.67244e-64	ZNF704	1.05999	5.68338e-47	MAN2A2	2.65826	2.15317e-65	SLFN13	-1.03575	1.16782e-44	DIP2B	-0.508187	8.24513e-40
FAM110B	2.20293	2.46405e-46	DNAH2	5.03549	3.86381e-64	CPEB4	-1.12815	6.22683e-47	ALDH1B1	-1.57917	2.26119e-65	LDHA	-2.14477	1.18523e-44	IKZF2	0.97384	9.08835e-40
MAP1A	-3.20106	2.47998e-46	LGI2	2.04718	4.48004e-64	NHEJ1	0.918921	6.22683e-47	PPP1CA	-1.19458	2.46719e-65	CTDSPL	0.960684	1.20075e-44	HNRNPUL1	0.465184	9.10629e-40
DBI	-1.19282	2.51486e-46	ENPP2	2.50976	4.65372e-64	EHBP1	-0.633956	6.57511e-47	UGDH-AS1	0.738355	2.50396e-65	EFNA5	1.00071	1.24645e-44	SCNN1A	-4.00982	9.33038e-40
TMED7	0.573409	2.51486e-46	PSMA5	-0.881339	4.78468e-64	CFAP44	2.10244	6.66376e-47	MBP	-3.30124	2.61231e-65	THRB	2.94879	1.24967e-44	ZBTB46	-1.58147	9.46787e-40
DCAF10	1.12011	2.54716e-46	CHORDC1	-0.905793	5.00274e-64	CTCFL	1.27859	6.78208e-47	WSCD2	3.59981	2.7868e-65	ZNF37BP	0.814178	1.36241e-44	THY1	-1.53992	9.46787e-40
NIPA2	0.656378	2.74709e-46	TMEM135	0.83158	5.22437e-64	DPY19L4	0.72723	7.23027e-47	PIK3C2A	-0.620386	2.82042e-65	ENO1	-0.476181	1.44231e-44	ANKRD18B	1.50218	9.49428e-40
ZNF432	1.41659	2.8474e-46	RAC1	-0.746886	5.40173e-64	MYO3B	3.47164	7.39005e-47	RMND1	1.29134	3.11815e-65	DPP10	-1.28686	1.48629e-44	PSMD1	-0.494638	1.04821e-39
TBCK	0.76807	3.1434e-46	CCDC86	-1.76646	5.53101e-64	FAM193A	0.920236	7.90918e-47	NAV3	3.18537	3.21715e-65	C9orf41	-0.83261	1.52225e-44	CRLS1	-0.991293	1.11225e-39
RAD1	-0.816552	3.27747e-46	PRPF40A	-0.576786	5.56444e-64	EEF1E1	-1.26423	8.26702e-47	RAB15	-1.8548	3.31321e-65	ABHD12B	-4.89912	1.58157e-44	SLFN5	-1.87863	1.23625e-39
ZNF655	0.604269	3.34939e-46	LPP	0.69867	6.00128e-64	MGST3	-1.26112	9.56595e-47	BOLA3	-2.72084	3.43322e-65	CLYBL	1.69491	1.62163e-44	MIR100HG	-2.78635	1.30116e-39
ADRBK2	-0.65157	3.43937e-46	FUT1	-2.17688	6.00593e-64	DERA	0.897635	9.69164e-47	DNALI1	1.96285	4.22829e-65	TMEM74B	-3.72375	1.79944e-44	USP9X	-0.459222	1.35293e-39
MNX1	6.719	3.52499e-46	PPP1R14C	3.72338	6.0183e-64	PCSK6	2.70315	9.97936e-47	CDS1	-1.9122	4.24963e-65	ACAP2	-0.544926	1.8823e-44	LRRC1	-1.32514	1.40625e-39
VOPP1	-0.792396	3.56252e-46	LOC100128885	-2.05967	6.26545e-64	ABCE1	-0.492797	1.05153e-46	HEY2	-3.16202	4.27083e-65	GTF2E2	-0.892333	2.01257e-44	PROSER1	0.627228	1.40904e-39
MTMR2	0.644422	3.80246e-46	CDH1	-2.85019	6.80623e-64	TRIO	0.56502	1.14823e-46	ACTR3	-0.747912	4.34243e-65	GLDC	0.629959	2.17032e-44	NDUFV2	-0.64904	1.45756e-39
NUAK1	0.844339	4.14623e-46	CRHBP	8.82098	6.87971e-64	MAP7	-2.85381	1.17259e-46	TJP1	-0.595045	4.34585e-65	PPIG	0.514213	2.3684e-44	NEUROG1	6.24385	1.55928e-39
VWA8	0.675956	4.15043e-46	TRNP1	-3.12893	7.06999e-64	ZCCHC8	0.694158	1.17259e-46	FOXN3	-0.743303	4.37442e-65	TSHZ3	1.60412	2.45275e-44	GABPB1-AS1	0.603938	1.62521e-39
CKAP5	-0.486967	4.28979e-46	NOP58	-0.717599	7.1206e-64	LENG8	0.786217	1.1805e-46	SNRPB	-0.954748	4.42793e-65	TTLL7	1.36609	2.73596e-44	CABP7	5.01723	1.73837e-39
TRIM22	-2.32242	4.40531e-46	SPTLC2	-0.905668	7.51112e-64	ACTN3	-2.26126	1.22263e-46	STK39	-1.31781	4.77774e-65	ACOX1	-0.903905	2.74542e-44	DNAJC5G	-9.14143	1.87107e-39
DIAPH1	-0.66867	4.45077e-46	PRPF39	0.856537	7.7426e-64	DESI2	-0.509202	1.22559e-46	LRRC8B	-1.25493	4.78531e-65	KIF11	0.486888	2.92808e-44	NFYC-AS1	1.77408	1.90918e-39
FAM96A	-0.782912	4.52667e-46	POU3F3	5.50955	8.3875e-64	SCAF4	0.735311	1.26926e-46	ACTR1A	-1.02103	4.83518e-65	MUC3A	-3.67013	3.23486e-44	VAMP8	-2.13949	2.01983e-39
CAPNS1	0.615117	4.59765e-46	SH3RF2	5.92225	8.4115e-64	HS3ST3B1	1.36699	1.34029e-46	CDC37	-0.919695	4.92353e-65	ZNF101	0.852362	3.24833e-44	ZNF286A	0.533917	2.21826e-39
C17orf96	2.93257	4.68068e-46	PNPT1	-0.928744	8.50308e-64	STX6	-0.657021	1.40461e-46	ELAVL2	-1.8151	5.31956e-65	LY6E	-1.4749	3.51183e-44	SERPING1	-0.83791	2.22134e-39
ACVR2B	0.489487	4.83019e-46	YWHAQ	-0.681497	8.93281e-64	ALDH18A1	-0.640147	1.4763e-46	CLIP3	2.76694	5.34471e-65	KCNV1	-9.37035	3.6195e-44	NUP50	-0.46841	2.33088e-39
JAZF1	-2.1683	4.91373e-46	NKX2-6	9.40278	9.62398e-64	TMEM200A	-1.98044	1.7094e-46	ANXA4	2.33318	5.52597e-65	SV2A	0.826737	3.98517e-44	FAM118A	-1.26936	2.3551e-39
PBDC1	-1.24854	4.9235e-46	NOTCH2NL	1.37772	9.97906e-64	SNORD116-14	-2.0257	1.719e-46	ITPK1	-1.75013	5.68748e-65	TMEM68	-0.973251	4.0916e-44	RPS20	0.474389	2.38508e-39
EML1	-1.02669	4.9357e-46	FLNA	0.766846	1.24875e-63	PSMB7	-0.637609	1.96045e-46	CKB	0.954954	5.90536e-65	EPN2	-0.822432	4.63986e-44	APCDD1	1.19961	2.41971e-39
CDC37L1	-0.931465	4.94355e-46	TIMM50	-1.37464	1.27244e-63	SNRPD1	-0.593467	2.04706e-46	FEN1	-1.37882	6.12445e-65	CHGA	-2.87206	4.91497e-44	PI4KA	-0.843049	2.64224e-39
GABRA5	-1.85505	5.53568e-46	IGF1R	0.770734	1.30327e-63	TDRG1	4.25458	2.1262e-46	PSMB3	-1.71063	6.76836e-65	MIA3	0.481439	4.91655e-44	DHCR24	-0.566218	2.66939e-39
LEFTY1	3.20658	5.77823e-46	MN1	3.04249	1.33731e-63	EEF1D	0.489547	2.19084e-46	LMO7	-1.86035	7.10413e-65	ZNF28	-0.80135	5.27609e-44	PCM1	0.448736	2.71509e-39
FZD10-AS1	7.99097	6.07993e-46	LINC01000	1.75007	1.35736e-63	TMC6	-1.63541	2.19457e-46	CCDC160	2.27105	7.29998e-65	CTPS1	0.67052	5.31701e-44	C8orf34	3.39432	2.84622e-39
TNNT1	0.800755	6.46368e-46	HRC	2.27299	1.55485e-63	EPHA1-AS1	-2.66166	2.21765e-46	KIAA0391	-1.1679	7.41454e-65	ACSL6	-4.06004	6.2532e-44	CCDC3	-4.24782	2.85368e-39
RXRG	7.79818	6.81007e-46	TGFBR1	0.709173	1.59173e-63	FLJ42627	1.42745	2.28597e-46	GJC1	-0.787333	7.95177e-65	ADGRL3	-0.624333	6.31707e-44	HEATR5A	-0.832785	3.25531e-39
VASP	-0.750728	6.98122e-46	NELL2	-1.01387	1.62338e-63	GSKIP	-1.09883	2.42002e-46	PPIEL	3.10746	8.30912e-65	RAD51AP1	0.624527	6.53323e-44	ISOC1	-1.2505	3.38734e-39
MTUS1	-2.35701	7.05125e-46	CPEB2	3.24018	1.62546e-63	CACNG7	-1.98487	2.45439e-46	GPSM2	1.34461	8.34233e-65	TTC29	-2.34831	7.11919e-44	UTY	-0.52069	3.44286e-39
KIFC2	2.07943	7.44151e-46	2016-09-11	0.643126	1.83908e-63	FREM1	1.11295	2.64699e-46	CCNYL1	-1.894	8.94832e-65	LINC01108	-3.38708	7.28411e-44	PSMA5	-0.62476	3.49585e-39
SF3A3	-0.502929	7.45033e-46	MIR302A	-5.57016	1.8656e-63	AKAP13	0.502263	2.7708e-46	LCA5	1.51244	8.97367e-65	DPEP1	-3.60847	7.33693e-44	FNIP2	-2.00228	3.91188e-39
TFRC	0.525142	8.18827e-46	SDK1	2.00428	1.9622e-63	MRPS9	-0.585553	2.83406e-46	TSR1	-0.754692	9.16638e-65	PPAP2B	1.77438	7.447e-44	SRPK1	0.468009	4.12185e-39
TTI1	-0.673465	8.46197e-46	KIF2A	-0.781798	1.99554e-63	SCN9A	-1.93509	3.30714e-46	FUT11	1.91777	9.61808e-65	RHOT1	-0.57966	7.48546e-44	USH1C	4.25365	4.21928e-39
LMNB2	-0.572462	9.14965e-46	BBX	0.721062	2.07914e-63	KIAA0513	1.66639	3.57903e-46	LAMB2	0.982537	1.02752e-64	CDS2	0.563792	7.53417e-44	CACNB2	-2.62008	4.24512e-39
PCBP4	1.36723	9.1554e-46	DAZL	-5.63426	2.1243e-63	GPX1	-1.19883	3.91261e-46	CHKA	-1.16964	1.03887e-64	ZCCHC3	-0.702718	7.8226e-44	FOSL2	1.51268	4.52606e-39
OTUD6B-AS1	-0.850126	9.48166e-46	ZNF273	-1.27597	2.19602e-63	ADRBK2	-0.644291	3.91542e-46	PSMB7	-0.958789	1.03887e-64	MDM1	0.831753	8.76391e-44	SNRPN	-1.67146	4.56033e-39
DENND5A	0.638109	9.6088e-46	SLC3A2	-0.756704	2.20997e-63	SNORD116-26	-3.19543	3.92506e-46	MYEF2	0.716724	1.04455e-64	ATP8B3	-2.87592	9.19609e-44	LSAMP	-0.975809	4.60899e-39
HYMAI	7.01493	9.86563e-46	MYBPC3	3.92169	2.29121e-63	ADH5	-0.486834	4.06147e-46	IGSF1	-2.22291	1.09781e-64	IFITM2	-1.79995	9.30381e-44	DIDO1	0.483441	4.95397e-39
ADCK3	-1.39427	9.99491e-46	ANP32E	-0.688743	2.29121e-63	KIF1C	-0.63187	4.07375e-46	ARHGAP23	-2.34347	1.10518e-64	STEAP1	2.81	9.345e-44	POU3F1	1.90131	5.22851e-39
PRKAA1	0.663733	1.00417e-45	PARPBP	-1.16256	2.33128e-63	TPT1	0.484381	4.08164e-46	AMIGO2	2.89843	1.11313e-64	FXYD6	2.13506	1.02161e-43	H1F0	1.6365	5.27646e-39
GOLGB1	-0.488799	1.04398e-45	RARG	-1.74092	2.37959e-63	ZNF37BP	0.846329	4.36051e-46	TTC14	0.921122	1.15034e-64	RABGAP1	0.625335	1.0535e-43	NDUFC2	-1.55909	5.27646e-39
SLMAP	-0.647979	1.06081e-45	BACH2	1.83361	2.54319e-63	GATAD2B	0.909406	5.30366e-46	KCNG3	-4.83712	1.16669e-64	GAPLINC	-6.28926	1.05487e-43	PRKAG2	-1.33882	5.27646e-39
PHC1	-1.94873	1.19586e-45	GCN1	-0.729673	2.64949e-63	SP1	0.492229	6.10608e-46	EPT1	-0.802182	1.20439e-64	PTPRM	-0.83095	1.08338e-43	KIF11	0.470006	5.51644e-39
IMPA1	0.82285	1.22393e-45	ANKRD6	1.39021	2.80592e-63	ADGRG2	-1.90262	6.16944e-46	DOCK5	1.354	1.25106e-64	SUSD1	-1.79822	1.09914e-43	CIZ1	0.536043	5.69363e-39
COX7B	-1.24444	1.22524e-45	SMG6	1.07368	2.83691e-63	GDPD2	1.24341	6.38366e-46	COL3A1	2.2543	1.29537e-64	XPNPEP1	0.661995	1.1505e-43	TCF7L2	0.82432	6.37782e-39
PRRC2B	0.499387	1.31808e-45	USP7	-0.595973	2.88444e-63	RPL39L	-1.43416	6.46558e-46	SSRP1	-0.633387	1.33446e-64	LCTL	2.83837	1.15095e-43	PTH1R	-3.0957	6.48571e-39
CENPA	-1.7853	1.35576e-45	HOTS	5.99132	3.15752e-63	SNRPD2	-0.875101	6.53114e-46	ZKSCAN8	1.32909	1.46353e-64	CASP10	-2.89191	1.1576e-43	SPAG6	3.66601	6.53975e-39
PPIL3	1.00429	1.41205e-45	PLA2G4C	-6.16158	3.19062e-63	USP9Y	-0.53701	7.15323e-46	MRPS16	-1.04691	1.46634e-64	BRD7	0.527741	1.28186e-43	HDAC2	-0.469858	6.58621e-39
ULK2	1.19183	1.54599e-45	PRKD1	2.32749	3.24533e-63	PIK3C2A	-0.48714	7.29759e-46	RNASEH2A	-1.46214	1.47405e-64	SLCO4C1	-1.86836	1.29791e-43	FAR1	0.51046	6.78579e-39
COL11A1	0.798607	1.56019e-45	PI4KA	1.32542	3.28667e-63	FBXL13	2.52387	7.49207e-46	PLXNC1	2.93479	1.61472e-64	HIBADH	-0.830666	1.32883e-43	HEY1	-2.55743	6.92064e-39
ACER2	-2.31194	1.69693e-45	TP53	-1.07019	3.60904e-63	ZNF488	-4.63136	8.12679e-46	RFC1	-0.696656	1.64876e-64	ASXL1	0.724907	1.34601e-43	SLC7A1	-0.544325	7.67412e-39
HIST1H2AC	-0.677108	1.75581e-45	ZCCHC17	-1.13559	3.62063e-63	TMCC1-AS1	2.65566	8.4738e-46	EGR2	4.26023	1.66629e-64	SRSF8	-1.49955	1.38837e-43	MAPK12	1.41896	8.12713e-39
FEZ1	-1.57658	1.85477e-45	CUL9	2.14133	3.71857e-63	C5	3.05483	8.5808e-46	DBX2	6.03818	1.74175e-64	UBE2L6	1.00241	1.39322e-43	FGFR1OP	0.609954	8.12713e-39
INSIG2	1.36835	1.88283e-45	JUP	1.18956	3.82316e-63	MYH10	0.483704	8.69592e-46	RIF1	-0.580566	1.74802e-64	KCNH7	3.30728	1.41942e-43	SLC39A6	0.502327	8.42247e-39
NAIP	1.20053	1.90144e-45	EPHA1-AS1	-5.12913	4.22579e-63	RPL14	0.511468	9.12574e-46	TRA2B	-0.680815	1.82052e-64	PSMC5	0.795343	1.52383e-43	PCDH20	-1.92429	8.4442e-39
PDGFA	-1.15781	1.90144e-45	AUNIP	-1.53094	4.26749e-63	FBXO34	-1.19385	1.06154e-45	JUN	2.27396	2.05219e-64	BCL11B	-1.74794	1.62212e-43	GRIA3	-1.99227	8.67395e-39
ANKRD33B	-1.49545	1.93462e-45	RAB11FIP4	-0.977314	4.38475e-63	DCUN1D1	-0.580521	1.06154e-45	MAP2K1	-1.0669	2.09965e-64	NOP58	0.482671	1.7013e-43	APLF	-0.754886	9.00467e-39
TUB	-0.799594	1.95725e-45	RB1CC1	-0.656083	4.55699e-63	SLC19A2	-0.968088	1.0741e-45	SPEF2	3.60046	2.13585e-64	SLC15A3	2.98328	1.74542e-43	CD300E	-11.7013	9.62937e-39
CASC3	0.557076	1.98385e-45	TMEM165	-1.06839	4.71184e-63	TRIB1	-0.869484	1.07703e-45	ROR2	1.94969	2.16333e-64	PSMC3	0.653437	1.87464e-43	ACAT2	-0.662039	9.99276e-39
PATL1	0.800497	2.20273e-45	PCED1A	2.5973	4.72688e-63	DOCK11	0.706359	1.18026e-45	RBPMS	-1.64134	2.4199e-64	PHB2	-0.476159	1.92096e-43	SPTBN1	-0.443661	1.00807e-38
HACD3	-0.489055	2.20273e-45	PRELID2	1.71532	4.93159e-63	CBX5	0.4818	1.23091e-45	RUVBL2	-1.06258	2.48657e-64	MYSM1	-0.514488	1.99559e-43	FIGNL2	0.930349	1.02817e-38
STOM	-0.967666	2.23444e-45	SLC20A1	-0.905832	5.21473e-63	NBPF8	1.60032	1.33963e-45	APOB	2.2105	2.68438e-64	LRBA	-0.470984	2.04312e-43	POU3F3	1.65479	1.04855e-38
PMEPA1	1.97447	2.37519e-45	DHX32	1.02902	5.30571e-63	DDX17	0.482679	1.46485e-45	ZNF441	3.28597	2.78342e-64	SEC14L1	0.928409	2.09469e-43	TMEM67	0.937337	1.22061e-38
AKR1A1	-0.645082	2.65653e-45	MAB21L2	7.30452	5.76712e-63	PSME3	-0.633742	1.49164e-45	SDHB	-1.72731	2.89389e-64	G3BP2	0.47575	2.19384e-43	NANS	-1.12414	1.23157e-38
RBM3	0.535123	2.85937e-45	PDCD4	0.968699	5.82775e-63	RPL36A	0.665693	1.5132e-45	CEP250	0.986966	3.18059e-64	SREK1	0.479146	2.24302e-43	RSU1	-0.703349	1.248e-38
CAP1	-0.521307	3.04868e-45	BCL2	2.41514	5.90564e-63	COX17	-1.0411	1.51386e-45	C3orf52	-2.99789	3.24518e-64	SPATA16	-5.83337	2.28461e-43	CCNG2	0.829163	1.26078e-38
MIR17HG	-0.606209	3.20892e-45	LRRN3	4.43251	6.6778e-63	SCRN3	1.26341	1.53591e-45	WNT10B	8.6063	3.39064e-64	FBXO34	-1.1381	2.44061e-43	CBX3	-0.477352	1.31027e-38
FKBP14	1.186	3.23272e-45	UBE2L3	-0.842979	6.92011e-63	PTPRS	0.503172	1.53914e-45	TNKS2	-0.772743	3.39064e-64	KIF24	1.15855	2.63416e-43	EPHA1	-2.51721	1.49914e-38
RREB1	0.856064	3.23931e-45	HELZ	0.689113	7.12545e-63	PRR13	-0.848929	1.63075e-45	CYBA	-2.35801	3.6557e-64	DUSP10	-2.54498	2.85457e-43	RSPO2	-5.86848	1.53695e-38
PDZRN3	-1.7415	3.31889e-45	PSMC2	-0.831285	7.26552e-63	KRR1	-0.578283	1.66258e-45	ACTL6A	-0.894334	3.89369e-64	MTRNR2L2	1.94925	2.85457e-43	PERP	-0.682491	1.53695e-38
MGST1	-0.718611	3.35078e-45	ARL4A	-1.62087	7.5258e-63	LMBRD1	-1.12624	1.76148e-45	WAC	0.603175	3.99045e-64	ARID3B	-0.612664	2.86439e-43	ABHD2	-0.698923	1.59363e-38
RACGAP1	-0.750058	3.51106e-45	IER5L	5.11178	7.62338e-63	USP32	-0.53335	1.80673e-45	SYT6	-2.79557	4.18777e-64	POLR3D	-0.905901	2.88781e-43	MAP7	2.18727	1.65213e-38
PNRC2	-0.507112	3.58409e-45	KCNK5	-2.24873	7.65818e-63	TSPYL1	-0.653086	1.86153e-45	FAM110B	2.9684	4.26324e-64	TEAD2	-0.594796	2.9025e-43	BTBD1	-0.626138	1.66707e-38
LRRC16A	-0.609263	3.61355e-45	RAB37	2.8815	9.16158e-63	SLC38A5	-1.94314	1.86596e-45	NBPF8	2.25092	4.57803e-64	PSMA3	-0.561534	2.93908e-43	PSMC6	-0.514084	1.7217e-38
HAT1	-0.568643	3.6528e-45	SSBP1	-0.772914	9.27996e-63	IL27RA	-2.94797	1.87588e-45	API5	-0.722866	4.67874e-64	PICALM	-0.545165	2.93908e-43	MCF2L	1.01257	1.77402e-38
KIAA0040	-1.63476	3.75688e-45	FUS	-0.973595	9.39766e-63	PCDH11Y	-1.8731	1.91503e-45	SALL2	0.647497	4.9081e-64	SGTB	-0.977573	3.55178e-43	PLAG1	0.573432	1.77654e-38
PMAIP1	-0.625491	3.85351e-45	LDLRAD3	1.43588	9.43721e-63	CLDN10	-1.75961	1.9276e-45	SEMA5B	1.99499	4.96209e-64	FBN1	1.01158	3.65703e-43	HDLBP	-0.447836	1.80316e-38
GAA	1.97781	3.86409e-45	NKAIN1	-1.7777	9.97243e-63	ENO1	0.481912	1.99324e-45	ADRM1	-1.80302	4.98725e-64	GALNT10	-1.19585	3.67838e-43	GRIA1	1.35304	1.91133e-38
ERLIN2	0.63621	4.1242e-45	NUDT15	-1.22579	1.075e-62	MAPK10	1.33935	2.27156e-45	FLVCR1	-0.95414	4.99978e-64	GDF3	-4.66079	3.91854e-43	WDR17	1.16519	2.02736e-38
PCDH9	3.22415	4.27857e-45	TMEM263	1.47001	1.09996e-62	KCTD15	1.0918	2.58573e-45	ZNF558	1.47253	5.04583e-64	MCTP2	-2.00612	4.0929e-43	KDM7A	-0.530583	2.24298e-38
MYO18A	0.648762	4.34512e-45	KHDRBS2	1.81089	1.12223e-62	AP3M2	1.00751	2.68292e-45	APBA2	1.53488	5.29153e-64	CAP1	-0.510507	4.15112e-43	AKIRIN1	-0.529683	2.45171e-38
GEMIN5	-0.679218	4.69872e-45	FAM102B	-1.16595	1.13216e-62	SGOL2	-0.604629	2.69547e-45	NDUFA4L2	7.52894	6.11387e-64	USP7	0.469337	4.22544e-43	INPP5F	-0.490002	2.5787e-38
AHSA2	0.745364	4.7535e-45	RIOK3	1.08617	1.16519e-62	UBQLN4	0.76994	2.70143e-45	TIMM23	-1.88525	6.16607e-64	HOXB1	1.90494	4.23098e-43	CHST10	1.01312	2.62933e-38
ARMCX2	-0.663634	4.92689e-45	GPX1	-1.73531	1.22121e-62	TIMM23	-1.14056	2.70164e-45	ZNF117	1.06352	6.8009e-64	CATSPERG	5.1303	4.26064e-43	AXIN2	0.704252	2.62933e-38
USF2	0.717353	4.93702e-45	KPNA6	-0.775381	1.3073e-62	TFPI	2.48189	2.73193e-45	PCBP1	-0.945176	7.18422e-64	ARHGAP40	-8.26969	4.60781e-43	TAF1D	0.510621	2.84613e-38
IPO11	-0.744387	5.02745e-45	FAM208B	-0.75303	1.33122e-62	SPG20	0.668265	2.75028e-45	CTPS1	-1.10102	7.23064e-64	ANKRD20A8P	-6.26838	4.93056e-43	C17orf51	1.17278	2.99003e-38
SSTR2	2.91354	5.74693e-45	PHF21A	1.08742	1.45127e-62	TRAPPC8	-0.585827	2.81929e-45	MST1P2	4.02937	7.32701e-64	TMEM64	-0.871131	5.19008e-43	MDGA1	2.63952	3.28973e-38
SEC31A	0.517013	6.2064e-45	CCNYL1	-1.6468	1.47031e-62	SYTL2	-2.32435	2.92307e-45	ZFP36L2	1.55636	7.48584e-64	MALAT1	1.63317	5.66232e-43	LARS	-0.451368	3.34104e-38
CLSPN	-1.35857	6.26606e-45	EFTUD2	-0.740697	1.50412e-62	ZNF777	1.58989	3.05386e-45	FZD2	2.19443	7.59956e-64	MCCC1	0.798078	5.82139e-43	CDCA7	-0.568103	3.37051e-38
USP32	-0.530429	6.27381e-45	FILIP1L	5.8029	1.63313e-62	CCNE1	-1.26716	3.10353e-45	FANCI	-0.834027	7.63263e-64	HECTD3	-0.861814	5.82311e-43	ABCA3	1.83732	3.42839e-38
APPL2	0.961791	6.282e-45	RCOR3	1.33384	1.64832e-62	ARNT2	1.26398	3.23172e-45	SSFA2	1.3664	7.6337e-64	SKI	0.815507	6.12898e-43	TANC1	0.928414	3.67135e-38
ZNF611	1.08165	6.48656e-45	ZDBF2	0.784384	1.65665e-62	BRCA1	0.600153	3.29989e-45	PLEKHA1	1.15769	7.96507e-64	ARHGEF40	-1.07212	6.43782e-43	LOC102724623	2.46194	3.88749e-38
LCTL	-2.92505	6.55255e-45	ZNF117	1.0117	1.69792e-62	IGFBP3	-2.22638	3.3041e-45	GLRX3	-1.38604	7.99494e-64	AEBP1	-1.23818	6.91311e-43	C2orf69	0.650378	4.00752e-38
RALBP1	-0.528923	6.55255e-45	STK38L	-0.867483	1.74812e-62	COL7A1	2.05517	3.43489e-45	NCAPD3	-0.981756	8.39159e-64	ZNF521	0.608396	7.27414e-43	NDUFAF5	-1.34505	4.03315e-38
GTF3C3	0.593876	6.86288e-45	SNX14	1.02995	1.75068e-62	CDKN1B	0.842568	3.69848e-45	PVRL3	0.835952	8.83596e-64	KTN1	-0.468916	7.69903e-43	MXRA5	-2.84738	4.09191e-38
LPIN2	0.83736	7.18207e-45	HERC2P2	0.946734	1.90083e-62	XRCC1	0.754301	3.71908e-45	PSPC1	-0.808547	8.8727e-64	AFAP1L1	-2.79479	8.91396e-43	ZNF605	0.565362	4.11643e-38
ZNF737	0.698253	7.21723e-45	CPVL	-1.13796	1.95966e-62	SLMAP	-0.633978	4.05808e-45	FAM193A	1.28606	8.91423e-64	HIST1H4B	0.916201	9.26635e-43	STAT1	-0.559541	4.11934e-38
DOCK4	0.681565	7.40526e-45	HOTAIRM1	8.9607	2.06124e-62	USP12	-0.674144	4.16751e-45	FLRT3	4.89082	8.93052e-64	HSPA4L	-2.37299	1.15453e-42	SPG7	0.599145	4.38683e-38
SPINT2	-0.642312	8.67349e-45	HNRNPM	-0.677389	2.12724e-62	PRODH	1.58015	4.19098e-45	CRTAP	0.824277	9.74806e-64	LGI2	1.70074	1.18805e-42	PSKH2	-7.75833	4.50069e-38
LRRTM1	6.30959	9.21788e-45	ZHX1	1.60315	2.15928e-62	ZNF251	1.07613	4.25041e-45	CHAF1A	-0.846144	1.0271e-63	ZFP64	-0.788572	1.19759e-42	TMEM30A	-0.542002	4.55269e-38
KIFAP3	1.81835	9.36501e-45	CABLES1	-2.33654	2.20291e-62	LRBA	-0.480227	4.4965e-45	CDKN1C	2.8664	1.09492e-63	RPS2	0.463652	1.23286e-42	CFC1	-7.0463	4.57457e-38
PKIG	1.28401	9.56246e-45	LPIN2	1.13753	2.24764e-62	HOXA-AS2	10.8836	4.51342e-45	CDH20	9.94703	1.16739e-63	LYPD1	-3.01427	1.33186e-42	MAT2B	0.570224	4.9506e-38
COL4A6	0.778921	9.7595e-45	PLEKHG2	1.38281	2.30894e-62	IWS1	-0.487613	4.61901e-45	GPR160	-2.4017	1.18908e-63	SCML4	-7.87295	1.45283e-42	NEK5	3.20688	5.00168e-38
ROMO1	-1.94672	9.96501e-45	FOXM1	-1.0157	2.53541e-62	NT5C2	-0.59492	4.92863e-45	ADSL	-0.748841	1.33025e-63	U2AF1	0.70872	1.55592e-42	ISPD	-1.79561	5.8272e-38
PCBP2	0.547057	1.06484e-44	HFM1	1.97457	2.71746e-62	OLFM1	-1.50814	4.95948e-45	GNB1	-0.76545	1.3631e-63	SLC2A13	-0.889244	1.57546e-42	SKA2	0.480148	5.84975e-38
WBP11	-0.567685	1.10991e-44	VAV3	-1.74457	2.87672e-62	PLEKHH1	0.828897	4.97966e-45	KCNE1	6.01202	1.37924e-63	DENND2C	-1.96922	1.64767e-42	ATP5G3	-0.83817	5.92355e-38
ZNF384	0.763637	1.13671e-44	CCNL1	0.84263	3.48386e-62	RNF125	-1.26679	5.02384e-45	SMG6	1.12109	1.42864e-63	PLXNB1	0.669392	1.67979e-42	SORCS1	1.42835	5.98795e-38
FEN1	-0.842996	1.15814e-44	LRRC75A-AS1	0.641998	3.52969e-62	SOCS6	0.652127	5.13433e-45	ATG3	-1.07824	1.43715e-63	NANP	-1.44409	1.73058e-42	LRFN5	-2.5884	6.0694e-38
FRS2	0.644741	1.26017e-44	CPED1	5.20111	3.61525e-62	WDR12	-0.600673	5.57752e-45	TP53BP1	0.677471	1.47508e-63	TMTC3	-0.531597	1.76475e-42	EHHADH	-1.96293	6.53334e-38
UNC5B	-1.55132	1.3723e-44	MIR99AHG	6.90043	3.96876e-62	CERS4	-0.957512	5.74656e-45	XRN2	-0.59855	1.5516e-63	ANKRD53	3.86289	1.88635e-42	2016-09-06	0.879833	6.56042e-38
IPO8	-0.603524	1.39838e-44	NOSTRIN	7.8813	3.97152e-62	ARID3B	-0.636145	5.74656e-45	USP32	-0.777227	1.74819e-63	CEP78	0.65252	1.90874e-42	ZFP64	0.882619	7.13089e-38
ILF2	-0.47942	1.39838e-44	CCDC64	-2.90835	3.98623e-62	ZDHHC23	-1.9212	5.88503e-45	NUDT5	-1.15887	1.81059e-63	PDIK1L	1.35577	2.21433e-42	SYNPO2L	-4.25131	7.17207e-38
RAD51	-1.42262	1.62242e-44	HSPA2	-2.0741	4.06035e-62	ANKRD11	0.569586	5.93803e-45	FAM222A	3.8177	1.82592e-63	LINC00673	4.68615	2.48377e-42	SF3B6	-0.64041	7.68837e-38
CKAP2L	-0.707522	1.71976e-44	TP53INP1	1.57737	4.12398e-62	HGSNAT	1.94062	6.53982e-45	SCAPER	1.25744	1.85006e-63	RUNX1T1	-0.950229	2.49824e-42	RAD52	1.02106	7.83039e-38
CLCN3	0.561976	1.81217e-44	PRR13	-1.20129	4.12398e-62	SHISA5	-0.958501	6.54721e-45	ZNF148	0.866058	1.91742e-63	ARCN1	-0.587137	2.6387e-42	MAP3K9	0.908855	8.39406e-38
RTKN2	-0.746073	1.84071e-44	RPL31	0.594883	4.1892e-62	SSBP1	-0.546334	6.67887e-45	PTPN21	1.38993	2.17956e-63	FAM43A	2.96103	2.71801e-42	ZNF264	0.602895	8.4566e-38
IDI1	-0.721077	1.84606e-44	DDX1	-0.679355	4.46814e-62	PDIA3	-0.481948	6.7205e-45	ECI2	-1.53333	2.24423e-63	RTN4	-0.507194	2.95138e-42	TMEM170A	0.587214	8.842e-38
SCCPDH	1.0977	2.01044e-44	PHF5A	-1.12957	4.4948e-62	ARHGEF19	-1.7879	6.77759e-45	TRIM71	-0.793577	2.35757e-63	PHC1	-1.65723	3.01143e-42	SCN4A	-2.82391	9.41259e-38
ALG9	0.887866	2.06627e-44	SEMA4D	-1.81579	4.50537e-62	PRR11	-0.65321	6.77802e-45	SCRN3	1.77559	2.38797e-63	FUT9	1.21196	3.11156e-42	LAMA4	-2.65671	9.96927e-38
ADD2	-0.577603	2.07434e-44	AP2B1	-0.657059	4.62661e-62	ZKSCAN2	1.1217	6.96967e-45	SERBP1	-0.57314	2.40397e-63	MN1	2.15691	3.43123e-42	MAP1B	0.438491	9.97023e-38
STAC	-2.06062	2.13535e-44	ADGRL3	1.03172	4.90312e-62	RFTN1	-4.01472	7.00913e-45	CPD	0.676923	2.43786e-63	SLC1A4	1.75791	3.51488e-42	STEAP1	2.8168	1.0486e-37
REEP5	-0.666203	2.21009e-44	CSRP1	2.39637	4.93642e-62	THBS2	-1.15771	7.1877e-45	ATP8B1	-5.45385	2.50616e-63	FOXM1	0.65649	3.58632e-42	TKTL1	3.99332	1.07143e-37
LINC00641	-0.808083	2.26005e-44	NUP35	-1.24102	5.24329e-62	FAM167A	1.95975	7.43647e-45	IFI30	-4.96409	2.67534e-63	AES	-1.05205	3.74499e-42	ETFA	-0.665867	1.09817e-37
GNG2	-1.73144	2.34578e-44	ETAA1	-0.880784	5.24329e-62	CLN8	-1.27356	7.73942e-45	SEC61A1	-0.974864	2.83609e-63	NUDT16	0.632483	3.74743e-42	PTRF	-1.19924	1.11309e-37
RASL11B	-1.15058	2.35887e-44	CAPZB	-0.826488	5.44286e-62	RNF170	1.11542	8.243e-45	SRSF9	-1.04186	2.8388e-63	BDNF	-3.31311	3.7612e-42	HIST1H3A	0.876832	1.12358e-37
SH3D21	1.71274	2.40329e-44	NTN4	3.86611	5.59121e-62	DNAJA2	-0.489442	8.25659e-45	TIMM50	-1.48023	2.86605e-63	OBSL1	-0.799543	3.93745e-42	SLC41A1	-0.836851	1.19268e-37
NFYB	-0.631841	2.67753e-44	NKD1	1.39008	5.63956e-62	CLHC1	1.53586	8.63998e-45	DEPDC1B	-1.13403	2.87391e-63	PPP1CA	-0.665947	4.33949e-42	KEL	-2.11019	1.24272e-37
NLGN4Y	0.632332	2.70261e-44	GNAS	0.606269	6.41292e-62	ZNF850	-0.637748	8.67978e-45	SEC31A	0.734894	3.08023e-63	NTRK3	3.49418	4.70898e-42	JAM3	0.553391	1.24783e-37
SKP1	-0.525334	2.79779e-44	ZNF532	-0.629336	6.57127e-62	ZNF697	-0.884773	9.45657e-45	RNF144B	-5.47537	3.32445e-63	FOXB1	1.37888	5.22505e-42	ITFG1	-0.723208	1.27996e-37
UBE2G1	-0.561641	2.82118e-44	SKIV2L2	-0.662205	6.67606e-62	ZNF83	0.973379	9.91124e-45	DZIP1L	2.13224	3.46034e-63	MAP2K1	-0.640364	5.25893e-42	USP53	-0.592751	1.47162e-37
MYO1B	0.481732	3.01876e-44	ZNF292	0.62771	6.96753e-62	HCN1	-4.45223	1.05934e-44	PLCB4	1.10369	3.47437e-63	ZBTB44	-0.491141	5.63063e-42	HOXB2	1.01744	1.56937e-37
LINC00371	-1.80956	3.0667e-44	FRMD5	-2.33097	7.36704e-62	ZNF160	0.626994	1.18292e-44	EEF1E1	-1.99263	3.58266e-63	RNF144A	0.909988	5.70206e-42	CASP10	-3.91187	1.59632e-37
C17orf89	-1.61605	3.08028e-44	LDLR	-0.889522	7.86559e-62	EIF3B	-0.479863	1.30901e-44	PPP2R1B	-1.0417	3.84539e-63	MAGI1	0.519355	5.88424e-42	CFLAR	-0.744607	1.65811e-37
CELSR1	1.21276	3.10201e-44	TBC1D5	0.884691	7.94264e-62	OLMALINC	-1.71541	1.33205e-44	CABLES1	-2.78925	3.93e-63	SPEN	0.501568	5.95595e-42	CASC10	1.2295	1.76371e-37
GCSH	-0.600825	3.12037e-44	CDC26	-1.31541	8.62589e-62	C9orf41	-0.835369	1.44048e-44	MRPL47	-1.4275	4.03696e-63	FEZF2	11.3977	5.99443e-42	GID4	1.10199	1.76733e-37
IPCEF1	2.78638	3.19361e-44	ATAD5	-0.768702	8.94858e-62	FAT4	1.35107	1.44962e-44	ZBTB4	1.5987	4.04853e-63	KNDC1	1.83916	6.2949e-42	SMARCA1	-0.45054	1.86083e-37
PROSER1	-0.666989	3.40224e-44	COL13A1	3.01007	9.02332e-62	SPRY2	-1.15185	1.52096e-44	ALDH7A1	-0.876273	4.06385e-63	HIST1H2AD	1.92759	6.38296e-42	HIST1H2AM	0.451125	1.87563e-37
SGOL2	-0.595477	3.49446e-44	GABARAP	0.985242	9.1743e-62	HS1BP3	1.94687	1.58341e-44	DNAJA2	-0.712388	4.16111e-63	CALML4	1.33031	6.53225e-42	DDIT4L	-3.43672	1.92249e-37
ALDH1B1	-0.946734	3.77192e-44	TMOD1	3.62316	9.26097e-62	FGF17	7.99774	1.5865e-44	TMTC3	-0.80566	4.32261e-63	TTLL6	2.58848	6.75753e-42	PRKAA2	0.552135	2.03511e-37
SLC44A5	1.52216	3.8936e-44	SPINT1	-1.65478	9.34723e-62	CLK1	0.691605	1.60771e-44	LSM4	-0.904046	4.4722e-63	EFR3B	1.10072	6.8665e-42	CDH23	2.04618	2.0698e-37
SZT2	1.28986	4.07997e-44	FRY	1.20425	1.05061e-61	BBS1	1.20109	1.62677e-44	TSPYL4	1.31831	4.47978e-63	WDR1	-0.480089	6.91023e-42	ATP8B4	-3.80425	2.11227e-37
SENP7	0.744999	4.29704e-44	EPM2AIP1	1.19069	1.16151e-61	ARHGEF4	1.72664	1.78807e-44	RPS24	0.685296	4.59857e-63	FAM63B	-0.698428	6.98497e-42	C16orf87	-0.897768	2.16513e-37
RASGRP2	-4.07593	4.46654e-44	TNPO1	-0.563177	1.23704e-61	NEB	-2.09713	1.7954e-44	ADM	-1.56253	4.68404e-63	LINC00476	1.87222	7.10232e-42	HOMEZ	0.956789	2.27178e-37
FBXW7	0.641396	4.47363e-44	HIST1H4I	-1.08302	1.25505e-61	ACSL1	-2.43078	1.83582e-44	RPL14	0.800613	4.7701e-63	LMO2	-4.1629	7.11989e-42	RBL2	0.552915	2.2829e-37
LRP6	-0.480544	4.64358e-44	TAGLN	1.47346	1.29777e-61	PSMD6	-0.584007	1.84087e-44	INSIG2	1.89529	4.85967e-63	SLC35F1	0.750007	7.19506e-42	PTPN6	-2.17858	2.40685e-37
UBE2L3	-0.586379	4.78889e-44	MARS	-0.699831	1.31722e-61	IGSF8	-1.6857	1.88383e-44	RNF10	-1.08994	5.09001e-63	TET3	0.665522	7.73926e-42	MRPL20	-0.840353	2.49569e-37
STAG1	0.593114	4.96329e-44	PRKCSH	0.807578	1.36997e-61	LHFPL2	-0.73247	1.88856e-44	TRAP1	-0.786862	5.19757e-63	HEPH	-0.613245	7.85534e-42	RBM12B	0.510118	2.52143e-37
FYCO1	-1.21908	5.13234e-44	CYB5A	-1.73401	1.38952e-61	UQCRC1	-0.61317	1.90011e-44	NUP188	-0.981149	5.68531e-63	MANEA	-0.975927	7.88859e-42	MAOA	1.087	2.58549e-37
UQCRQ	-1.31358	5.46705e-44	FAM63B	-1.11028	1.52036e-61	SPEF2	2.59397	1.91664e-44	ARID1A	0.799597	5.719e-63	RYR3	-2.42855	8.05222e-42	MYO9B	-0.650641	2.6714e-37
ZFP30	1.02113	5.8593e-44	ANKRD28	-0.840163	1.79127e-61	MAP2K2	0.633234	1.95439e-44	CKS1B	-1.34601	5.97391e-63	LRRN2	-2.58837	8.07698e-42	SNAPC3	0.547567	2.74755e-37
DIRAS1	-1.76948	5.97894e-44	STRA6	2.12178	1.80969e-61	ERCC1	0.930932	1.98597e-44	ATP5J2	-1.53313	6.40614e-63	MLXIP	-1.25343	8.30082e-42	TEAD2	0.536598	2.77187e-37
ANP32E	-0.481847	6.00641e-44	RTN4	-0.722671	1.83879e-61	STXBP1	-1.43729	2.04595e-44	ZNF101	-1.27273	6.52407e-63	CARS	0.543697	8.51941e-42	CASC3	0.469853	2.79576e-37
ATP9A	-1.08611	6.63102e-44	GATA3	6.67584	1.87643e-61	MLLT4	0.476455	2.19823e-44	RBL2	0.933746	7.28545e-63	SHISA5	-0.898989	8.64527e-42	SIX1	-3.41975	2.88031e-37
FOXL2NB	-2.93816	6.9911e-44	KCNG3	-3.37537	1.92186e-61	TRAP1	-0.531817	2.26595e-44	ZDHHC17	0.841672	7.41921e-63	RNF219	0.603562	9.4674e-42	ZFHX3	1.1976	2.93274e-37
CD59	-0.822653	7.65611e-44	EOGT	-1.14409	2.11437e-61	PMPCB	0.663824	2.28353e-44	CUL7	1.3758	7.55056e-63	MYCT1	-4.68429	9.58949e-42	DLG5	0.504262	2.93949e-37
AP1G2	1.23412	7.83226e-44	SSU72	-0.865061	2.11776e-61	C1orf210	-8.84259	2.36257e-44	HELZ	0.698314	7.64363e-63	REPS2	-2.27744	9.75116e-42	RDH10	-1.00977	3.01786e-37
KDM5B	0.475337	8.15286e-44	SMTNL2	3.45915	2.18175e-61	KLHL24	-0.64183	2.40055e-44	CYTH2	1.20879	7.80188e-63	POU6F2	1.76892	9.77791e-42	ATP11A	-0.586092	3.05033e-37
BST2	1.27982	8.35641e-44	MYOM1	3.20506	2.27227e-61	ESCO2	-0.994109	2.43214e-44	DPP3	-1.50304	8.24076e-63	ALDH6A1	0.664122	1.0013e-41	RPS28	0.592687	3.19483e-37
MAP2K6	-1.01555	8.35641e-44	SDC1	-1.61844	2.28701e-61	TRRAP	0.531919	2.57809e-44	TGFBR3	3.33424	8.43695e-63	TMEM170B	0.946042	1.00146e-41	NBEA	0.488998	3.50805e-37
ACO1	-0.657555	8.59443e-44	KLHL7	-0.875591	2.28886e-61	VAV3	-1.15775	2.66849e-44	YES1	-0.648874	8.78109e-63	LINC01468	-7.28439	1.03086e-41	METRN	2.8508	3.61057e-37
ERCC1	0.928864	9.26046e-44	CYP26A1	3.52778	2.46696e-61	CR2	-5.80443	2.69445e-44	RAB2B	1.187	9.00807e-63	LAMC3	-2.38504	1.03503e-41	METTL7A	-2.60708	4.10314e-37
VAT1L	-0.705174	1.03118e-43	SHC2	4.27082	2.66847e-61	PCNT	0.606876	2.7621e-44	MRPL16	-1.29803	9.09606e-63	KIAA0040	-2.19708	1.06772e-41	ARMT1	0.525297	4.14195e-37
ASXL1	0.842709	1.06401e-43	NDC80	-0.926419	2.86926e-61	SRC	1.2747	2.796e-44	F2	8.18077	9.09846e-63	PPM1B	0.544705	1.12013e-41	MIR17HG	0.504298	4.28069e-37
MKRN1	-0.574498	1.11333e-43	ICA1	-1.5055	2.9218e-61	FZD1	2.61961	3.01197e-44	UQCRC1	-0.92597	9.10376e-63	PRELID2	-0.976285	1.12864e-41	NDUFB5	-0.836067	4.32136e-37
RAD23A	1.05668	1.20155e-43	CLDN7	-2.91032	2.99002e-61	ATP1B3	-0.597564	3.21411e-44	FBXL20	1.35911	9.22044e-63	UBASH3B	-1.8404	1.14166e-41	PLXNC1	1.4734	4.4111e-37
ZNF83	0.959416	1.20596e-43	CD200	-1.19525	3.02303e-61	ZNF92	-0.617698	3.22523e-44	ID3	1.71462	9.48875e-63	ITLN2	-3.12873	1.18243e-41	TFDP2	0.456722	5.1166e-37
SYNE1	1.26214	1.23585e-43	CDCA7L	-0.740413	3.08126e-61	HYDIN	2.63187	3.26069e-44	CD164	-0.813321	1.0227e-62	RGS16	-1.43904	1.25147e-41	LOC100129917	1.58856	5.22244e-37
KPNA3	-0.640902	1.2871e-43	ZNF738	-0.723008	3.09189e-61	LRPPRC	0.543916	3.7293e-44	HNRNPD	-0.682206	1.16438e-62	LINC00479	-10.8335	1.2864e-41	VWA1	1.97237	5.34705e-37
CYP20A1	0.802721	1.29419e-43	CHMP2B	-0.890731	3.09558e-61	AGTPBP1	0.51827	3.73866e-44	MRPS23	-1.34232	1.182e-62	STK24	-0.467161	1.31088e-41	IL17RB	-2.70206	5.61787e-37
VRK1	-0.619566	1.3176e-43	NUP98	-0.654626	3.29198e-61	CLUAP1	1.01409	3.76171e-44	MRPL13	-1.32002	1.41357e-62	MRPS6	0.701636	1.32333e-41	MTMR4	0.53136	6.05712e-37
USP22	0.473647	1.33796e-43	TOMM40	-1.16938	3.56176e-61	TSSC2	-1.09438	3.82111e-44	CERS2	0.801165	1.64175e-62	IARS2	-0.493512	1.38056e-41	SLK	-0.452891	6.21745e-37
ITGA2	-1.41961	1.36838e-43	SEL1L	0.810865	3.68757e-61	CSNK2A1	-0.482935	3.91727e-44	RBFOX1	4.07544	1.64206e-62	LAD1	-3.1212	1.44789e-41	SLC44A1	-0.503065	6.4657e-37
ANKRD13B	-3.6397	1.50177e-43	COL7A1	2.6816	3.99886e-61	KIF20A	-0.586993	3.97555e-44	GLO1	-1.0241	1.70848e-62	BEND4	0.710533	1.44789e-41	CCSER2	0.571029	6.60006e-37
POLR1E	0.747135	1.53842e-43	SLC25A13	-0.778618	4.02276e-61	PLS1	-0.790202	4.25848e-44	KIAA2026	0.975457	1.74333e-62	PARD3	0.486308	1.46175e-41	NLGN4X	0.627162	6.80675e-37
GDE1	-0.781366	1.57074e-43	KIAA0922	-1.48485	4.0235e-61	SCUBE1	-5.02249	4.48607e-44	FAM46B	-2.23421	1.83034e-62	GXYLT1P3	-5.15622	1.48596e-41	LCA5	0.821382	7.48472e-37
FXYD6	-2.15454	1.60049e-43	BEND3	-1.42261	4.16303e-61	CACYBP	-0.509712	4.55611e-44	CCBE1	-4.73978	1.93329e-62	HSPA9	0.45851	1.51392e-41	AGO4	-0.563906	7.54408e-37
HECA	-1.25943	1.6325e-43	CPSF1	1.00613	4.17439e-61	EPB41L2	-0.500296	4.5911e-44	GAB1	1.08228	1.94672e-62	RCOR1	-0.696684	1.55636e-41	MDM2	0.459575	7.72263e-37
COL1A1	-2.32895	1.65356e-43	ARID2	0.673329	4.31034e-61	DAZL	1.62492	4.77223e-44	DDIAS	-1.69474	2.04544e-62	BZW1	-0.463246	1.61311e-41	ADSS	0.474773	8.09649e-37
OSMR	2.4219	1.68864e-43	STMN3	-3.36354	4.46778e-61	DOCK7	0.541526	5.15073e-44	ROBO1	-0.638551	2.07462e-62	IL6ST	-0.657954	1.63231e-41	COTL1	1.03243	8.10843e-37
HEATR5B	0.689608	1.80962e-43	PNISR	0.565066	4.5742e-61	MAP3K2	0.611994	5.61795e-44	SERTAD2	1.97488	2.14731e-62	SLCO2A1	-2.34923	1.69599e-41	PHACTR4	0.607366	8.12362e-37
FZD1	2.60648	1.93349e-43	TLE3	1.00803	4.66141e-61	ST3GAL1	-1.78673	5.75735e-44	CSPP1	0.990529	2.1705e-62	SPRED1	-0.568938	1.79041e-41	FAR2P2	-1.10352	8.5092e-37
KIAA1551	0.47439	1.98155e-43	PIK3R1	0.939503	4.84267e-61	TNRC6C	0.806697	5.84852e-44	ZNF845	-1.42093	2.29215e-62	ERBB4	-1.37948	1.84191e-41	ETS1	-1.4422	8.8568e-37
POLD3	-0.714314	1.98397e-43	CARM1	-1.0732	4.95117e-61	TACC1	1.10925	6.55011e-44	ANKRD28	-0.896278	2.3136e-62	C14orf119	-1.01642	1.93285e-41	HOXA4	8.91012	8.90945e-37
HIST1H3H	-1.17593	2.15214e-43	TBC1D1	-0.807927	5.61214e-61	EXTL2	-0.639147	6.67733e-44	SMPDL3B	-3.0703	2.43214e-62	ATP8A1	0.843218	1.96301e-41	C6orf118	1.61873	9.36285e-37
H2AFV	-0.536478	2.16046e-43	MITF	3.48477	5.76316e-61	FHL2	-1.95135	7.08831e-44	CLDN11	3.22756	2.48226e-62	SMO	0.998031	2.12808e-41	PITPNM3	2.57907	9.38136e-37
TRPC1	0.778317	2.27079e-43	VANGL2	0.864477	5.99e-61	RHEB	-0.660673	7.55418e-44	SRPK1	-0.624929	2.70064e-62	ZMYM6NB	-1.89342	2.2635e-41	KHDRBS2	-1.06964	9.65722e-37
UNC45A	-0.754772	2.27124e-43	HIST1H2AE	-0.604773	6.15646e-61	PFDN1	-0.790266	7.82083e-44	RPLP2	0.762562	2.75061e-62	SERPINE2	-4.24313	2.28515e-41	GALNT16	1.89801	1.08671e-36
SLC1A5	-0.523589	2.47566e-43	SUDS3	-0.675227	6.23064e-61	EIF3F	0.583106	8.98064e-44	SLC1A3	-1.37363	2.84532e-62	EPB41L4A	-1.39996	2.31311e-41	CCDC85C	0.746701	1.10187e-36
TRIB1	-0.838036	2.55986e-43	ZFY	1.2847	6.92555e-61	NHP2	-0.97268	9.01537e-44	KIDINS220	0.672374	2.94287e-62	IDE	-0.522195	2.32006e-41	ZNF512	0.5658	1.15726e-36
PRKG1-AS1	7.71538	2.64582e-43	FERMT1	1.554	6.9782e-61	SESN2	0.784773	9.05594e-44	MAD2L1	-0.905998	2.97376e-62	CAMSAP2	0.514849	2.32006e-41	FAM135A	0.499364	1.15849e-36
OPN3	-1.35495	2.80199e-43	GBX2	2.24849	7.44773e-61	OTUD6B-AS1	-0.801385	9.17104e-44	APPBP2	1.09819	3.15078e-62	POTEF	2.49648	2.32765e-41	ZSWIM6	0.621923	1.20092e-36
PI4K2B	-0.970757	2.86759e-43	RHBDL3	-2.92068	7.47544e-61	NMT1	-0.55271	9.74829e-44	SZT2	1.80782	3.29658e-62	FGF12	-1.44878	2.54756e-41	SPSB4	0.837125	1.20445e-36
ZNF33B	0.568538	2.9273e-43	TRAM2	1.00019	8.64674e-61	CAPNS1	-0.618252	9.78208e-44	ATN1	1.70875	3.40542e-62	ITM2B	-0.578886	2.67669e-41	STON1	0.881497	1.31378e-36
SULF2	0.945593	2.94814e-43	ANXA1	4.02267	8.85756e-61	LINC00476	1.98432	9.97587e-44	MORF4L1	-0.627991	3.47323e-62	ELOVL6	-0.610629	2.70344e-41	SBK1	0.94373	1.32954e-36
SNRPB	-0.59712	3.11481e-43	LTV1	-0.88665	9.07298e-61	SEC31B	1.9748	1.04211e-43	RNASEH1	-1.27519	3.57487e-62	MPG	-2.00181	3.09275e-41	ADCY7	-2.14911	1.42315e-36
DCUN1D4	-0.589766	3.16931e-43	TRIO	0.73339	9.2539e-61	AK5	-2.88157	1.06709e-43	ORC1	-1.02516	3.83593e-62	TTC9	-1.16157	3.30532e-41	INPP5A	-1.20157	1.50574e-36
KDM4A	-0.597181	3.23881e-43	C21orf59	-0.886355	1.03222e-60	ZFAND3	0.853646	1.07544e-43	DTL	-0.991344	3.92678e-62	PHF21A	0.716062	3.38806e-41	KCNH1	-5.37598	1.50812e-36
PSMB4	-0.718349	3.24606e-43	DGKK	-1.99258	1.05252e-60	FZD10-AS1	7.79297	1.07961e-43	NOL11	-0.799801	4.03226e-62	HDGFRP3	-0.501058	3.47614e-41	E2F7	0.712431	1.69279e-36
ABHD2	-0.738486	3.25038e-43	SPON1	3.62465	1.07719e-60	RASSF3	-0.81727	1.15938e-43	YAP1	0.596334	4.03226e-62	CLN8	-1.18337	3.54785e-41	GNG2	-1.45575	1.73809e-36
RPA3	-1.0583	3.39433e-43	HMGA1	-0.561231	1.08035e-60	RGS5	-0.590863	1.18111e-43	GTF2E2	-1.44853	4.35872e-62	SNHG1	0.51421	3.54785e-41	GLI2	0.929245	1.76462e-36
CMAS	-0.749178	3.40062e-43	DBNDD1	-2.59528	1.08498e-60	RFWD3	-0.571136	1.21644e-43	SLC7A5	-1.81385	4.8041e-62	NUTF2	-0.732991	3.85412e-41	MAML2	-1.32891	1.81115e-36
PGM2L1	-0.792679	3.80192e-43	PSMA3-AS1	1.12047	1.08901e-60	CCNYL1	-1.08878	1.22403e-43	RNF125	-2.11927	4.91397e-62	TSPAN12	-1.07226	4.80187e-41	ATP6V1H	-0.972866	1.83943e-36
HECTD4	0.743476	3.85115e-43	MTHFD2	-0.602462	1.10891e-60	FBXW8	0.906713	1.24981e-43	CD99L2	2.20994	5.35883e-62	KDM4B	-0.798771	4.89896e-41	CBFA2T2	-0.968936	1.84021e-36
PCDHGC3	1.8506	4.35444e-43	MRPL37	-1.14907	1.14604e-60	ATP2B4	0.619561	1.30792e-43	MSL2	0.948237	5.73651e-62	PNMA2	0.972217	5.29018e-41	CPNE1	0.553816	1.85986e-36
KDM6B	4.07539	4.43806e-43	PARP6	1.36196	1.15681e-60	PDE9A	-1.13645	1.4871e-43	TNPO1	-0.57015	5.73651e-62	FOXN2	-0.732736	5.33388e-41	PLXNA4	-2.39099	1.8768e-36
GCFC2	0.691991	4.62304e-43	UBE2G1	-0.769827	1.20561e-60	ACOT7	-1.09342	1.55166e-43	PTPN9	-1.32464	5.90559e-62	SHE	-4.02935	5.4317e-41	VIM	-0.428497	1.88005e-36
RPAP1	0.935385	4.7524e-43	RMI2	-1.3475	1.3031e-60	AEN	-0.802648	1.63912e-43	NUDC	-0.945688	5.99165e-62	SNCAIP	1.90355	5.66084e-41	CDC123	-0.565764	1.90757e-36
ZNF714	-0.530638	4.90434e-43	DCX	-2.5929	1.48004e-60	TNKS2	-0.503428	1.68577e-43	SYNCRIP	-0.594601	5.99611e-62	APBA2	0.882897	5.66584e-41	IFRD1	-0.542955	1.95421e-36
CLK3	1.09579	4.93045e-43	BMP2K	1.01296	1.54383e-60	FAM92A1	0.976305	1.95516e-43	ALDH18A1	-0.907056	6.70021e-62	OLFM2	-1.31997	6.26516e-41	PSMC3	-0.610651	2.02683e-36
VPS13B	0.564003	5.12063e-43	SECISBP2L	0.78603	1.59787e-60	SLC6A8	1.12756	2.00053e-43	CFAP36	1.28799	6.90234e-62	JUND	-1.34789	6.27588e-41	NDRG3	0.923942	2.07131e-36
H1F0	2.45661	5.12501e-43	NOD1	2.17645	1.6473e-60	SZT2	1.25974	2.09841e-43	TES	-1.51103	7.00223e-62	MAP4K5	-0.539142	6.40941e-41	RAB3B	0.477657	2.10976e-36
DYNLL1	-0.58446	5.43042e-43	PSMD3	-0.919653	1.73442e-60	USP47	0.530719	2.27665e-43	WDR75	-0.789593	7.13902e-62	RCC1	-0.631921	7.04263e-41	INSM1	4.40061	2.26399e-36
GALNT2	-0.65981	5.88452e-43	RASGEF1A	-2.59118	1.79892e-60	CEP164	0.961389	2.34778e-43	EBF2	8.38207	7.16789e-62	FBXO3	0.94682	7.21533e-41	NCAPG	0.457504	2.26588e-36
GLIPR1	3.95779	6.52317e-43	MOCOS	-4.88336	1.88816e-60	PSMB4	-0.711809	2.3502e-43	STRBP	-0.703723	7.65048e-62	TEX10	-0.526148	7.28732e-41	B3GNT5	1.09844	2.30285e-36
RAN	-0.466524	6.54092e-43	KAZN	2.04317	1.94752e-60	HOXA5	10.6902	2.37397e-43	MMADHC	-0.859823	7.77235e-62	PDZRN3	1.52466	7.688e-41	PHLDB2	-0.547136	2.41593e-36
LIG1	-0.659454	6.75983e-43	CIRH1A	-1.35225	1.94878e-60	LZTS3	-1.25786	2.41357e-43	RAB34	-1.54964	7.87377e-62	EHMT1	0.550063	7.82994e-41	DOCK10	3.24319	2.48681e-36
DOCK1	0.479714	6.83306e-43	CYTH2	1.123	1.9799e-60	CSRP1	-2.90018	2.45134e-43	LRBA	-0.570852	8.43095e-62	ANKRD1	2.22744	7.8555e-41	KTN1	-0.432306	2.60495e-36
PIWIL2	-2.15276	6.94698e-43	PTPN12	-0.79662	2.1344e-60	NDUFAB1	-0.863144	2.6383e-43	DIABLO	1.05325	8.72119e-62	NHLH1	6.47033	7.99455e-41	KIF26A	-1.82608	2.69284e-36
SRI	-0.947238	7.43642e-43	ERVH48-1	1.75675	2.1598e-60	ATP8A1	-0.77005	2.77123e-43	LOC101927668	-5.40366	8.81499e-62	SLC7A1	0.497391	8.17246e-41	STK10	-1.35278	2.73477e-36
ERV3-1	0.841732	7.47564e-43	HIST1H2BB	-1.73748	2.21129e-60	QSOX1	-1.09092	2.83507e-43	DHCR7	-1.75577	8.8516e-62	DST	-0.455282	8.41607e-41	SCRIB	0.806716	2.83653e-36
MLPH	-3.20937	7.63374e-43	PICALM	0.753302	2.37133e-60	MALAT1	1.66605	2.91007e-43	FAM13B	1.06778	8.89568e-62	FIGNL1	0.682254	8.66426e-41	FMNL3	-0.847469	2.90189e-36
HIF1AN	-0.820904	7.67346e-43	H6PD	1.91529	2.41358e-60	ZNF197	0.773794	3.20051e-43	ALDH9A1	-1.06803	8.89803e-62	LOC101927248	4.9635	8.8186e-41	ALG13	0.632969	2.90295e-36
PVR	1.1278	7.92398e-43	MYH2	-5.37726	2.54234e-60	MYBBP1A	-0.66551	3.21213e-43	CENPC	0.874032	9.54294e-62	CBFB	-0.615248	9.23181e-41	ID3	0.95353	2.94031e-36
PSME4	-0.540986	8.17276e-43	GEMIN5	-0.914939	2.7368e-60	RPLP2	0.472328	3.26421e-43	VPS13D	-0.826005	1.04789e-61	RGS7	-2.21924	9.3884e-41	NPTX1	-4.06248	3.02245e-36
DYM	0.69496	8.44079e-43	WNT5B	2.88926	2.94136e-60	RANGAP1	-0.658209	3.30103e-43	DNA2	-0.98886	1.12771e-61	FEZ2	-0.765539	9.5204e-41	NCOA6	0.686693	3.03793e-36
NGRN	-0.531975	8.59952e-43	GNA12	-1.60949	3.33073e-60	PSMD3	-0.64599	3.37888e-43	KPNA5	1.13512	1.18243e-61	SLC9A7	-0.865194	1.10968e-40	LTA4H	0.437451	3.19228e-36
PPM1G	-0.477754	8.67985e-43	SNHG5	-1.2497	3.38177e-60	SLFN12	-1.72544	3.39464e-43	APEH	-1.17604	1.23844e-61	COMMD7	-1.34244	1.12447e-40	MYO6	-0.591886	3.2524e-36
SCML4	12.0589	8.89754e-43	MTUS2	2.87559	3.53755e-60	ASPH	0.482062	3.4052e-43	FZD10-AS1	9.27056	1.37615e-61	COBL	1.28885	1.15475e-40	LDHA	1.20827	3.38473e-36
ZNF441	2.32233	9.5508e-43	PPM1E	-1.90412	3.73879e-60	MYBL1	1.31644	3.47185e-43	DYNLL1	-0.878043	1.37811e-61	MAP2K2	0.581177	1.2025e-40	RAB8B	0.501456	3.54742e-36
ENPP1	0.594093	9.85267e-43	ZNF788	-0.90347	4.17762e-60	PSMC4	-0.649734	3.60039e-43	DYNC2LI1	1.90067	1.39921e-61	ME2	-0.508751	1.2906e-40	ATP5O	-0.573576	3.62351e-36
ZNF608	0.49733	1.00348e-42	EIF4G1	-0.557722	4.2966e-60	JAM3	0.641702	3.75368e-43	TMF1	0.838096	1.40104e-61	NAP1L3	1.21344	1.30975e-40	CRYZ	0.754093	3.65704e-36
KBTBD2	0.670083	1.09635e-42	CCNE1	-1.89533	4.5074e-60	TRAPPC2	1.40515	3.89943e-43	NPR3	5.76761	1.4972e-61	KIF22	0.679059	1.54141e-40	KIAA0040	-7.66904	3.84464e-36
COX16	-1.47275	1.26843e-42	CBLB	1.07689	4.54705e-60	NUP93	-0.607638	3.97293e-43	SLC43A1	-2.97661	1.53431e-61	HIST1H3J	1.68513	1.59631e-40	IPO4	0.65294	4.13618e-36
SPATA5	-0.605244	1.30584e-42	VEPH1	-2.16542	4.92467e-60	PRELID2	1.21381	3.97503e-43	LETM1	-1.11322	1.5418e-61	ZNF808	-0.831249	1.6331e-40	ONECUT2	1.34385	4.58028e-36
LRRN2	2.78751	1.32148e-42	BMPR2	0.99107	5.2194e-60	TMEM26	-9.18846	4.02943e-43	TMCC1-AS1	3.56697	1.57736e-61	NR1D2	0.583368	1.71427e-40	CLIC5	-4.31188	4.93123e-36
OS9	0.581205	1.39826e-42	FBL	-0.9151	5.29146e-60	SCO1	-0.638914	4.16495e-43	COX6A1	-1.21541	1.61748e-61	ARID4B	0.494232	1.7715e-40	TLE2	-6.21066	5.00936e-36
HIST1H1T	-2.32525	1.40044e-42	KDM5D	1.17226	5.34134e-60	PTPRT	-3.86778	4.18001e-43	KIAA0895	4.09597	1.66778e-61	VPS29	1.01512	1.80337e-40	ZNF614	-0.611118	5.20299e-36
ADNP2	-0.57711	1.42166e-42	MSX1	5.30597	5.40609e-60	ME2	-0.536441	4.23938e-43	SCML2	1.15163	1.71583e-61	SAV1	-0.818284	1.84122e-40	ANXA1	-2.11027	5.26551e-36
HOOK3	0.570807	1.45316e-42	PCDHGB6	2.23749	5.55658e-60	LAMC1	0.476777	4.26253e-43	HES5	12.966	1.86448e-61	ZNF708	0.623063	1.87653e-40	PABPC4L	-1.25036	5.45692e-36
PREPL	-0.584911	1.56115e-42	NXPE3	-1.34021	5.61453e-60	KNSTRN	-0.671982	4.38345e-43	SLC35F5	0.943184	1.87704e-61	SNX10	-1.20847	1.92091e-40	BMP5	-6.28662	5.70457e-36
RFC3	-0.641224	1.75642e-42	PCNXL4	0.920953	5.82117e-60	MRPL42	-0.514212	4.63297e-43	PTP4A2	-0.647517	1.88953e-61	ATP6V1D	0.784508	2.01532e-40	BCAR3	-1.60595	5.74883e-36
OLFML2B	-2.60702	1.75751e-42	PRUNE2	-1.38981	5.91386e-60	LOC400043	8.51762	4.6701e-43	TFPI2	-3.91575	1.89183e-61	SFXN1	-0.59605	2.01532e-40	TNNC2	-6.11096	6.0888e-36
TMOD3	0.563171	1.76667e-42	CETN3	0.988517	5.91386e-60	ULK2	1.12494	4.77281e-43	ARHGAP21	0.706035	2.02484e-61	PLA2G12A	-0.794915	2.02522e-40	RNF217	0.84119	6.12533e-36
TMEM55A	-0.949898	1.95042e-42	TRIM22	-3.96487	6.14306e-60	ZNF626	-0.734031	4.82872e-43	ADAMTS19	-1.06891	2.03266e-61	HNRNPA0	0.647353	2.21207e-40	DNAJC7	-0.482277	6.28581e-36
MAP3K8	1.84604	2.06299e-42	NLGN1	-1.02219	6.17733e-60	UTP20	-0.475161	5.02663e-43	TRIM44	0.831075	2.03844e-61	BCAS3	0.909794	2.34258e-40	PLS1	0.850959	6.3838e-36
CDK5RAP3	0.76094	2.06738e-42	ALDH7A1	-0.794021	6.44319e-60	ZBTB3	-1.63279	5.04783e-43	NDUFB9	-1.2017	2.09843e-61	BLM	0.547753	2.45086e-40	FBN3	-1.02048	6.43756e-36
TOPORS	-0.534505	2.16432e-42	ZMYND8	-0.673829	6.681e-60	LRRC59	-0.566157	5.04878e-43	CREBZF	0.755234	2.12832e-61	SLC7A14	-4.06797	2.48623e-40	RERE	0.526478	6.47902e-36
[truncated: 12,948 more rows]

## Sheet: C15
C15.day2.C vs C15.day0			C15.day6.C vs C15.day0			C15.day2.INN vs C15.day0			C15.day6.INN vs C15.day0			C15.day2.INN vs C15.day2.C			C15.day6.INN vs C15.day6.C
Genes	logFC	FDR	Genes	logFC	FDR	Genes	logFC	FDR	Genes	logFC	FDR	Genes	logFC	FDR	Genes	logFC	FDR
FST	6.48493	1.1286e-177	VIM	6.11109	2.81688e-209	VIM	4.7495	1.95364e-195	L1TD1	-6.79549	2.86088e-205	VCAN	1.92821	9.55388e-163	RHOBTB3	-5.74188	6.98065e-179
VIM	3.47176	1.21533e-176	HAS2	7.03679	1.50758e-179	FST	7.76438	2.17015e-189	VIM	5.5449	2.27197e-204	MEIS2	4.7017	2.85078e-158	HAS2	-7.68387	9.37522e-179
CDH2	3.00793	1.82904e-164	LRP2	6.27974	7.88586e-177	VCAN	2.62745	2.12982e-182	ADAMTS9	7.36236	2.78996e-186	RARB	6.83721	1.24588e-151	L1TD1	-4.49417	9.37522e-179
HAS2	5.61105	1.30607e-163	RHOBTB3	4.40374	2.34384e-170	L1TD1	-3.61692	5.84888e-180	CDH6	9.7216	8.94954e-182	HAS2	-3.85687	4.71333e-151	LINC00472	5.45523	3.8928e-165
NKD1	4.78988	3.38954e-161	ADAMTS9	5.75069	2.18036e-169	MEIS2	8.88298	4.72498e-175	NRIP1	4.33461	2.0324e-179	L1TD1	-2.25608	1.04472e-150	CCDC141	-6.90824	3.51893e-164
CNTNAP2	3.17476	1.86612e-160	BMPER	7.84995	1.4215e-168	SKAP2	5.72474	3.1613e-164	PAX3	18.0137	5.39015e-177	IL17RD	-2.78505	7.41579e-148	TGFB2	-6.04501	9.8428e-162
AASS	-2.34886	8.05267e-160	TGFB2	7.15058	2.52166e-168	DSP	2.30976	6.2109e-162	MIAT	4.36371	1.52455e-175	DCLK1	-3.56434	1.75865e-147	PAX3	5.00398	9.8094e-159
SFRP1	-2.92311	8.1531e-158	NEBL	5.45296	5.41008e-168	AASS	-2.33359	8.60958e-160	LRP2	6.10185	2.46003e-175	TRDN	-3.86662	4.02998e-145	COL14A1	5.40911	1.61225e-154
ODC1	4.42425	1.88467e-156	ESRG	-4.42268	4.10387e-163	TRDN	-4.74829	1.64982e-159	SEPHS1	-3.9055	4.14946e-174	CNTNAP2	-2.34035	3.70188e-143	NRP2	-4.18951	1.17559e-152
PDK1	3.44212	5.58994e-155	LIX1	11.4458	8.45586e-163	RARB	9.47776	2.39965e-159	DNMT3B	-4.0086	8.89227e-173	NRCAM	3.64	2.70875e-141	MIAT	2.81612	6.71165e-152
TERF1	-3.05251	7.4286e-155	VCAN	1.89731	1.41938e-162	SEPHS1	-2.81646	5.51574e-158	LINC00472	6.44076	9.69966e-173	SKAP2	3.31141	4.5076e-141	KRT8	-2.80747	6.71165e-152
T	10.5408	8.21827e-155	PTPN13	2.41142	1.5827e-161	SEMA3C	5.43822	2.90524e-156	MEIS2	8.63617	1.32084e-172	T	-4.45639	1.79305e-140	PCDH7	-4.51046	1.01043e-151
EPHA4	4.35077	3.28242e-151	LINC00678	-7.57259	2.89516e-161	TERF1	-3.06173	4.08452e-156	BOC	7.78646	1.88989e-172	PHLDA1	-3.77516	2.64497e-139	IGFBP2	2.71667	1.08263e-150
LEF1	6.92899	2.25496e-144	NRP2	4.90674	1.19363e-160	TNFRSF19	7.30689	7.97161e-156	IL17RD	-5.43798	7.2992e-171	DHCR24	-2.32965	2.75898e-139	CDH6	3.61391	2.15312e-150
PPP1R3B	3.19837	3.80732e-144	PCDH7	5.39385	2.03876e-160	NRCAM	4.93087	2.27949e-155	BMPER	7.94165	4.61057e-170	PODXL	1.66373	5.29742e-139	CDON	3.50513	6.06617e-150
CGNL1	-2.82265	4.5722e-142	CCDC80	5.63886	8.97265e-160	HOXA1	17.2937	1.57699e-153	MAP2	4.88804	3.11881e-168	SEMA3C	3.29317	1.79305e-135	FLT1	-4.52297	1.11799e-148
SLC7A11	2.18941	1.33367e-141	ENC1	4.82633	1.49273e-158	NKD1	4.05945	1.0456e-150	TRDN	-7.78737	4.28564e-168	IFITM1	-2.81453	1.03943e-134	DOK4	-5.27023	1.16317e-148
GPR176	-3.85852	3.5179e-141	AASS	-2.2578	1.03305e-157	VSNL1	-4.058	4.85194e-149	PAX6	11.9756	4.3615e-167	CER1	-5.96042	1.32538e-133	NRIP1	2.44678	3.97586e-148
PRDX1	-2.13842	2.10765e-139	MEIS2	7.36524	1.58848e-156	NRIP1	2.59489	1.9732e-148	TERF1	-3.76273	1.01086e-165	PTCH1	2.97384	2.00776e-133	PAX6	4.53903	4.42095e-148
FGF17	10.9331	4.16511e-139	MEIS1	8.2316	2.14355e-156	FLT1	-3.39526	4.61991e-148	LINC00678	-10.4176	6.18453e-165	PCDH10	-3.56318	2.26635e-131	SLC7A2	-3.67301	8.33733e-147
BNIP3	2.43419	3.14656e-138	TERF1	-3.06205	6.84324e-155	RCN1	2.35236	1.47131e-147	MAP1B	2.55845	6.18453e-165	GATA6	-5.58889	4.98036e-131	TLE4	2.92713	5.83819e-146
WARS	2.33356	6.95986e-138	CDH2	2.53372	1.68477e-154	GREB1L	9.34402	7.21815e-146	MEIS1	8.77412	1.84306e-163	GREB1L	4.29824	1.08738e-129	VCAN	-1.39579	3.57727e-143
GATA6	8.65266	1.10382e-136	L1TD1	-2.30132	3.22143e-154	CNKSR3	4.69535	1.33881e-145	FLT1	-5.44291	1.84306e-163	SLC39A8	-2.91661	1.08738e-129	CGNL1	-2.67174	4.7793e-143
CER1	6.22502	2.27872e-134	ERBB4	5.49802	4.85156e-154	NRXN3	5.10361	2.52712e-145	VSNL1	-8.96779	3.21171e-163	LRRN1	2.1375	1.71751e-129	ADCY2	4.40133	6.02349e-143
P3H2	3.42539	3.68502e-134	DPPA4	-2.68991	7.36107e-154	AXIN2	3.4966	5.64457e-144	CDH11	5.20822	6.02739e-163	RYR2	-3.28697	7.68766e-129	LRIG1	2.94548	1.55685e-142
SLC39A8	3.18643	9.06575e-134	PDK1	3.22512	4.95086e-151	NFE2L3	-3.1136	3.1186e-143	AHNAK	7.71559	7.27669e-163	SACS	1.61033	1.10791e-128	SLC2A3	-1.91129	3.2646e-142
NODAL	5.87124	1.02741e-133	TTC3	2.7036	5.87811e-151	MBNL3	3.59753	7.40628e-143	ESRG	-4.13229	8.8161e-162	FGF17	-5.02793	4.42716e-128	BAMBI	-4.29624	7.43855e-142
COL6A2	3.24456	3.01673e-133	APOB	6.48751	8.96153e-151	LINC00678	-3.44778	1.01247e-142	SFRP1	-3.10442	1.35912e-161	SYNE2	1.42789	1.18028e-127	EPHB2	-4.08755	7.90627e-142
DSP	1.44986	1.15876e-132	VSNL1	-4.70421	2.14886e-150	VAT1L	3.67358	2.02655e-141	RARB	9.60956	5.32918e-161	SASH1	2.46161	2.43947e-127	MBNL3	3.57651	7.90627e-142
WNT5B	5.88845	5.7119e-131	COL4A6	3.73256	5.46022e-150	GPR176	-3.58566	2.02655e-141	POLR3G	-4.83307	7.66185e-160	SPRY4	-3.53344	4.57748e-127	SFRP1	-2.27881	1.45878e-141
AXIN2	2.90049	1.14539e-130	NRP1	6.79553	9.29529e-150	CCDC141	-4.76406	2.57937e-141	DPPA4	-2.86693	8.08624e-158	APELA	3.4523	1.28686e-126	ALPK3	-3.52295	3.31905e-141
MAP1B	1.47105	7.56836e-130	SEPHS1	-2.45703	1.43137e-149	DACT1	3.91713	5.87685e-141	EFNB2	4.15513	9.81209e-158	HAGLR	6.89386	2.89272e-126	LAMA1	-2.27184	6.40779e-141
GAD1	8.33886	1.64036e-129	AHNAK	5.1309	1.45291e-149	PTCH1	3.31584	6.05584e-141	BNIP3	3.27663	1.1864e-157	NTS	-4.27767	3.55771e-126	FZD5	-4.54438	1.34172e-140
PLXNA2	4.95167	2.14791e-129	POLR3G	-3.74511	1.51103e-149	LEF1	6.61571	1.05399e-140	NFE2L3	-4.50438	5.9949e-157	PAX3	5.52318	4.13727e-126	CDH3	-5.51565	4.36785e-140
PODXL	-1.42539	2.16175e-129	DSP	1.86512	5.60837e-149	DNMT3B	-2.10333	2.34198e-139	GAS1	6.44124	2.33488e-156	CDH6	4.46441	1.55515e-125	LMX1A	6.04725	5.59393e-140
DCLK1	2.47772	3.03975e-129	VEGFA	2.9308	9.27968e-149	SLC7A11	2.08793	4.5809e-139	SDK2	5.20435	2.56083e-156	EOGT	-2.58843	4.67709e-125	FLRT2	-5.26163	2.033e-139
CD24	-1.37629	4.63383e-129	FST	4.29836	1.00739e-148	GJA1	1.46219	7.46888e-139	PMAIP1	-8.05588	2.58759e-156	LINC00458	-3.73146	1.04073e-124	KRT18	-2.35607	8.63886e-139
SEPHS1	-1.72639	9.21734e-129	TNC	5.55341	9.7609e-148	DPPA4	-2.03752	7.74674e-139	TLE4	3.44169	3.52381e-156	IGFBP5	4.16701	4.53552e-124	BOC	3.10214	1.00375e-138
WNT5A	4.48722	3.22072e-126	TRDN	-3.7631	9.7609e-148	PDK1	2.65414	7.78158e-139	COL2A1	4.26959	4.56281e-156	RCN1	1.56584	1.52987e-122	SEMA6A	-2.52392	2.11484e-138
MCC	2.64703	7.31492e-126	NFE2L3	-3.61507	1.71867e-147	RGMB	2.97588	2.98455e-138	NRCAM	4.96753	5.9162e-156	HOXA1	3.05776	4.26116e-122	SDC2	2.46668	3.398e-138
PGM1	2.44769	1.85679e-125	LGR4	2.57091	1.73527e-147	GBX2	4.91278	1.81457e-137	ITPR2	-4.20744	5.9162e-156	NODAL	-4.05476	4.3618e-122	TNC	-4.33847	3.41396e-138
ROR2	3.53749	2.39996e-125	SIPA1L2	3.43035	4.44092e-147	PAX3	14.6104	2.78859e-137	CDH2	2.57815	5.92066e-156	LRIG1	2.0338	7.50015e-122	FRMD3	5.34238	3.53284e-138
GJA1	1.17112	1.88061e-124	DNMT3B	-2.42312	7.75609e-147	SPRY4	-4.07559	2.78859e-137	CDON	3.74946	1.89228e-155	VIM	1.27774	5.78254e-121	MAP1B	1.65624	3.86442e-138
PCDH10	3.02336	2.77345e-124	EPHA4	4.03759	6.07371e-146	DUSP6	-2.6104	4.04676e-137	SEMA6A	-3.24096	1.89228e-155	ODC1	-2.03481	7.18759e-121	IGFBP3	-5.78679	5.46469e-138
EFNB2	2.53094	2.38242e-123	SEMA3C	4.77488	7.83064e-146	MSX1	8.49767	5.39179e-137	FGFR3	4.2155	4.10746e-155	NRXN3	2.90226	8.26724e-121	FST	-3.46175	1.05478e-137
CDH11	3.0545	2.75198e-123	TENM4	4.28867	1.79924e-145	CALD1	-2.3034	2.2399e-136	ENO1	1.66608	1.17745e-153	ADCY2	-2.43229	8.26724e-121	RND3	3.09727	1.8339e-137
MSX1	7.54135	4.69696e-123	DOK4	4.14426	2.02637e-144	ADAMTS19	2.79864	2.43074e-136	CTNNA2	5.13665	1.91015e-153	FGFR1	1.48588	8.26724e-121	ZIC2	2.70392	2.88237e-137
FAM167A	5.99248	6.11555e-123	FBN2	2.44383	3.24234e-144	CDH2	1.8901	3.05734e-136	LMX1A	17.0684	6.59607e-152	LMO7	-3.77916	4.95771e-120	ZIC5	3.03198	4.35241e-137
TNFRSF19	5.25982	8.97094e-123	ARRDC3	3.91735	5.04487e-144	SFRP2	-2.65731	3.97755e-136	COL14A1	4.42171	9.26613e-151	FGFR2	2.40244	4.95771e-120	CNKSR3	3.72497	1.43227e-136
VEGFA	1.96203	1.3243e-122	VASH2	-4.03835	1.35271e-143	CDH6	5.79849	6.19583e-136	MBNL3	3.99479	5.99985e-150	IVNS1ABP	-1.47001	4.95771e-120	CTNNA2	3.51994	1.64488e-136
L1TD1	-1.36084	4.29458e-122	IGFBP5	4.13873	2.61833e-143	EPHA4	3.44491	5.77094e-135	CNKSR3	5.02426	8.35001e-150	RASL10B	2.87083	9.75958e-120	KIAA1462	-4.70306	1.11986e-135
SLC7A3	-2.58934	1.33255e-121	MCC	3.37927	8.03454e-143	LOC101929194	-3.62531	7.26096e-135	LOC101929194	-9.66849	1.36332e-149	RHOBTB3	-2.00958	5.78811e-119	NEBL	-2.60585	1.17884e-135
DACT1	3.03258	2.17925e-121	IL6ST	3.28343	1.40948e-142	ROR2	3.94963	7.59056e-135	VASH2	-4.51867	1.92518e-148	SLC2A3	-1.30914	1.37795e-118	ARHGAP42	-3.0866	2.29689e-135
NASP	-1.32137	2.99181e-121	BAMBI	4.02071	1.69796e-142	NEBL	2.93339	8.38963e-135	IGFBP2	2.51677	1.13051e-147	FAT1	1.16723	1.40325e-118	CSRNP3	3.24496	1.1495e-134
RSPO3	8.82898	4.10305e-121	LOC101929194	-5.53799	4.21215e-142	MAP2	2.95193	1.0275e-134	RHOB	5.98124	1.49608e-147	DSEL	-2.6128	1.37798e-117	GAS1	3.58334	1.46047e-134
TNC	3.65025	1.26696e-120	IGFBP3	5.93446	1.19297e-141	HAGLR	15.9096	2.32274e-134	CDH3	-5.97186	3.41349e-147	RSPO3	-5.99142	1.63434e-117	GCNT2	-3.54589	4.55879e-134
SARS	1.5868	7.34718e-120	LAMB1	2.54648	1.34311e-141	PRKG1	2.60591	4.41475e-134	GABRB3	-4.80102	3.83498e-147	ARRB1	-3.82214	5.2266e-117	NRP1	-4.20664	4.84118e-134
ENC1	2.82317	1.06841e-119	ADCY2	-4.26578	2.29054e-141	TNIK	-2.81295	6.18157e-134	P4HA1	2.65168	5.80316e-147	TNS3	2.48112	1.74917e-116	CCDC80	-3.04105	9.28841e-134
BUB1B	-1.64775	3.23189e-119	KRT8	2.25584	9.28009e-141	FZD10	6.71235	1.06523e-133	FRMD3	6.4175	7.2384e-147	PPP1R3B	-1.92079	2.08031e-116	CCDC88C	2.5383	6.96839e-133
CACHD1	1.81268	3.69386e-119	NANOG	-5.7178	1.50401e-140	SACS	1.72349	1.29424e-133	SLC7A3	-4.89905	7.73238e-147	NANOG	-2.51355	9.80723e-116	NRCAM	2.97904	4.55068e-132
JARID2	-1.67023	5.62983e-119	LAMA1	2.21513	2.78093e-140	MIAT	2.22321	1.54701e-133	NANOG	-8.51947	8.73893e-147	NEBL	2.0051	1.50923e-115	LPGAT1	-3.70142	5.38077e-132
MKI67	-1.4581	5.62983e-119	CDH6	6.10769	5.5728e-140	OLFML3	2.72242	3.10536e-133	ZNF608	2.50916	9.88553e-147	COL6A2	-2.25201	1.63875e-115	NLGN1	3.7168	6.08772e-132
FLT1	-2.00909	6.09179e-119	LEF1	6.53116	1.98903e-138	HOTAIRM1	15.2613	4.02548e-133	BAALC	6.41495	1.90957e-146	COLEC12	-4.05179	4.06863e-115	KDM6A	-2.44927	2.01321e-131
MACF1	-1.17441	8.95548e-119	BNIP3	2.39615	1.6439e-137	PMAIP1	-3.04335	1.27672e-132	IGFBP5	4.25526	1.15495e-145	KRT18	-1.63614	6.49994e-115	PCSK5	4.52188	6.94864e-131
SIPA1L2	2.26052	1.40424e-118	ITPR2	-2.80401	2.30237e-137	RHOU	4.03237	1.28102e-132	AASS	-1.8333	1.49307e-145	FGFR3	2.51318	1.23612e-114	SVEP1	-7.78363	1.16015e-130
EIF2AK4	-1.78621	5.11335e-118	ZNF608	2.16838	2.57823e-137	MAP1B	1.52062	1.8707e-132	SLIT1	8.3144	6.33223e-145	DPYSL3	1.39527	1.77474e-114	LIFR	-4.66869	3.8774e-130
ALDH3A2	2.29951	5.31648e-118	KIAA1462	4.50334	5.17455e-137	SPATS2L	-3.02946	3.48015e-132	SCG3	-4.436	1.16359e-144	CDK6	1.733	2.35652e-114	IL17RD	-3.24067	4.74347e-130
LAMB1	1.76374	1.03957e-117	EPHB2	3.3497	2.55466e-136	HK1	-2.13152	9.03641e-132	GREB1L	9.10187	2.81464e-144	ALCAM	2.43064	3.23449e-114	SLIT1	4.76148	1.92789e-129
VSNL1	-2.1931	1.74375e-117	GREB1L	8.22918	3.09735e-136	SFRP1	-1.8104	2.6263e-131	LIX1	9.98519	3.21057e-144	LIMA1	-1.99379	9.60281e-114	RAI14	1.90794	2.48791e-129
EEF2	0.905804	1.88413e-117	CDH11	3.59776	6.48702e-136	PGM1	2.61278	1.21002e-130	CADM1	2.76454	3.89141e-144	MYO18A	-2.24172	2.05798e-113	RYR2	-3.37596	5.43017e-129
ZNF516	1.67187	2.38825e-117	SCG3	-3.51637	2.30362e-135	LRP2	3.30396	9.91166e-130	SPRY4	-5.87556	4.49313e-144	PCNA	1.76795	1.31084e-112	PTPN13	-1.40925	1.42376e-128
GABRB2	6.00122	3.244e-117	FLRT2	4.10249	5.70673e-135	POLR3G	-2.32504	7.23086e-129	CAMK2D	3.72399	5.04682e-143	TIAM2	2.33169	1.35537e-112	NEFM	5.6965	1.5667e-128
P4HA1	1.67548	5.23487e-117	FGFR3	3.15723	9.64129e-135	PHLDA1	-3.17405	7.39037e-128	MFGE8	-3.50536	9.5084e-143	PARP1	1.31868	4.92192e-112	ADGRV1	1.72664	4.14448e-128
PROM1	-2.1657	6.65438e-117	P3H2	3.43594	1.17006e-134	TNS3	2.97509	2.33926e-127	SLC5A3	2.37414	1.44956e-142	NRIP1	1.40483	6.73592e-112	SPRY4	-4.84329	6.97001e-128
HOXA1	14.236	8.80066e-117	RGS5	2.46039	1.44013e-134	EEF2	1.05018	3.69517e-127	CLDN6	-3.84483	2.64286e-142	P3H2	-2.13347	1.02239e-111	APOB	-3.43258	3.91623e-127
SERINC5	1.56994	1.1249e-116	RARB	7.8367	4.70078e-134	RASL10B	3.17281	4.90481e-127	GFPT2	-4.04643	3.19498e-142	TNIK	-2.08098	1.19312e-111	SHROOM3	2.76272	5.35774e-127
PCNA	-1.87314	2.02574e-116	CADM1	2.37004	4.87626e-134	TMEM2	1.9412	7.50943e-127	MAL2	-4.4346	3.54102e-142	RBM47	-2.27648	5.64279e-111	FZD3	1.88994	1.64615e-126
ZBTB10	1.80212	4.89193e-115	WNT5A	4.87325	7.34323e-134	VCL	-1.65796	3.31889e-126	PRDX1	-2.18405	3.12482e-141	FSTL1	1.17652	9.06701e-111	UNC45B	-6.25209	2.65223e-126
MBNL3	2.45113	7.89422e-115	EFNB2	2.92572	1.01581e-133	RORA	2.72662	8.97716e-126	PTPRD	2.59036	3.55635e-141	PCDH18	1.64103	1.02995e-110	B3GLCT	3.32259	3.52719e-126
CNKSR3	2.92386	9.1098e-115	MAP2	2.94406	1.28944e-133	TIAM2	2.89604	9.17571e-126	CITED2	3.30985	1.19618e-140	ERVH48-1	-2.97622	1.67977e-110	LRP1B	-8.01685	5.44292e-126
CAMK2D	2.50563	2.11531e-114	GABRB3	-3.36423	1.37539e-133	HTR1D	6.02763	1.69836e-125	LIPG	5.01878	4.67043e-140	COL5A2	-2.78205	2.12517e-110	AHNAK	2.58469	6.11119e-126
STC1	-3.01492	1.08164e-113	TNFRSF19	5.81659	3.53704e-133	ODC1	2.38944	1.69836e-125	DSP	1.61134	5.83013e-140	MAP2	1.8915	7.73162e-110	APOE	-1.98241	6.4992e-126
NRP1	4.57918	4.00308e-113	BUB1B	-2.08497	4.35706e-133	CDH3	-2.78383	3.21648e-124	IDH1	-2.2789	7.12811e-140	LRP2	2.21657	8.69049e-109	CDK6	-1.99537	1.22115e-125
LRRN1	-1.64018	1.62113e-112	PKDCC	4.18495	5.30545e-133	EIF2AK4	-1.93644	5.26111e-124	RFX4	11.2175	7.63851e-140	D21S2088E	-3.26358	1.97385e-108	APELA	-4.20321	1.33202e-125
LRIG3	2.39625	2.36843e-112	GPR176	-3.15813	1.59537e-132	KRT18	-1.85971	5.54343e-124	B3GLCT	4.14117	1.04063e-138	PTAR1	1.38361	2.88696e-108	IQGAP2	2.50208	1.92017e-125
UTRN	-1.21523	4.82002e-112	IFI16	5.97452	2.91656e-132	SASH1	2.22026	1.13402e-123	ARRDC3	3.61847	1.25049e-138	SLIT2	-3.21323	1.30405e-107	PELI2	2.36948	6.14322e-125
THBS2	3.05115	8.04715e-112	COL2A1	3.02641	5.95355e-132	CACHD1	1.92014	1.41658e-123	DMD	3.34653	1.25049e-138	IDH1	-1.27448	2.54129e-107	DPYSL2	1.69444	6.54537e-125
KDM7A	1.89616	1.54081e-111	UNC45B	6.67532	8.10032e-132	SHISA2	-5.99313	4.55324e-123	PCDH1	-6.38871	1.77045e-138	GNB4	-1.72575	4.53366e-107	CBLN2	-8.06503	7.5251e-125
FBN2	1.47242	1.63622e-111	JAG1	2.35052	1.26019e-131	CDX1	15.0786	5.36095e-123	DHCR24	-2.45696	2.85586e-138	FBN2	-1.36308	6.22156e-107	MEST	2.09937	1.00714e-124
DDIT4	2.33906	1.76957e-111	SVEP1	6.34876	2.15952e-131	ADCY2	-2.45396	1.96428e-122	CCDC141	-5.0216	3.92882e-138	TNFRSF19	2.04707	7.86613e-107	LAMB1	-1.92666	1.12717e-124
DNMT3B	-1.32506	1.81059e-111	BMP4	6.18667	2.28752e-131	SEMA3A	-2.66651	5.01878e-122	MED13L	2.18252	6.68986e-138	MDFIC	-3.42511	4.54603e-106	HMCN1	-2.19522	1.84149e-124
EOMES	12.4445	3.31608e-111	USP44	-2.25568	2.53161e-131	IL17RD	-1.81713	1.05387e-121	GCNT2	-3.68001	7.00343e-138	PMAIP1	-2.09773	9.74478e-106	STOM	-3.95064	5.78853e-124
IVNS1ABP	1.26634	6.84831e-111	IQGAP2	-2.69288	3.0008e-131	SCG3	-2.39708	1.11943e-121	FZD3	2.24857	7.73836e-138	FAM167A	-3.48315	1.06578e-105	MAL2	-3.59411	6.03282e-124
SHISA2	-4.36193	6.87348e-111	CBLN2	13.4771	5.30382e-131	PRDX1	-1.54796	3.33997e-121	MSX1	8.57714	8.39169e-138	CDH2	-1.11783	1.3901e-105	COL6A2	-3.19416	1.51431e-123
DHFR	-1.69302	1.03518e-110	SLC7A2	2.53615	7.19162e-131	MDK	1.78126	9.25696e-121	SPATS2L	-3.62785	2.39032e-137	CCDC141	-3.19993	2.36854e-105	RUNX1T1	-4.47388	3.73247e-123
RHOBTB3	1.73501	1.12271e-110	IL17RD	-2.19731	7.19162e-131	TJP2	-2.36036	4.747e-120	VEGFA	2.43363	3.41899e-137	WARS	-1.34965	2.37775e-105	PREX2	2.23064	6.23749e-123
NIPA1	2.5179	1.7926e-110	COL3A1	5.33771	1.24445e-130	SULF1	-4.86723	7.76174e-120	PDK1	2.5925	3.96708e-137	LINC00678	-2.00666	2.84769e-105	IFITM1	2.78701	6.44909e-123
CEBPZOS	-2.28852	1.86331e-110	GATA6	8.19355	1.27379e-130	ENO1	0.983281	8.74526e-120	RFX3	3.03445	4.30769e-137	MCC	-1.7767	4.56142e-105	PLEKHG4B	2.30983	1.53053e-122
CDX1	14.1657	3.28231e-110	LRP1B	8.25959	2.66732e-130	SYNE2	1.24034	1.79486e-119	WSB1	2.09289	1.66403e-136	EOMES	-5.46779	6.30402e-105	MYOCD	-6.67958	2.20094e-122
RRM2B	-1.88391	3.90511e-110	LRIG3	3.07245	3.46317e-130	SARS	1.56011	3.00583e-119	ZSCAN10	-7.38443	1.98707e-136	MLEC	1.27228	1.83996e-104	MICAL2	-6.03686	4.37449e-122
CALD1	-1.49283	5.91305e-110	FREM1	3.65645	4.20294e-130	TSPAN18	2.61205	3.2359e-119	CLSTN2	8.89518	3.492e-136	CD24	0.906691	1.89e-104	HSP90B1	1.14683	5.04786e-122
SFRP2	-1.70174	7.09948e-110	FGF2	-2.44035	3.9682e-129	CCDC144B	3.67037	4.89269e-119	DUSP6	-2.62948	5.75219e-136	CD200	-2.28324	3.5643e-104	WSCD2	7.21469	5.32133e-122
IFITM1	1.78567	9.57791e-110	P4HA1	1.97928	5.05975e-128	ITPR2	-1.90988	6.61569e-119	GPR176	-3.33481	7.31659e-136	GSTO1	-2.80473	3.82024e-104	LIPG	3.35243	7.01444e-122
FNDC3A	1.5112	1.31893e-109	SFRP2	-2.38552	5.26123e-128	ADGRV1	1.45711	9.11808e-119	WNT1	16.1835	7.38616e-136	FERMT2	-1.37558	3.93976e-104	LINC00261	-10.669	1.05907e-121
HSPA9	1.05992	1.34668e-109	FGD6	2.01498	5.90584e-128	MACF1	-1.16553	9.90924e-119	VRTN	-4.03023	1.33428e-135	NFE2L3	-1.74752	4.56272e-104	ROR1	-2.26753	2.76682e-121
GBX2	3.4424	3.24428e-109	MDK	2.00118	6.02749e-128	CCND1	1.6482	1.10955e-118	ENC1	3.46294	1.82338e-135	TMEM2	1.33595	1.20074e-103	GATA6	-5.64603	3.59069e-121
IFRD1	1.8376	6.00403e-109	RBM20	6.53269	8.1779e-128	GAD1	7.49353	1.32177e-118	TPM3	-1.79652	1.90718e-135	LINC01356	-4.24499	1.72506e-103	FGD6	-1.81248	6.59882e-121
PTTG1	-2.06088	6.0645e-109	CCDC183	6.18316	1.17573e-127	EFNB2	2.32214	1.60632e-118	COLEC12	4.53245	4.35573e-135	VWA5A	-2.96939	2.40568e-103	PCDH10	-4.31058	9.01965e-121
KPNA2	-1.36966	8.15179e-109	NRIP1	1.88783	1.7113e-127	FGF2	-1.93772	2.15445e-118	F11R	-2.74306	4.35573e-135	OTX2	-6.27313	4.32978e-103	TLN2	-2.23833	1.60362e-120
RHOB	3.22398	2.5765e-108	ADD2	-2.70932	2.19343e-127	RCOR2	2.16074	3.86103e-118	ASXL3	5.5899	4.38426e-135	SPATS2L	-1.97361	1.57798e-102	RHOB	2.93401	1.74794e-120
KIAA1551	1.2181	3.66188e-108	PMAIP1	-2.91055	4.35973e-127	ZBTB10	1.86841	4.03017e-118	MIR124-2HG	5.55899	4.91173e-135	UNC13A	-2.50369	6.20106e-102	MAP2	1.94398	1.97225e-120
CENPF	-0.949729	6.58985e-108	ODC1	2.46477	6.21073e-127	ASS1	3.35742	4.15704e-118	FBN2	2.10408	5.2779e-135	VANGL1	-2.3434	7.382e-102	COL3A1	-4.23939	2.10947e-120
OLFML3	1.86156	1.17848e-107	RRM2B	-2.59169	1.06476e-126	JAKMIP2	-2.09953	7.27178e-118	EPHA4	3.46667	7.03689e-135	FST	1.27946	7.96222e-102	SLC16A1	-1.40273	3.77389e-120
GSTO1	3.01301	3.0387e-107	BOC	4.68432	1.29554e-126	EEF1G	1.05471	2.5859e-117	LGR4	2.0942	8.39688e-135	THBS2	-2.44325	2.10167e-101	ASNS	-1.62924	5.10272e-120
MAPK10	3.98158	4.46734e-107	BUB1	-2.09526	1.59807e-126	ZIC3	2.58966	2.85612e-117	SEMA3C	4.13616	1.65234e-134	CNKSR3	1.77149	2.50011e-101	CD47	3.02826	9.52661e-120
CDK14	-2.21224	1.02667e-106	PIEZO2	-4.22695	8.48466e-126	AK4	-1.76504	3.71994e-117	MLLT3	3.38734	2.24634e-134	RORA	1.77056	3.97911e-101	EFEMP1	3.48172	1.29839e-119
ARRDC3	2.3663	1.28357e-106	COLEC12	4.04304	1.08399e-125	MYC	-3.96252	4.54429e-117	CSRNP3	3.06619	2.59356e-134	ETS1	-4.44382	4.49331e-101	ENO1	0.976216	1.89614e-119
COBL	-3.30659	3.2593e-106	CDK6	1.95807	1.32889e-125	MEIS1	5.75759	1.11724e-116	ADD2	-3.07294	3.38082e-134	TES	-2.87709	8.85364e-101	FAT3	1.53274	6.33774e-119
COLEC12	3.17059	3.75852e-106	LINC00261	13.687	2.80064e-125	STOX1	3.76661	1.15608e-116	EEF1G	1.36768	3.99836e-134	ITM2C	-1.63379	1.01931e-100	COL4A1	-1.96524	1.57653e-118
PRKG1	1.70799	5.3828e-106	TIAM2	2.91264	3.28288e-125	BNIP3	1.71854	2.73844e-116	VCL	-1.89496	5.29558e-134	NRXN1	1.86641	1.11754e-100	FERMT2	-1.77111	1.83809e-118
DAG1	-1.57392	7.76603e-106	MYLK3	5.82297	4.24033e-125	EIF4B	0.917114	2.85146e-116	MTHFD2	-2.16821	7.73032e-134	HOTAIRM1	2.86593	1.2091e-100	DUSP6	-2.04059	3.48149e-118
RABGAP1L	-1.60899	1.07502e-105	DLGAP5	-1.99355	1.14147e-124	SDK2	2.98052	3.89072e-116	NLN	-2.22274	3.42453e-133	DSP	0.859903	1.7727e-100	TSHZ2	4.83968	3.68321e-118
DLC1	2.73547	1.19093e-105	ALPK3	2.42274	1.55537e-124	FGFR1	1.33917	3.6996e-115	HSPA4	-1.67907	3.69483e-133	GFPT1	-1.15504	1.92649e-100	SHISA2	-3.37544	4.20143e-118
RCOR2	1.81553	1.83527e-105	SLC2A3	1.41923	2.01197e-124	SLC7A3	-2.16345	4.69781e-115	ZBTB10	2.36044	3.76888e-133	MAP3K1	-1.54906	2.3063e-100	RFX4	4.08668	4.57278e-118
RGMB	1.83231	2.20451e-105	DLC1	3.5153	2.07324e-124	HIST2H2AC	1.80051	6.31786e-115	NEBL	2.84712	6.3795e-133	ITPR3	-1.92552	2.76984e-100	CACNA1D	-7.74126	9.27341e-118
PREX1	1.97312	2.32138e-105	MYOCD	5.96148	3.09919e-124	FZD5	-3.22337	7.12512e-115	SDC2	2.19199	7.5139e-133	PREX1	-1.78653	2.76984e-100	ADAMTS12	-3.55765	1.22913e-117
HMGB1	-1.14596	2.58009e-105	RGS4	7.40987	6.74666e-124	SOX4	-1.76683	7.94621e-115	NEO1	2.21824	7.79678e-133	AHNAK	1.49776	3.78887e-100	SIPA1L2	-2.00253	1.75972e-117
MAP3K1	1.68585	4.38876e-105	MEF2C	5.40136	8.96775e-124	FGFR3	2.35199	8.14053e-115	ILDR2	6.4286	1.26275e-132	CDH3	-1.9194	8.12558e-100	MAFB	5.63339	3.95514e-117
APELA	-2.58386	7.14377e-105	COL5A1	3.88891	1.41124e-123	USP44	-1.6421	1.07899e-114	HK2	2.09646	4.36982e-132	ELL2	-1.62548	9.20861e-100	CCDC183	-4.65122	5.02128e-117
POLR3G	-1.55846	1.20605e-104	TTR	12.3569	1.59523e-123	RBM47	-2.35173	3.3753e-114	RPL5	1.25357	5.56069e-132	RAP2A	-1.60972	1.00248e-99	MIR124-2HG	3.59959	6.28499e-117
VASH2	-1.72432	4.32651e-104	SDK2	3.33375	3.02537e-123	NANOG	-2.41854	3.82751e-114	ZEB1	6.57619	5.96009e-132	P2RY1	-2.55387	2.89407e-99	ADAM19	-3.00159	1.61514e-116
SALL2	-1.27607	5.06285e-104	PARP1	-1.59514	3.11925e-123	LRRC75A-AS1	1.49933	8.52732e-114	PELI2	2.58872	6.01394e-132	MEIS1	3.41934	3.14099e-99	SLC7A11	-1.55176	1.64939e-116
FZD10	4.97708	5.43327e-104	CENPF	-1.20657	3.48901e-123	TIAM1	1.8725	1.10903e-113	JARID2	-2.06867	6.0263e-132	DHFR	1.41412	4.19339e-99	MTHFD2	-1.68754	1.88707e-116
NTN1	4.43177	5.51517e-104	GFPT2	-2.59385	1.42132e-122	RPS27	1.04388	1.10903e-113	EPHA1	-6.48647	9.56138e-132	UNC5C	-4.59492	8.93753e-99	HAND2	-8.52402	2.08659e-116
MFGE8	-1.65444	8.11916e-104	PTCH1	2.55137	1.71548e-122	NRG1	5.88777	1.17732e-113	IQGAP1	-1.77833	2.54437e-131	CORO2A	-2.81383	1.44323e-98	CTNND2	3.84188	2.31492e-116
BHLHE40	4.78512	9.95911e-104	SLC6A6	-2.27192	2.1783e-122	D21S2088E	-3.43128	1.61939e-113	ZBTB20	4.04648	3.0417e-131	HMGN2	1.18975	1.84382e-98	ITPR3	-5.05267	5.2875e-116
TENM4	2.50998	9.95911e-104	LOC441666	-1.9708	3.09353e-122	CEBPZOS	-2.31406	1.7427e-113	TSHZ2	10.5576	3.67701e-131	KDM7A	-1.5037	1.84997e-98	EXPH5	-4.49106	6.24179e-116
DPYSL2	-1.22773	1.15206e-103	HEG1	3.82335	2.42156e-121	UNC13A	-2.88384	1.97965e-113	RGL1	4.58845	5.04532e-131	GNAL	-1.8956	2.08149e-98	FN1	-5.38457	8.83304e-116
EEF1G	0.853448	1.23226e-103	GLDC	-2.41029	5.29558e-121	SOAT1	4.15115	2.00807e-113	HK1	-2.1265	9.68971e-131	LOC101929194	-2.2735	2.42371e-98	SFRP2	2.0017	1.0332e-115
APCDD1	4.58279	1.89095e-103	EIF2AK4	-1.88288	5.43618e-121	JMJD1C	-1.22231	2.76119e-113	RGS5	2.30169	1.37255e-130	EML1	2.05341	2.92345e-98	RGS4	-5.70459	1.1296e-115
USP9X	-0.971964	2.89496e-103	MICAL2	4.93685	5.66282e-121	IGFBP5	2.72148	5.60182e-113	MEST	2.26037	1.60618e-130	HTR1D	2.96307	3.05596e-98	LRRFIP2	2.18947	1.19681e-115
ENO1	0.758915	4.09498e-103	GATA4	7.33078	2.03884e-120	ETS1	-5.02173	8.10493e-113	PFN1	-2.24954	2.45034e-130	VAT1L	1.61978	4.0853e-98	RGMB	2.19841	1.59933e-115
ZNF503	7.69902	4.76523e-103	SESN3	1.69615	3.12003e-120	ILDR2	4.95964	9.38747e-113	RPS27	1.34831	3.30721e-130	LCK	-4.21746	5.94426e-98	PLCB4	2.70054	2.14862e-115
FLRT2	2.66126	5.07741e-103	KIAA1324L	1.90889	4.83834e-120	NCOA1	1.88838	1.84777e-112	ZNF503	9.34938	3.44133e-130	COL1A2	-1.64605	6.94309e-98	TNIK	1.83829	2.50754e-115
MIAT	1.42055	9.12066e-103	SYT1	-3.21204	4.92284e-120	CGNL1	-1.5869	1.84777e-112	TTC3	1.92957	4.65564e-130	SRGAP3	3.29822	1.79163e-97	ADAM28	-7.14234	2.64062e-115
VPS13C	1.30028	1.01055e-102	D21S2088E	-5.13917	6.65787e-120	ETV5	-3.70429	4.07588e-112	KIF21A	2.18408	5.86098e-130	AMOTL1	-1.36172	2.10955e-97	GATA4	-6.66598	3.50083e-115
JMJD1C	-1.02649	5.74646e-102	ROBO2	3.0795	8.4873e-120	SLC4A7	-1.49587	9.86075e-112	CALD1	-2.08243	6.95592e-130	RAP2B	-1.40769	2.38038e-97	ITPR1	-3.00588	4.7408e-115
EOGT	1.69086	6.61147e-102	ARHGAP42	2.1844	9.13665e-120	RPL15	1.04462	1.22317e-111	MYBL2	-3.12556	7.15089e-130	PRICKLE1	1.609	2.41045e-97	PPFIBP2	-4.64994	5.77257e-115
UNC5C	5.58328	9.6089e-102	HMMR	-2.07884	1.30092e-119	PLAGL1	5.93043	1.22556e-111	UNC13A	-5.30409	8.20506e-130	SEPHS1	-1.09007	2.56654e-97	AGL	-1.99049	6.10452e-115
DMD	1.95008	2.03129e-100	HAND2	8.34979	1.58486e-119	SDC2	-1.72827	1.29049e-111	FSIP2	2.83538	8.91085e-130	LZTS1	-5.96949	3.13921e-97	ZNF761	-2.43692	8.59316e-115
CCNB1	-1.24122	4.58069e-100	PLOD2	1.83855	2.00488e-119	GABRB3	-2.00479	1.57227e-111	USP44	-2.14071	4.26112e-129	BOC	4.85155	3.78917e-97	COL1A1	-5.95505	9.74597e-115
IGF2R	1.21432	4.84581e-100	PTPRM	2.61588	2.3709e-119	HOXB3	9.61606	1.64407e-111	ITPR3	-5.65327	4.91423e-129	ADAM19	-2.07205	6.65285e-97	HHEX	-9.79403	9.94394e-115
DUSP6	-1.39032	5.07132e-100	MED13L	1.6347	2.92389e-119	FDFT1	-1.61067	1.70763e-111	D21S2088E	-12.5742	5.56086e-129	FAM169A	-1.42267	1.38797e-96	OLFML3	-3.25226	1.72798e-114
DTWD2	2.53339	5.45891e-100	HSPA4	-1.33177	1.28678e-118	NRXN1	2.18126	2.44813e-111	DYNC2H1	1.94568	1.14417e-128	SYT1	-1.8282	1.43327e-96	HOXD3	9.61977	1.89081e-114
DHCR24	1.20498	6.68656e-100	WSB1	1.58319	1.86291e-118	PLXNA2	3.93512	7.97722e-111	WSCD2	8.51258	1.33585e-128	SFRP1	1.11271	2.10563e-96	TTR	-6.38417	2.48671e-114
MYL6	-1.77359	8.54209e-100	ID2	3.63514	2.47996e-118	PRICKLE1	1.9739	1.78683e-110	KIF1A	-2.20992	2.78378e-128	ENC1	-1.74452	2.36508e-96	DNMT3B	-1.58548	3.41801e-114
DPPA4	-1.08246	9.51316e-100	ROR2	3.22278	4.27828e-118	WNT8A	10.2172	1.93924e-110	NTRK2	10.8824	5.38542e-128	RHBDL3	3.90702	7.53822e-96	MLLT3	2.36717	4.54727e-114
PTK7	1.46109	1.7027e-99	SYTL5	6.09648	8.79847e-118	ZNF503	7.99352	8.05339e-110	SLC7A8	-3.14024	7.71201e-128	MAPK10	-2.79662	8.88208e-96	C14orf105	9.8129	5.39604e-114
HMGN2	-1.20663	2.18398e-99	CXCR4	6.67333	9.78379e-118	HMGCS1	-1.45676	8.05339e-110	PLEKHG4B	2.44014	9.01735e-128	MCM4	1.01412	1.7561e-95	CLDN6	-2.66763	5.68874e-114
LRRC75A-AS1	1.20455	2.48401e-99	RBM24	5.52248	9.78379e-118	SALL2	-1.38569	8.05339e-110	LOC441666	-2.14016	1.87494e-127	PDPN	1.96362	2.03902e-95	DCLK1	-2.73317	1.35895e-113
VAT1L	2.0538	4.9643e-99	KIF1A	-1.84587	1.35322e-117	CDX2	10.1004	5.50723e-109	RBM47	-3.35898	2.06107e-127	SKIL	-1.12898	2.19453e-95	AES	-3.9798	1.52166e-113
RPS27	0.831141	5.06286e-99	LIFR	3.14186	1.70946e-117	CANX	0.940425	5.52259e-109	TENM4	3.37207	2.33161e-127	HIST1H2BH	1.557	2.29929e-95	MFGE8	-2.32996	2.8373e-113
VCL	-1.0744	5.11122e-99	NEAT1	2.11546	3.07856e-117	HOXB2	8.10642	5.82517e-109	HIST1H1A	-2.48907	4.22104e-127	EPB41L3	-1.60802	3.46477e-95	PKP2	-1.94441	2.84164e-113
CGN	-2.33618	7.95575e-99	MKI67	-1.40938	3.81681e-117	EIF3L	1.15549	7.29422e-109	ESRP1	-6.9771	5.19731e-127	CENPF	0.776439	3.46477e-95	ADAMTS9	1.61167	3.69581e-113
PLAGL1	5.24768	7.95596e-99	COL6A2	2.56823	7.10926e-117	RBM20	5.32329	8.10368e-109	UCHL1	-2.65786	8.31377e-127	TFDP2	1.41186	5.06405e-95	SKAP2	3.41771	6.63611e-113
LOC441666	-1.3193	1.43271e-98	RGL1	3.82369	9.27075e-117	VPS13C	1.41301	1.28394e-108	LOC101927746	-3.90293	1.39763e-126	ADAMTS19	1.37239	5.81153e-95	MYEF2	1.6767	7.20646e-113
NTS	2.17588	2.28642e-98	ATP2B4	2.00301	2.22192e-116	AHNAK	1.81375	1.4367e-108	MCM4	-1.6879	1.54721e-126	HK1	-1.21185	8.97874e-95	PHGDH	-1.35291	8.96684e-113
FGF2	-1.40217	2.72307e-98	TJP2	-2.32615	3.05086e-116	SEC24D	-2.08252	1.84782e-108	MDN1	-1.40908	2.14301e-126	CYP26A1	-5.04048	1.13703e-94	P3H2	-2.24674	9.83146e-113
TFDP2	-1.48443	2.99963e-98	ITGA6	-1.54394	3.25223e-116	MFGE8	-1.74382	2.19659e-108	USP9X	-1.39676	2.53288e-126	CDH11	-1.67713	1.39639e-94	KIF21A	1.65697	1.94357e-112
AKNA	1.93513	3.28391e-98	JAKMIP2	-2.13341	4.94987e-116	NEAT1	1.82561	2.79719e-108	ERBB4	3.86041	2.60472e-126	DAB1	-3.90745	1.43305e-94	EPCAM	-3.74719	3.98802e-112
UCHL1	-1.55666	3.81695e-98	LOC101927746	-3.04911	7.03339e-116	ATP1A2	1.77048	3.0069e-108	NEAT1	2.40222	2.90017e-126	RGMA	2.1132	2.47827e-94	WNT1	3.96749	5.0655e-112
DLGAP5	-1.26182	3.88757e-98	COL4A5	2.14516	8.63102e-116	SPARC	-1.54379	3.02496e-108	ITGA6	-1.80487	6.32054e-126	CALCR	-6.18018	2.63981e-94	HOXA1	6.31553	7.11291e-112
SOAT1	3.4686	5.47265e-98	SLC40A1	8.93818	1.23224e-115	FOXO1	-2.87325	3.84102e-108	ALCAM	2.45169	9.75223e-126	TSHZ1	4.78739	4.68322e-94	DMD	2.06831	9.11403e-112
TMEM167A	-1.06579	6.55689e-98	NTRK2	9.69494	1.24019e-115	GCNT2	-1.87367	3.86491e-108	SKIDA1	3.83192	1.00102e-125	LGR4	1.14382	5.59383e-94	HOTAIRM1	5.50388	3.24954e-111
PNMA2	2.70016	8.02338e-98	HAND1	9.29917	1.3221e-115	CCNG1	1.12037	6.54632e-108	LIMCH1	4.34452	2.80727e-125	SCG3	-1.6194	6.70283e-94	OTX2	-9.21367	3.28912e-111
SKAP2	2.41333	8.05115e-98	TOP2A	-1.17461	1.39035e-115	DDX26B	2.5009	1.18076e-107	SLC16A1	-1.49886	6.23526e-125	VASH2	1.47219	7.60061e-94	HAND1	-8.26437	5.21588e-111
HMCN1	1.37277	8.05115e-98	SALL1	2.3514	1.56738e-115	TMEM132C	6.99319	2.41413e-107	ODC1	2.36305	6.68326e-125	HOXB2	4.28813	1.22019e-93	C1GALT1	-1.72221	7.50344e-111
LINC01356	3.66582	8.44206e-98	GOLGA8A	3.05062	2.34895e-115	RAB17	-5.19402	2.85471e-107	CD47	3.14015	7.08834e-125	ILDR2	2.82453	1.36211e-93	IFI16	-3.3239	1.18878e-110
ZNF398	-1.83479	8.73616e-98	HK1	-1.63933	3.43183e-115	WNT5B	4.42034	4.00133e-107	HSPA5	1.71457	7.48131e-125	HNF1B	6.21689	1.71292e-93	TCF12	1.51733	1.40105e-110
FGFR2	-1.65452	1.17948e-97	DHCR24	-1.63788	5.769e-115	TPI1	1.10907	4.71267e-107	TARS	-1.57952	1.24417e-124	RAB3B	-1.22998	2.0118e-93	SLC6A6	1.92232	1.47216e-110
STC2	1.4202	3.80244e-97	KPNA2	-1.51809	6.40881e-115	DDIT4	2.13305	5.57923e-107	HSP90B1	1.1862	1.32569e-124	DCBLD1	-2.85769	3.69387e-93	BAALC	2.58739	1.52064e-110
ASS1	2.30994	4.11378e-97	IQGAP1	-1.3609	9.10719e-115	PROM1	-1.73174	1.00108e-106	TJP2	-2.70432	1.53049e-124	KRT8	-1.15194	6.16604e-93	MSX1	3.17506	4.0354e-110
NRIP1	1.19006	5.99169e-97	CCNB1	-1.59039	9.19513e-115	BUB1B	-1.31916	1.04841e-106	IRX2	3.05929	2.24318e-124	SOX2	2.05872	9.5363e-93	ZBTB20	2.6546	1.55967e-109
SEC24D	-1.76181	6.292e-97	HHEX	6.83401	1.12597e-114	PCDH1	-2.23405	5.91127e-106	ID2	4.03533	3.14105e-124	VSNL1	-1.86491	1.03185e-92	SEPHS1	-1.44847	2.71929e-109
H2AFZ	-1.38217	1.64137e-96	SYNE1	3.56591	1.37965e-114	ZNF423	1.79887	1.33646e-105	EGLN1	2.58391	3.9102e-124	PRSS1	-8.56066	1.38566e-92	SLC5A3	1.38029	2.89371e-109
SLC7A8	-1.67611	2.23397e-96	DDX21	-1.26628	3.21264e-114	NT5C2	-1.61461	9.5899e-105	HOTAIRM1	14.6204	7.25833e-124	SLC5A3	1.13405	2.31555e-92	PHACTR2	-1.5654	6.49619e-109
NFE2L3	-1.36607	3.20966e-96	ATP2B1	1.61132	7.35108e-114	SKIL	-1.29689	1.09169e-104	RRM2B	-2.41168	7.48874e-124	STEAP2	2.04471	3.50838e-92	DST	1.00607	7.64893e-109
HSP90AA1	-0.744016	4.14122e-96	PTPRZ1	-1.26824	1.03013e-113	FUT8	2.05141	1.41527e-104	PTPRM	2.76785	8.61443e-124	SLC16A12	-4.80442	1.0886e-91	ESRP1	-5.39423	8.72344e-109
IMPDH2	1.05129	4.5902e-96	CTSL	2.52561	1.0385e-113	PIK3R1	1.91061	1.62347e-104	ZFP42	-4.26603	9.25675e-124	NLGN4X	-1.31627	1.46905e-91	PTPRD	1.51481	8.95755e-109
UBE2H	-1.41701	5.82659e-96	ANKRD1	5.85458	1.06114e-113	CTNNA3	3.95877	1.75261e-104	PCSK5	3.38878	9.70075e-124	AKAP12	0.919112	2.04511e-91	EMP2	-2.59881	1.1187e-108
LGR5	8.96038	6.32654e-96	PKP2	1.90699	1.24527e-113	RABGAP1L	-1.52976	1.92801e-104	PHGDH	-1.58921	9.82025e-124	BTBD3	1.27153	2.42997e-91	PDPN	2.51502	2.93829e-108
PIK3R1	1.7108	7.05931e-96	SVIL	2.02462	2.75943e-113	KDM6A	-1.58667	4.14036e-104	PSAT1	-1.87845	1.28369e-123	ZNF204P	-2.18263	3.08988e-91	MET	3.51903	3.5021e-108
MYBL2	-1.58528	7.95091e-96	SLC7A3	-2.20342	3.51301e-113	SHC1	-1.71542	4.16718e-104	RRM2	-2.84998	1.98708e-123	KDM6A	-1.31733	3.27009e-91	MAMDC2	3.97505	2.72923e-107
PARP1	-1.01214	1.3495e-95	MAPK10	4.33284	4.53632e-113	JARID2	-1.27972	4.9533e-104	KDM3A	2.20273	2.18885e-123	DLC1	-1.99312	4.59843e-91	HABP4	2.88995	2.93111e-107
SLC2A3	0.902539	1.3495e-95	COL4A1	1.75017	6.87177e-113	ACTN4	-1.3574	5.55202e-104	FNDC3B	1.91907	3.10522e-123	C1orf21	1.78405	4.8374e-91	SDK2	1.8706	4.6046e-107
LAMC1	0.962156	4.54133e-95	ENPP1	-2.48302	7.08092e-113	HSPA4	-1.04437	6.46245e-104	CYP2S1	-5.23225	3.44077e-123	TNC	-1.77261	4.99527e-91	MYLK3	-3.3227	5.78267e-107
TPM1	-1.94123	4.60801e-95	CCDC141	1.88665	7.35241e-113	DMD	2.00552	9.63006e-104	DIXDC1	2.56452	6.97996e-123	NASP	0.817548	5.40698e-91	LGR5	-9.55432	5.85327e-107
GRIA4	-3.65651	4.78894e-95	PCDH17	6.41188	9.96219e-113	HIST1H2AE	1.21279	1.66428e-103	GJA1	1.13088	7.70086e-123	HMGA2	1.08299	5.6548e-91	ABCC4	2.53474	7.31007e-107
ADGRL3	1.77762	7.23406e-95	FRMD4B	3.15125	1.02022e-112	TPM3	-1.06222	2.72867e-103	NLGN4X	-2.2694	1.22863e-122	NCOA1	1.32842	6.42177e-91	CLEC19A	6.16966	8.60132e-107
CYP26A1	5.14236	7.7964e-95	ABCA1	2.66503	1.06545e-112	NLGN4X	-1.55551	4.30848e-103	BMP4	5.55842	1.22995e-122	DRAXIN	2.58075	1.31204e-90	XPR1	1.51537	2.8606e-106
ASPM	-0.963558	7.94053e-95	CACNA1D	4.76131	2.66621e-112	MIR124-2HG	3.76459	7.36629e-103	CLIC4	-1.4245	1.44584e-122	TJP2	-1.54767	1.46533e-90	CLIC4	-1.11178	3.27686e-106
SESN3	-1.23364	8.86941e-95	IDH1	-1.41928	6.47436e-112	RPL5	0.796551	7.44608e-103	ITGB5	-2.97003	3.18224e-122	FRY	2.04303	1.53504e-90	ST3GAL1	-3.76519	3.48851e-106
LINC00678	-1.44112	9.22521e-95	UNC13A	-3.10033	6.66783e-112	CITED2	1.84379	7.97336e-103	SCD	-1.33877	3.94582e-122	DPPA4	-0.955055	2.12122e-90	NEFL	4.07715	3.99382e-106
CCNB1IP1	1.29049	9.30028e-95	CD9	-2.67973	7.30789e-112	ITGB5	-1.88777	1.35128e-102	IL6ST	2.41009	4.30983e-122	FOXP1	1.91414	2.31193e-90	ASXL3	2.71752	4.57281e-106
ZBTB44	-1.22592	1.78479e-94	NEO1	1.60092	1.26363e-111	SETBP1	2.14806	1.42308e-102	SVIL	2.30118	4.84966e-122	GATA4	-4.93668	2.58899e-90	KLHL4	-3.58882	4.86285e-106
LIX1	7.27751	1.87124e-94	AGL	1.83022	1.58564e-111	ARHGAP24	6.29314	1.49109e-102	EIF3L	1.41606	6.36242e-122	SPRY2	-2.28696	2.63891e-90	GRIN2A	2.32702	5.38222e-106
C3orf58	1.65472	1.95335e-94	LGR5	10.1151	1.77043e-111	MYO5B	2.28958	1.6001e-102	MAFB	5.76003	9.00009e-122	GLI3	2.06767	2.7086e-90	FGFR2	1.67275	6.0468e-106
RGS5	-1.62488	2.19263e-94	LRIG1	-1.82141	1.97463e-111	GRIA4	-4.03687	1.65649e-102	DTX4	2.67451	9.41364e-122	ETV5	-2.83688	3.20166e-90	RBM47	-2.54187	1.21188e-105
MEIS2	4.18128	2.20926e-94	HMCN1	1.6915	4.21044e-111	SOX21	4.8884	1.71143e-102	HOXA1	14.5054	2.39559e-121	PPL	-1.67961	3.5557e-90	CSRP2	-1.60359	1.51852e-105
EXPH5	-3.21358	2.20926e-94	MDN1	-1.10659	4.50227e-111	SPTBN1	-0.88106	2.11012e-102	VPS13C	1.72466	2.43539e-121	ELK3	-2.86694	4.22445e-90	KCTD12	-2.81935	3.1551e-105
RHOU	2.44699	2.5394e-94	FKBP4	-1.65552	6.08042e-111	LRIG3	2.03836	2.57831e-102	MYOF	6.29713	3.26242e-121	TMEM63A	-3.54114	6.06138e-90	DAB1	-6.61051	5.59265e-105
GLDC	-1.45604	2.72305e-94	ADAMTS12	2.86457	6.29276e-111	RYR2	-2.26348	4.07956e-102	HSPD1	-1.21501	3.87204e-121	LINGO1	2.32319	6.06138e-90	PMAIP1	-5.14533	7.04374e-105
GSC	9.33702	4.51646e-94	CEBPZOS	-2.33003	6.6337e-111	DLG1	1.3483	4.86152e-102	ASNS	-1.6357	5.29081e-121	NRG1	3.0157	8.07184e-90	RPL5	0.821882	7.37289e-105
TIAM1	1.39687	7.54447e-94	GPC3	2.29092	6.98117e-111	CDK14	-1.87979	1.01386e-101	HOXB3	10.3081	5.75995e-121	PBX1	1.0767	8.3895e-90	CNTNAP2	-1.35545	9.9319e-105
FDFT1	-1.21499	1.14402e-93	KCTD12	2.99159	1.1334e-110	ZNF516	1.29654	1.07621e-101	COL11A1	2.743	6.11373e-121	ITGB5	-1.55293	8.69019e-90	ZNF611	-2.8085	1.02274e-104
PCSK1	3.80701	1.48602e-93	TIPARP	3.07293	3.05297e-110	ZSCAN10	-2.22585	1.39371e-101	HOXD3	15.2025	9.29308e-121	RAB17	-4.24881	1.06247e-89	CALR	1.02965	1.0733e-104
MMP16	-1.92027	1.51438e-93	VCL	-1.28639	3.50582e-110	PPL	-1.93781	3.33792e-101	EOGT	-3.65149	2.93909e-120	HIST1H2AE	0.976246	1.07701e-89	COL22A1	4.29503	1.35503e-104
ITPR2	-1.26	2.09287e-93	PSIP1	-1.26472	3.52352e-110	LIMCH1	3.19262	4.21441e-101	CGNL1	-1.85169	2.93909e-120	LGR5	-5.15464	1.12991e-89	RMST	2.97843	1.99976e-104
PRSS1	11.2374	2.44637e-93	JARID2	-1.43855	3.6958e-110	YAP1	1.12465	5.24939e-101	DLGAP5	-1.82179	3.80262e-120	PROX1	-3.87582	1.3097e-89	VIL1	-7.88677	2.00664e-104
SKA1	1.84276	2.61596e-93	FOXP1	2.18266	3.80997e-110	LOC441666	-1.35442	6.05248e-101	APELA	-3.86842	4.26614e-120	ALDH3A2	-1.37272	2.2424e-89	GAD1	-6.87057	2.11992e-104
TCF7L2	-2.56041	3.5204e-93	PRDX1	-1.30417	3.9095e-110	LCK	-4.31395	9.87369e-101	GOLGA8A	3.22923	1.4083e-119	ZC3HAV1	-1.26482	2.8357e-89	TP53I11	-2.51257	2.23173e-104
MLLT6	2.61288	5.12128e-93	SPATS2L	-2.04769	4.08323e-110	RGMA	2.2814	1.24792e-100	COL27A1	2.71025	1.46343e-119	DTX4	1.80534	3.12992e-89	TRDN	-4.02427	2.41785e-104
LRIG1	-1.29882	6.45605e-93	TNNI1	5.83278	9.11209e-110	KRT8	-1.27737	1.52408e-100	C14orf105	13.6406	1.56683e-119	DAPK1	-1.2816	3.12992e-89	MEF2C	-3.12392	4.89991e-104
G3BP2	-0.943664	7.97327e-93	TLN2	1.79283	1.07566e-109	P4HA1	1.28412	1.56613e-100	MTHFD1	-1.64718	1.78906e-119	GRM4	-4.17294	3.14658e-89	GDF7	6.69574	9.20973e-104
FRAS1	0.964555	9.6288e-93	GAD1	7.00921	1.18611e-109	RIOK1	1.83804	1.69989e-100	RGMB	2.23745	2.57031e-119	SETBP1	1.74247	3.40859e-89	TNNI1	-5.36955	1.06171e-103
TMEM132B	-3.2034	1.45793e-92	UCHL1	-1.93152	1.30761e-109	PTPN4	1.38797	3.23615e-100	BUB1	-1.81973	3.39375e-119	TRIP10	-1.37453	8.3302e-89	CDH11	1.61047	1.43419e-103
PPIA	-0.892782	1.597e-92	CITED2	2.074	1.33488e-109	ID2	2.59226	3.47319e-100	MCM3	-1.53302	5.25354e-119	CCDC85C	2.0087	1.46357e-88	ZC3HAV1	-1.77719	1.9478e-103
DCBLD1	2.83352	1.74052e-92	HSPD1	-1.01403	1.47984e-109	HNF1B	7.77244	4.86752e-100	PREX1	2.40059	5.33457e-119	KDR	-4.20293	1.60983e-88	ARHGAP29	-2.77921	2.10018e-103
FERMT2	1.13151	1.76409e-92	EPHA1	-2.99415	2.56921e-109	SYT1	-1.8854	5.0073e-100	PODXL	-1.19364	6.67742e-119	IL13RA1	-2.36992	1.60983e-88	GPC6	-1.63624	3.90354e-103
KANK1	1.40695	1.93661e-92	PREX1	2.0912	2.82987e-109	THY1	-4.05314	5.12546e-100	SOX11	1.78074	1.64324e-118	FAM189A2	-4.45483	1.69564e-88	RFX3	1.6782	4.96484e-103
VCAN	0.699247	2.17632e-92	ARHGAP24	6.79154	3.21763e-109	TRABD2A	3.29335	7.90183e-100	NKD1	2.60286	1.85878e-118	HERC1	1.09026	1.69564e-88	VANGL2	1.56783	6.79385e-103
CALCR	5.57797	2.42773e-92	PIM2	-3.28687	5.55444e-109	WSCD1	1.63725	8.01497e-100	HELLS	-1.61135	2.43457e-118	CTSC	-1.17593	2.0382e-88	DIXDC1	1.84292	8.55126e-103
EGFLAM	6.21388	2.61951e-92	TP53BP1	1.4316	8.20229e-109	ARRDC3	2.10365	1.06146e-99	COL4A6	2.30741	3.90252e-118	SERINC5	-0.983258	2.12332e-88	BBS9	2.27668	1.84884e-102
GREB1L	5.04578	3.17566e-92	UNC5C	6.10904	9.17731e-109	ITM2C	-1.58411	1.12439e-99	BUB1B	-1.60011	5.26388e-118	PRKCI	-1.08651	2.38683e-88	TMEM47	1.76262	1.89651e-102
USP44	-1.14037	5.54526e-92	HTRA1	4.38241	1.82146e-108	SH3KBP1	2.04431	1.13822e-99	SEC24D	-2.68201	6.09496e-118	B3GNT7	-2.59246	3.26279e-88	ST6GALNAC3	1.91739	1.92194e-102
ZIC2	1.22348	6.84788e-92	MIAT	1.54759	1.82146e-108	ZNF521	1.85763	1.32815e-99	ADGRV1	1.43495	6.43548e-118	GFPT2	-1.35011	3.41343e-88	MYC	2.576	2.45636e-102
F2RL1	2.18811	9.91182e-92	ZNF483	-2.14496	2.74725e-108	MDN1	-0.912515	2.60904e-99	GPC3	2.51495	6.44609e-118	HIST1H2AH	1.34542	3.43068e-88	CGN	-2.39329	2.77905e-102
GATA4	5.45351	9.99402e-92	LDB2	-2.15916	3.42805e-108	CNTNAP3	3.74441	2.87943e-99	ZDBF2	1.8805	8.07874e-118	MDK	1.04632	3.5805e-88	OLIG3	6.32871	3.39318e-102
EXOC7	1.35816	1.01104e-91	DEPDC1	-1.64972	3.85785e-108	EPHA1	-2.1731	3.25376e-99	SREK1	1.7008	9.59644e-118	GRIN2A	1.78712	3.64042e-88	AMOTL1	-1.50313	3.67463e-102
MAMDC2	-4.37851	1.27838e-91	FN1	3.93559	4.80718e-108	SLITRK5	2.84894	4.49863e-99	EPCAM	-4.11417	1.08411e-117	LHX1	-9.59478	4.18319e-88	FAM117A	2.4265	3.93454e-102
ADAMTS19	1.42625	1.44748e-91	MTHFD1	-1.36455	8.47019e-108	BTBD3	1.41677	7.36084e-99	NEFM	3.66452	1.37326e-117	CA4	7.31559	4.58045e-88	RARB	1.77286	6.44098e-102
GCNT2	-1.44012	1.73044e-91	PTTG1	-2.03045	1.20901e-107	EPB41L4B	-2.6731	7.59407e-99	TKT	-1.51178	1.53599e-117	RRBP1	-1.42315	4.94694e-88	CRISPLD1	1.86625	1.85632e-101
LINC00458	1.86583	4.36201e-91	DDX26B	2.54281	1.77659e-107	TSHZ1	4.87556	1.00966e-98	FGFR2	2.03145	1.8185e-117	KLHL4	-1.6679	5.7895e-88	ADAMTS19	-1.91567	3.26726e-101
GINS1	-1.31771	5.0434e-91	CREG1	2.01054	1.86738e-107	PTTG1	-1.62572	1.08675e-98	CANX	1.06866	2.43122e-117	ZIC1	4.6773	5.81071e-88	COL5A1	-2.46595	6.45361e-101
WNT8A	8.94105	5.08916e-91	ZSCAN10	-2.72541	1.91366e-107	JAG1	1.40344	1.51356e-98	ETV1	-2.78815	3.37186e-117	HIST2H2AC	1.12497	6.19613e-88	F11R	-1.67284	8.09602e-101
GPC6	1.23267	5.27256e-91	SOX11	1.50382	2.43313e-107	MSN	-1.18771	1.85193e-98	MAPK10	4.56896	3.76452e-117	MCM2	1.23569	7.45086e-88	HTRA1	-3.81175	1.41716e-100
RGS16	3.90035	5.79661e-91	CAMK2D	2.27112	3.2314e-107	ZNF398	-1.75421	5.15661e-98	CALR	1.24446	4.39169e-117	CGNL1	1.23575	3.71632e-87	LYPD6	-3.98442	1.52071e-100
TPM3	-0.875106	6.0308e-91	IFITM1	-2.20737	3.23253e-107	RPLP0	0.923144	5.52624e-98	KPNA2	-1.55812	5.61763e-117	FLT1	-1.38617	5.16505e-87	FZD10	3.88025	1.58839e-100
FZD5	-2.03379	8.18759e-91	COL1A1	4.04424	4.04109e-107	RPS2	0.947111	5.54548e-98	PTBP3	-1.53227	5.72251e-117	TSPAN18	1.4679	7.0016e-87	PCDH11Y	3.21505	1.78384e-100
DNAH11	2.43251	1.09427e-90	PAX3	13.0097	4.68005e-107	GFPT2	-1.54875	6.00852e-98	CTSC	-1.98596	7.20208e-117	CCDC144B	1.94027	8.39987e-87	PPP1R3B	-2.07557	1.98154e-100
INPP5F	-1.23257	1.10496e-90	ZEB1	5.09183	5.34341e-107	NAALAD2	2.8957	7.20873e-98	PTPRZ1	-1.32585	8.65805e-117	HOXD1	8.4797	1.10304e-86	HAGLR	5.852	2.58634e-100
FKBP4	-1.16485	1.2956e-90	NLGN4X	-1.71784	9.19963e-107	DLGAP5	-1.23477	7.28822e-98	COL4A5	2.15389	1.83252e-116	SPARC	-1.11706	1.11265e-86	ZIC1	8.14054	2.75679e-100
EDAR	9.19316	1.30887e-90	PAWR	-1.72852	9.53613e-107	AIM1	-3.8697	9.3215e-98	RSPO3	8.36958	1.95592e-116	TLE4	1.25931	1.65958e-86	TMEM135	-1.63569	3.06813e-100
FOXB1	4.64774	1.78844e-90	GRIA4	-5.96992	1.92908e-106	PCDH8	7.34985	1.83132e-97	WNT5A	4.00893	2.05241e-116	ACSS3	-1.78631	2.04205e-86	ABCA1	-2.10226	3.98206e-100
PITX2	6.3997	2.15954e-90	BEND4	-2.9037	2.97258e-106	EML1	1.90159	2.32178e-97	LRAT	-5.81285	2.31326e-116	DUSP6	-1.22008	3.17787e-86	ARHGAP28	-2.5522	5.03082e-100
ID2	2.21514	2.39402e-90	LIMCH1	3.47664	3.25573e-106	WNT5A	3.17834	2.53935e-97	LRRC4	3.74727	2.83212e-116	DDX26B	1.71114	3.94457e-86	ANKRD1	-3.48072	5.83113e-100
PHLDB2	1.27989	2.41994e-90	RND3	-1.92518	5.57764e-106	SLC35F1	2.08112	3.29868e-97	SKIL	-1.58657	2.93297e-116	MYH10	0.682996	5.35675e-86	COL11A1	1.89405	9.28825e-100
CTTNBP2	-2.44892	3.02808e-90	CFLAR	2.27514	5.59367e-106	ALPL	1.39026	3.39538e-97	FAT1	1.10673	3.54067e-116	JAG1	1.15424	8.96433e-86	ITSN1	1.21984	1.56512e-98
CCDC141	-1.56413	4.25467e-90	TKT	-1.25417	7.89432e-106	REST	1.07554	3.80416e-97	MACC1	-4.1805	3.72918e-116	AK4	-1.093	1.15433e-85	GFRA1	3.50898	2.73735e-98
KCNG1	3.35327	4.29145e-90	TBX3	9.51611	9.40049e-106	PAWR	-1.40728	3.87913e-97	MDK	1.65759	3.82228e-116	RHOU	1.58538	1.21458e-85	SLC40A1	-4.40202	3.5486e-98
GBE1	2.42757	6.72014e-90	RCC2	-1.30744	1.10479e-105	DMXL2	1.40609	4.12462e-97	CLEC19A	8.35417	5.32832e-116	ABCG2	-4.78255	1.59743e-85	PCDH1	-4.35584	3.83952e-98
HMMR	-1.22132	8.37892e-90	ITPR1	2.31256	1.20842e-105	CGN	-2.10051	4.24828e-97	GRIN2A	2.65037	6.9035e-116	PCDH20	-4.3083	1.62557e-85	ERVH48-1	-6.08895	4.39977e-98
IGF2BP3	-0.93183	2.20198e-89	EMP2	2.31987	1.32654e-105	CELSR1	2.38763	4.89514e-97	RPS8	1.17233	9.2118e-116	DLG1	1.03573	1.85274e-85	PSAT1	-1.2873	4.39977e-98
STRA6	3.20029	2.86982e-89	PDE3A	3.44313	1.33921e-105	LMO7	-2.62387	5.01753e-97	ZNF521	2.36692	1.10133e-115	MACC1	-1.80495	2.57567e-85	CCHE1	6.87797	4.45672e-98
COL13A1	4.51891	2.89139e-89	SLIT3	4.89533	1.55047e-105	SALL1	1.67222	5.25587e-97	CCDC88C	1.80993	1.12988e-115	ETS2	-2.60055	2.92995e-85	PFKP	-1.79243	5.95859e-98
TOP2B	-0.796308	6.91525e-89	MSX2	6.81913	1.86245e-105	IMPDH2	1.05855	6.21233e-97	CTNND2	3.40102	1.31492e-115	GAL	-4.34482	3.27719e-85	FAT1	0.830732	1.05028e-97
ZNF649	1.13944	8.19546e-89	FDFT1	-1.48567	2.54506e-105	ZBTB44	-1.24759	1.36957e-96	SOX4	-1.82422	1.31492e-115	GSC	-5.05399	4.00812e-85	HEG1	-2.30401	1.93897e-97
NRP2	1.61206	9.26344e-89	DYRK2	1.67052	3.23232e-105	SCD	-0.876847	1.83007e-96	ARFGEF3	-2.68915	1.333e-115	FAT3	-0.906491	7.86469e-85	EPB41L3	-1.79081	2.59259e-97
ERVH48-1	1.9472	1.10609e-88	PEG10	1.31706	4.38647e-105	FOXB1	4.96063	2.08574e-96	AJUBA	2.2687	1.43218e-115	TENM1	-2.67803	8.70181e-85	ZNF423	1.66036	2.63587e-97
PGK1	0.948353	1.57471e-88	LRP8	-1.89063	4.559e-105	RPL13A	1.26501	3.722e-96	FZD10	5.55659	2.26831e-115	CDON	1.52508	1.17802e-84	SCD	-0.897218	3.44363e-97
MEIS3	2.65929	1.60235e-88	EPSTI1	6.11971	6.9962e-105	SPAG9	1.1325	4.5282e-96	LOC728392	4.58176	2.88202e-115	TRIM2	1.56503	1.77458e-84	SPRY2	-3.16063	3.51578e-97
MCM6	-1.29494	2.01868e-88	CPE	2.75678	7.38841e-105	NIN	1.26497	4.53199e-96	RABGAP1L	-1.89245	2.99073e-115	NCKAP1	-0.830977	1.93352e-84	SDC4	-2.45756	4.3683e-97
KIF5C	1.08344	2.73437e-88	CLSTN2	6.69853	7.45271e-105	CYP2S1	-2.1524	4.6816e-96	DDIT4	2.47731	3.44132e-115	EFEMP1	-1.66052	2.22196e-84	LUC7L3	1.11567	4.59259e-97
ACSS3	1.86105	3.82798e-88	COL1A2	1.74154	1.05423e-104	ARL4A	2.22089	1.06996e-95	DDX21	-1.2772	4.272e-115	HIST1H3A	1.83214	3.37912e-84	CDCA7L	1.47171	4.79176e-97
SPG20	1.31349	5.36964e-88	ZNF521	2.04167	1.19835e-104	NRP2	1.75004	1.41321e-95	PIM2	-3.7385	5.76737e-115	NAV2	1.29144	5.15268e-84	CENPF	0.801584	5.40003e-97
YAF2	4.07441	8.86931e-88	RHOB	3.04723	1.76629e-104	HIST1H2AL	1.30857	1.59356e-95	LRRFIP2	2.05868	6.38975e-115	HOXD3	10.4592	6.68421e-84	ERBB4	-1.63761	6.86565e-97
TDRP	-1.89032	9.45661e-88	SETBP1	2.25383	1.8326e-104	RRM2B	-1.41625	1.64145e-95	EIF2S2	-1.37995	6.40281e-115	SLC4A7	-0.967667	1.09864e-83	CHST9	-4.1351	7.04173e-97
ASB5	14.0285	9.48989e-88	ZNF611	2.62893	2.15866e-104	MKI67	-0.979325	1.80275e-95	NES	1.3707	8.42493e-115	TANC1	2.01109	1.22429e-83	SLC7A3	-2.69563	1.18019e-96
ABCA1	-2.86654	1.81718e-87	KIF20B	-1.34413	2.2348e-104	SLC2A1	1.239	2.64128e-95	VANGL2	1.86716	9.59762e-115	STC1	1.90209	1.74871e-83	GARS	-1.08145	1.1852e-96
NREP	-1.08274	2.14059e-87	TET2	2.15546	3.17933e-104	CCDC85C	2.17849	2.74029e-95	RPL13	1.25993	1.19054e-114	RGMB	1.14357	1.76395e-83	COL4A6	-1.42515	1.26178e-96
SULF1	-2.28216	2.17593e-87	FAM84B	1.4194	4.09342e-104	ZIC1	7.20762	2.78745e-95	ENPP1	-2.5165	1.24371e-114	ASB5	-6.54773	2.47301e-83	ADGRG6	-5.578	1.26942e-96
RPS3A	0.718982	2.21233e-87	ZNF516	1.35321	5.34054e-104	TDRP	-2.06487	3.04171e-95	TMEM123	1.45286	1.34438e-114	STOX1	1.89836	2.47301e-83	LEF1	-2.10775	1.30331e-96
AMOTL1	1.14721	2.51687e-87	KIF26B	5.50205	6.03659e-104	FRAS1	0.997709	3.1744e-95	PCDH8	8.70749	1.83179e-114	KCNG1	-2.85028	2.66538e-83	MRC2	-2.85642	1.80872e-96
TMEM123	0.949012	2.99029e-87	STC1	-2.39225	1.36648e-103	GRIN2A	1.94394	3.59018e-95	CXCR4	6.42972	1.84042e-114	RBM20	2.64653	2.72452e-83	CXCL12	-5.08206	1.85342e-96
SMYD2	3.12125	3.42298e-87	C5	6.72644	1.38353e-103	RRBP1	-1.56187	4.00672e-95	UTRN	-1.25082	2.28344e-114	SLITRK5	2.10319	3.83006e-83	GJA1	0.748815	1.97641e-96
MLEC	-0.962826	4.46284e-87	SMAD9	4.81388	1.42728e-103	UCHL1	-1.42911	4.04956e-95	CEP290	1.84481	2.30659e-114	NR6A1	0.777695	4.64065e-83	NKD1	1.79467	3.65858e-96
CHD3	1.66744	5.13355e-87	PDE5A	-2.18437	2.18465e-103	STC2	1.35643	5.29749e-95	BMP7	3.55555	2.45418e-114	EPHA1	-1.7496	5.2605e-83	RBM24	-3.16421	4.00791e-96
THY1	-2.68999	5.73395e-87	ADAM28	3.94687	3.63787e-103	RPS8	0.844669	6.64842e-95	RAP1GAP2	-3.64246	2.58211e-114	HOXB3	2.8987	6.14725e-83	CREG1	-1.68745	6.57996e-96
PSIP1	-0.853406	6.95948e-87	HSD17B4	-1.1575	8.66334e-103	DHX32	1.68607	6.74343e-95	SLC2A1	1.67097	2.72043e-114	FYN	1.13723	7.2222e-83	EDNRB	-3.34745	6.89261e-96
CTGF	-2.54731	7.50229e-87	RABGAP1L	-1.53351	1.00931e-102	HES3	3.69005	9.8495e-95	CYCS	-1.55477	2.99887e-114	FOXC1	-4.11311	1.17425e-82	LOC728392	3.06164	8.72246e-96
LONRF1	1.21053	7.80178e-87	ZIC5	-1.80492	1.1034e-102	USP9X	-0.841224	1.04705e-94	PLCB4	2.44448	6.51564e-114	FLRT3	-6.28629	1.23915e-82	STMN2	5.89541	9.88978e-96
FOXC1	4.90027	8.43247e-87	LCK	-6.02252	1.67957e-102	SEMA6A	-1.10506	1.16971e-94	ZIC2	1.71069	9.27454e-114	SAMD4A	-3.62185	1.3145e-82	SPAG9	1.1524	1.01368e-95
FOXO1	-1.95371	9.58008e-87	ASPM	-1.08727	2.69307e-102	BRINP1	-4.48579	1.23356e-94	CSE1L	-1.27177	1.06977e-113	TMEM64	1.44043	3.39575e-82	KIF26B	-4.58499	1.36545e-95
SNHG1	1.1961	1.00392e-86	BAALC	3.82756	2.71345e-102	SLIT2	-2.51961	2.21797e-94	TCF12	1.5637	1.42188e-113	ABCA1	2.65531	3.39873e-82	PHYHIPL	6.59752	1.54794e-95
ADAMTS1	2.33776	1.09616e-86	OSBPL10	-3.23732	7.5776e-102	CHD1	0.984407	2.96308e-94	NOTCH2	1.67536	1.82032e-113	SOX4	-1.0707	4.2629e-82	CHAC1	-3.54098	2.28547e-95
SHMT2	1.12307	1.21557e-86	WWC2	-1.22039	1.79271e-101	LASP1	-1.36429	3.36512e-94	EIF2AK4	-1.63464	2.22879e-113	DKK4	-6.67463	5.70378e-82	VRTN	-2.47233	4.14228e-95
TRIML2	-3.47462	1.30385e-86	KIF23	-1.40215	3.38101e-101	DRAXIN	2.61548	3.82808e-94	EML1	2.41916	2.80644e-113	ANTXR2	-1.63109	6.11794e-82	LINC00458	-6.30154	4.60198e-95
RAP2A	1.27925	1.47926e-86	FUT8	1.9867	6.37488e-101	FGF13	-1.92375	5.0708e-94	SLC29A1	-2.756	3.01673e-113	MCF2L	2.06793	6.39139e-82	NES	1.00669	4.78694e-95
SORBS2	-5.37029	1.59612e-86	ILDR2	4.359	9.30104e-101	DIO2	6.33666	6.33449e-94	TIAM1	1.86482	3.62559e-113	SIPA1L2	-1.15921	6.93079e-82	ATP1A2	-1.9296	5.03906e-95
EIF3L	0.811525	2.23431e-86	EEF1G	0.811609	1.05778e-100	P2RY1	-2.31304	6.41003e-94	JMJD1C	-1.21928	4.25758e-113	UHRF1	1.47375	9.3926e-82	NELL2	1.87529	5.59192e-95
TBL1XR1	0.89386	2.60289e-86	HIST1H1A	-1.5469	1.30215e-100	DHCR24	-1.12467	6.42144e-94	TPT1	1.11947	8.29283e-113	MYC	-2.6036	1.14583e-81	XIRP1	-5.49273	5.8137e-95
LHX1	7.8316	2.7554e-86	PAICS	-1.03347	1.84521e-100	SHANK2	-3.15942	9.28267e-94	TGFBR1	1.58373	1.00126e-112	HMCN1	-1.03402	1.48088e-81	MCC	-1.42501	6.07822e-95
RAP2B	1.16206	3.83643e-86	SMAD6	4.88926	1.90842e-100	FAT1	0.777395	1.07393e-93	HOXB2	8.40053	1.04997e-112	SLC22A15	-3.56575	1.83125e-81	FUT9	3.13438	6.43511e-95
PROX1	3.52058	6.17159e-86	FRY	2.17238	2.19788e-100	RPS3A	0.807024	1.15034e-93	FAM84B	1.61309	1.15275e-112	SLC25A30	2.3757	1.95842e-81	TPM3P9	-2.86736	7.54543e-95
INHBE	2.28761	7.01118e-86	ECT2	-1.26044	2.19788e-100	RFX4	8.07103	1.59128e-93	TET2	2.4117	1.1746e-112	HSD17B4	-0.789666	2.96288e-81	BMP7	2.48542	9.97407e-95
CEP290	1.19405	7.52204e-86	GUCY1A3	6.63322	2.2399e-100	KMT2E	1.23401	1.59863e-93	MMRN1	9.3366	1.18107e-112	DTWD2	-1.73469	3.16942e-81	UTRN	-0.924316	1.03429e-94
SLC47A1	5.42804	1.04843e-85	XIRP1	6.04216	2.60298e-100	STAG1	1.40427	1.85558e-93	LINC00458	-7.13267	1.50256e-112	MBNL3	1.1464	6.70591e-81	LOC101929550	-9.05646	1.11895e-94
IL17RD	0.967915	1.30916e-85	NASP	-0.936681	3.89486e-100	TCEA1	0.983206	2.69181e-93	GDF7	11.6115	1.69756e-112	PDLIM5	-1.24202	8.8372e-81	FAM184A	-1.48692	1.39224e-94
ZIC3	1.49834	1.31432e-85	ASCC3	-1.27587	3.98729e-100	CD2AP	-1.22455	3.35023e-93	RBM5	1.59352	1.72989e-112	ANXA3	-3.02849	1.04205e-80	TBX3	-5.44335	1.8436e-94
HMGCS1	-0.986085	1.39561e-85	NLGN1	-2.41483	4.75892e-100	TOMM20	0.94645	3.35684e-93	HABP4	2.99439	2.03917e-112	LPP	-0.935172	1.0655e-80	HSPA5	1.05335	2.74884e-94
NXN	1.3283	1.43176e-85	PYGO1	3.99854	4.8535e-100	SLC25A3	0.920456	3.50652e-93	ABCC4	2.67475	2.52123e-112	SDK2	1.49079	1.14178e-80	RPS27	0.765296	3.41214e-94
CLDN6	-1.25203	1.43395e-85	PLXNA2	3.55788	6.02343e-100	NLN	-1.1126	3.67872e-93	OLIG3	11.0312	2.72733e-112	GPRC5B	1.51573	1.16838e-80	ISL1	-8.98896	3.71947e-94
NPTX1	-7.91236	1.541e-85	ARFGEF3	-1.9792	6.60929e-100	FHL1	2.10915	3.70753e-93	UNC5C	6.3645	3.0344e-112	TAGLN	-2.41404	1.56728e-80	WSCD1	1.91342	3.82696e-94
EPB41L4B	-2.14759	1.68787e-85	ASXL1	2.09977	6.7719e-100	RPL13	0.896948	4.10261e-93	DACH1	5.74464	4.09002e-112	C3orf58	-1.28035	1.68937e-80	RNF213	-1.29434	4.24434e-94
EPHA2	1.86831	1.82549e-85	SALL2	-1.19023	7.28749e-100	HMMR	-1.26401	4.17811e-93	ASXL1	2.47069	4.26082e-112	CSMD1	-4.36326	1.86764e-80	KCNMA1	4.52299	5.44133e-94
HOTAIRM1	12.3953	2.02406e-85	THY1	-4.35109	8.91089e-100	MCF2L	2.46901	4.63983e-93	ICMT	-2.02868	5.28792e-112	NXN	-1.20965	2.04844e-80	PTX3	4.04272	7.03062e-94
DSEL	1.41278	2.80907e-85	NLN	-1.26315	8.92061e-100	CAMK2D	1.81352	5.45049e-93	DSCC1	-2.5955	9.48855e-112	PRICKLE2	2.02878	2.63583e-80	SOX2	2.11679	8.73477e-94
FOXH1	2.21695	3.93394e-85	DPYSL3	-1.11758	9.08158e-100	EXPH5	-2.7877	5.98902e-93	GATS	2.41362	9.84778e-112	MCM6	1.13559	3.58696e-80	HK2	1.12139	1.47592e-93
AIM1	-3.04239	4.41698e-85	SKIDA1	2.68255	1.18164e-99	FAT3	-1.01898	1.06786e-92	LRIG3	2.35816	9.9844e-112	GLS	-1.15374	4.09817e-80	TPM3	-0.937496	1.67579e-93
TYRO3	-1.58733	4.59573e-85	EGLN1	1.82625	1.2118e-99	RHOB	2.48961	1.204e-92	HAGLR	14.1311	1.00663e-111	TMEM132B	2.35678	4.56347e-80	DUSP5	-3.52093	2.02188e-93
DARS	0.860875	6.91241e-85	ZBTB10	1.42264	1.24347e-99	ACLY	-0.99722	1.5472e-92	POU3F2	7.23374	1.09807e-111	GSE1	-1.6691	5.16193e-80	KDR	-4.83249	2.25827e-93
H2AFY2	3.43063	7.20751e-85	MRC2	2.86801	1.5287e-99	CALB1	-4.9052	1.60339e-92	FKBP4	-1.65929	1.09807e-111	H2AFZ	1.06337	5.29652e-80	APCDD1	3.48981	4.01914e-93
IFI16	3.30523	7.35433e-85	DLK1	10.795	1.67445e-99	KIAA0754	-1.60317	2.11842e-92	SKAP2	2.85754	1.30295e-111	TTC39B	-2.09982	5.44911e-80	LBH	-3.32127	4.78541e-93
MYH10	-0.669239	9.34616e-85	CSE1L	-1.0148	1.83557e-99	TOP2B	-0.837309	2.24911e-92	ZNF516	1.51536	1.3779e-111	DAG1	1.04523	5.67988e-80	NIN	1.25144	4.94187e-93
CHML	-0.961178	1.46284e-84	CENPE	-1.18288	1.93382e-99	PTAR1	1.04736	2.57103e-92	RCC2	-1.4298	1.5828e-111	MIR124-2HG	2.27584	6.26813e-80	USP9X	-0.831419	5.47535e-93
JADE1	-1.6335	1.54805e-84	LRAT	-3.21105	2.06223e-99	MYL6	-1.46917	5.00832e-92	YARS	-1.64796	1.6896e-111	ETV1	-1.30137	8.04556e-80	IPO7	0.819626	6.03166e-93
DKK4	15.828	1.62061e-84	PIK3R1	1.80145	2.88294e-99	LAMB1	1.16525	8.44909e-92	SLC4A7	-1.50299	1.88172e-111	FGF13	-1.58424	9.39544e-80	ENC1	-1.36339	6.78499e-93
LZTS1	3.64563	2.09203e-84	KIF11	-1.29775	3.17755e-99	SLC7A8	-1.4813	1.17866e-91	LECT1	-5.20788	2.22409e-111	FZD10	1.73527	1.17856e-79	EPSTI1	-4.38989	7.18623e-93
PVRL1	-1.72769	2.37685e-84	CYP2S1	-2.50362	4.27193e-99	SMYD2	3.25537	1.19084e-91	TRPC4	5.43226	2.39301e-111	PITX2	-4.05729	1.36008e-79	ILDR2	2.06959	8.7804e-93
CHD1	0.844811	2.38244e-84	IPO5P1	2.08167	4.40807e-99	QARS	1.15053	1.27205e-91	CD9	-2.57571	2.6872e-111	GBX2	1.47039	2.12588e-79	LINC00907	7.68224	1.30626e-92
PCDH11X	1.48566	3.12302e-84	ZNF107	-1.55265	4.43501e-99	HOXD1	11.2713	1.44915e-91	ARHGAP5	1.35103	3.62487e-111	KIF5C	-0.930579	2.37949e-79	SPATA13	1.4301	1.63815e-92
INPPL1	1.38969	3.78684e-84	MAP1B	0.902212	4.49163e-99	ETV1	-1.57202	1.46751e-91	OLFML3	-3.04796	3.95593e-111	FAM111B	1.63845	3.03613e-79	PAX7	5.1609	1.83489e-92
PKM	0.720864	5.19262e-84	KDM7A	1.56103	7.94543e-99	SORBS2	-5.11018	1.72456e-91	IRX3	5.8783	6.40063e-111	PVRL3	1.23903	3.62097e-79	PPP1R1A	2.7236	2.48114e-92
NAP1L3	-2.34136	5.64166e-84	LECT1	-3.45576	9.57413e-99	ANXA3	-3.43148	1.75595e-91	HMGB3	-1.45364	7.59703e-111	PCSK9	-2.96916	3.71158e-79	EIF4A2	0.824931	2.49294e-92
ANTXR2	1.70486	5.88554e-84	S100A10	3.04152	1.10003e-98	CA4	6.84408	1.81884e-91	EPB41L4B	-3.94139	9.93368e-111	PEG10	0.913985	3.78874e-79	WARS	-1.2514	2.64337e-92
VANGL1	1.66046	8.32184e-84	PFN1	-1.30446	1.31821e-98	OLIG3	9.367	2.45699e-91	RLF	1.62827	1.0506e-110	ETV4	-2.95514	4.56593e-79	C3orf52	-4.0057	2.84179e-92
ARHGAP29	1.81974	9.51583e-84	PCDH18	-1.43672	2.17438e-98	VEGFA	1.19546	2.83522e-91	GARS	-1.33191	1.0506e-110	CYP2S1	-1.65712	4.61916e-79	SERPINB6	-3.31205	2.99984e-92
MYLIP	-3.09843	1.09703e-83	CYCS	-1.20015	2.33604e-98	DARS	0.948527	2.87738e-91	CLTC	-1.1497	1.20184e-110	HIST1H2AM	0.800575	7.13527e-79	TYRO3	-1.52342	3.14747e-92
LOC101929194	-1.35181	1.83315e-83	JMJD1C	-0.965385	2.37941e-98	GRHL2	-2.56089	3.11172e-91	WDR19	1.9905	1.29873e-110	SPG20	-1.1165	7.76512e-79	LIX1	-1.46065	3.25067e-92
RBM12	-0.882353	1.95906e-83	GINS1	-1.50268	3.60574e-98	BOC	3.11925	4.32057e-91	GART	-1.78132	1.41727e-110	IFITM3	-1.85383	8.25604e-79	PCDH8	3.65586	3.57951e-92
LIMCH1	2.61913	2.19432e-83	PLCE1	6.63389	3.82462e-98	FAM101B	-2.91876	4.54826e-91	MKI67	-1.25442	1.839e-110	JAKMIP1	-4.1442	8.30459e-79	EGFLAM	-9.52972	4.13258e-92
EPB41L3	1.30123	2.71674e-83	BMP2	5.79922	4.10648e-98	RNF43	3.82282	5.71206e-91	GLDC	-1.93558	1.88026e-110	ENPP1	-1.2402	9.08456e-79	MMP14	-2.23197	4.40463e-92
RPL11	0.692536	3.2573e-83	UGT8	-2.67797	6.80054e-98	OTX2	-5.24902	1.05874e-90	CDC6	-1.96658	2.35025e-110	PRKCQ	-2.12645	1.12891e-78	CAMK2D	1.45286	5.94284e-92
KLF5	3.34599	3.27675e-83	USO1	-1.03927	7.30868e-98	ADGRL3	1.63341	1.35548e-90	RHOU	3.00707	2.37659e-110	EPCAM	-1.4209	1.44032e-78	CALD1	-1.16898	6.68521e-92
SETD7	1.71327	3.78291e-83	SSBP2	2.20772	9.25245e-98	GLTSCR2	1.29525	1.36714e-90	KRT18	-1.48973	4.19079e-110	HIST1H2BK	0.995802	2.2382e-78	SLC16A12	-7.00217	1.16675e-91
SALL3	1.87427	4.72034e-83	CBR1	-2.56392	1.05386e-97	F11R	-1.21341	1.45688e-90	PTX3	6.17955	5.05778e-110	SPAG9	0.851122	2.55919e-78	MYBL2	-1.88842	1.27049e-91
CDX2	8.34195	6.13121e-83	PCDH1	-2.03287	1.10224e-97	UBE2H	-1.25225	1.48593e-90	PPP1R1A	3.77683	6.36153e-110	SAMD3	-5.37056	2.78336e-78	DSG2	-1.09978	1.59254e-91
SHROOM3	-1.30415	6.45471e-83	MLLT6	2.78826	1.15948e-97	NPTX1	-7.42663	3.87631e-90	DMXL2	1.72022	7.12105e-110	CKB	1.13537	3.42745e-78	TBX20	-6.98072	3.73385e-91
TMEM106C	-2.79632	7.2495e-83	LRRTM1	8.7463	1.17933e-97	RDH11	-1.22636	3.94257e-90	PPIA	-1.17292	9.4513e-110	EGFLAM	-3.52174	3.71255e-78	MEIS2	1.27093	4.6655e-91
PIM2	-1.82804	9.88375e-83	IPO7	-0.880134	1.1956e-97	UTRN	-0.843818	3.94257e-90	RPL9	1.15446	9.64515e-110	VAV3	-1.99984	3.91437e-78	ROR2	-1.90622	5.33575e-91
REST	0.855336	1.43284e-82	FZD5	1.735	1.20584e-97	HES1	1.9052	4.38154e-90	IPW	-1.64606	1.10662e-109	DNMT3B	-0.778271	4.30183e-78	MPP5	1.35956	6.81262e-91
SP8	2.68978	1.65338e-82	ITGB5	-1.78951	1.48114e-97	RHBDL3	3.02231	4.73535e-90	AP1M2	-8.21981	1.16651e-109	GATSL2	1.50854	5.00325e-78	FNDC3B	1.13756	7.19982e-91
HMGB2	-0.893332	1.72992e-82	ISL1	8.52308	1.75525e-97	SRGAP3	2.53545	5.11516e-90	RBM20	5.41631	1.39909e-109	MPP1	-2.30687	5.08659e-78	FGD4	1.31005	7.4963e-91
EVX1	13.3386	1.74464e-82	CHML	-1.19474	2.23173e-97	TENM4	2.03011	9.34328e-90	GRHL2	-4.84057	1.43636e-109	UNG	1.16114	5.16709e-78	FHL1	2.18792	8.70012e-91
FLRT3	6.29243	2.24677e-82	EPB41L4B	-2.84449	2.40551e-97	PTPN13	0.765511	1.40798e-89	TP53BP1	1.44122	1.43636e-109	FHL1	1.6416	5.41241e-78	GLI3	1.75094	9.69489e-91
LSM3	-1.49298	2.85754e-82	NR6A1	-0.992305	2.65685e-97	HOXD3	12.8862	1.77295e-89	SETBP1	2.39449	2.05894e-109	MME	-2.00349	6.14921e-78	STEAP2	2.23431	1.08861e-90
CSRP2	-1.10656	3.09673e-82	FRZB	5.36932	3.03985e-97	CHGA	-5.1434	1.84784e-89	CRISPLD1	2.04918	2.48223e-109	NTN1	-2.35116	8.38939e-78	EFNB2	1.22941	1.60737e-90
TOP2A	-0.684357	3.56649e-82	SH3GLB1	1.43932	5.26424e-97	FOXD3-AS1	-6.46944	3.4567e-89	RAB17	-8.70585	2.68257e-109	RBBP4	0.770164	8.58856e-78	ZNF503	2.4307	1.81495e-90
EIF4EBP2	-0.907447	3.928e-82	FERMT2	1.21372	5.30372e-97	JADE1	-1.79133	5.09083e-89	ZC3HAV1	-1.90153	2.8908e-109	ANGPT2	-7.52356	9.70469e-78	DTX4	1.54375	3.75462e-90
PDPN	-1.6142	4.37271e-82	ST3GAL1	2.79739	1.29827e-96	CDK6	1.09472	6.17022e-89	EZR	-1.42492	3.04186e-109	PPP1R15A	-1.64514	1.45744e-77	TRIM2	1.77005	4.41736e-90
CHMP1B	-1.42838	4.71274e-82	HSP90AA1	-0.746716	1.45807e-96	DUSP16	-1.50484	7.4509e-89	ERVH48-1	-6.6032	4.10626e-109	ITGA6	0.793593	1.89587e-77	CNN3	0.97769	5.27149e-90
ZBTB38	1.37445	5.89617e-82	ST8SIA1	4.93386	1.69137e-96	HNRNPA1	0.743841	7.62883e-89	CRB2	6.47679	7.40456e-109	NEUROG2	6.36791	2.01276e-77	TMEM185A	-2.51691	5.81355e-90
MRC2	2.21774	6.12681e-82	PAK1	-1.51106	1.90153e-96	LRP4	1.59521	7.71089e-89	CFL1	-1.55797	8.46228e-109	ST8SIA1	4.0397	2.40173e-77	MTCL1	1.92486	6.25103e-90
TMEM131	1.2329	8.56603e-82	MEF2A	1.51862	2.07565e-96	FAM126A	-1.14178	1.22873e-88	TEAD1	1.42751	1.01437e-108	SOX3	3.07776	2.84493e-77	PEG10	-1.03385	7.86423e-90
YWHAQ	-0.952474	8.9486e-82	C5orf42	1.59654	3.20168e-96	HIST1H2AM	0.93355	1.32644e-88	SCNN1A	-7.96314	1.08526e-108	PDE5A	-1.1457	3.52531e-77	LHFPL2	-1.83187	1.00404e-89
GNG12	-1.73734	9.39139e-82	MOK	6.10129	4.18471e-96	NONO	0.860091	1.81334e-88	RCOR2	1.88825	1.3035e-108	TBX6	-4.30463	3.69173e-77	SOCS2	-3.77259	1.20311e-89
RPL5	0.652569	1.04008e-81	TMEM185A	2.71691	4.47129e-96	RPL9	0.820786	3.24097e-88	PDE5A	-2.38195	1.36468e-108	PIK3CB	-1.45101	3.78159e-77	SLC8A1	-2.98254	1.59222e-89
AMD1	-0.911084	2.39867e-81	HMGB3	-1.1412	4.98594e-96	FKBP4	-1.09746	3.61696e-88	FOXP1	2.11755	1.42807e-108	ATP1A2	1.0492	5.13511e-77	FBLN1	-2.4152	1.6831e-89
SOX2	-1.57632	2.68664e-81	GRID2	-2.99345	5.06446e-96	THBS1	-1.97621	3.86728e-88	ACLY	-1.30349	1.45362e-108	PNMA2	-1.77484	7.17541e-77	FRMD6	-2.01238	1.6831e-89
EIF4B	0.650495	2.82047e-81	LOC101929550	7.08638	5.46527e-96	IPW	-1.12002	4.3748e-88	LCK	-10.128	2.52884e-108	MEIS3	-2.0513	7.35963e-77	GUCY1A3	-4.68759	1.8094e-89
PCDH1	-1.46135	3.17589e-81	SNAI2	6.1803	6.4005e-96	T	6.08445	7.06479e-88	APCDD1	4.83154	2.53865e-108	SLC6A15	-1.71733	1.10724e-76	HOXA2	4.13215	2.02492e-89
FUT9	-2.54212	4.14719e-81	ABRACL	-1.84462	9.37307e-96	SCNN1A	-2.88721	1.04827e-87	DPYSL3	-1.27734	2.67356e-108	RAB6A	-1.01108	1.23915e-76	ELMO1	-3.53671	2.54469e-89
FGF19	2.67978	4.75504e-81	HIPK2	1.4862	1.06041e-95	IRX2	1.80467	1.35223e-87	ZNF91	1.55158	3.04221e-108	CYP51A1	-0.902232	1.65998e-76	FMOD	-6.25764	2.83959e-89
DNAJB6	-1.09338	4.8187e-81	CDCA7L	-1.42302	1.33215e-95	PGM2L1	-2.00359	2.20916e-87	EEF2	0.776371	3.56099e-108	BMPR2	-1.20797	1.92853e-76	PLEKHG1	2.99573	3.60104e-89
HK1	-0.919676	5.62576e-81	MAML3	2.14249	1.34035e-95	PCBP4	2.28527	2.74234e-87	YWHAB	-1.44757	4.09094e-108	RGS16	-2.72647	1.94728e-76	MYO1D	-2.27376	3.74023e-89
ADGRV1	0.799278	9.11492e-81	MYOF	4.36836	1.74404e-95	ZDBF2	1.1626	2.84194e-87	RPL11	1.02503	4.23659e-108	HIST1H2BE	1.15243	1.96101e-76	DUSP4	-2.52021	4.44271e-89
GJC1	-1.02774	9.79112e-81	CMYA5	3.08041	1.90818e-95	PPP1R16B	-5.27511	3.23998e-87	ERBB3	-3.18377	4.30432e-108	ZSWIM6	-1.463	2.06026e-76	STOX1	2.40442	4.50392e-89
MSGN1	12.9384	9.92377e-81	FAM184A	1.46828	2.38045e-95	LMO3	-3.29943	3.79614e-87	PLCB1	2.04821	4.33701e-108	EDAR	-3.97331	2.15334e-76	EPB41L5	1.22849	4.75255e-89
NUP210	-1.38301	1.15381e-80	P2RY1	-2.63181	2.43831e-95	KPNB1	0.709129	4.70574e-87	JAG1	1.6342	4.35066e-108	ITGB1	-0.674117	2.64727e-76	FRMD4B	-2.01477	5.04025e-89
CCND1	0.90531	1.16522e-80	GREM1	8.29946	2.53974e-95	CHD3	1.63423	4.89184e-87	DCLK1	-2.48037	4.83079e-108	ADAMTS1	-1.8636	2.76591e-76	COL2A1	1.24318	6.47519e-89
NONO	0.746544	1.21859e-80	CHST11	2.05344	2.53974e-95	TRIM5	-1.8716	4.96209e-87	RPS3A	1.05077	5.01643e-108	SEMA3A	-1.40902	2.82153e-76	RABL6	-1.4365	7.61611e-89
WDFY3	0.921763	1.38849e-80	TP53I11	1.98868	2.62801e-95	KIAA1109	0.885947	5.08822e-87	SAMD11	9.1274	5.76891e-108	ROBO2	-1.84309	2.87794e-76	GRIA1	3.92432	8.14897e-89
PAIP2B	-1.24914	1.49077e-80	RORA	1.78297	3.73139e-95	FAM169A	-1.20768	5.52501e-87	THY1	-6.86718	6.15292e-108	SLC34A2	4.02187	3.68226e-76	CANX	0.681308	9.59911e-89
RPS2	0.71729	1.51212e-80	SLC7A8	-1.64855	5.00617e-95	HOXB1	13.5127	5.75143e-87	TIMP3	2.91928	6.72914e-108	CELSR2	2.25017	4.1971e-76	PLCE1	-4.47213	1.03851e-88
EIF2S3	0.685462	2.10292e-80	NUP205	-1.04817	5.1992e-95	DYNC2H1	1.00875	5.75143e-87	STOX1	3.38042	7.0608e-108	LOC283299	-6.45762	4.76738e-76	WDR1	-1.18574	1.18551e-88
TCF7	2.93023	2.28948e-80	CTSC	-1.34782	5.38852e-95	ERP29	1.11405	6.13087e-87	MME	-5.07016	7.12243e-108	NAALAD2	1.834	5.00063e-76	F2RL2	-8.64848	1.18892e-88
ATP2B4	1.14955	2.60183e-80	RBM5	1.21877	6.3272e-95	RASGRF2	-3.07437	6.42278e-87	CTGF	2.33225	7.12243e-108	RGS5	1.22951	5.34987e-76	PCDH18	1.24899	1.43685e-88
SLC38A4	-3.53771	2.61833e-80	SOAT1	3.34041	8.2142e-95	FAM222A	4.83232	8.3431e-87	PLXNA2	3.85413	8.67311e-108	CDC14B	-1.14588	5.36332e-76	MMP15	-3.62613	1.60462e-88
SEMA3C	2.14505	2.86409e-80	SLC8A1	3.24923	8.75117e-95	ACSL3	-1.09876	9.01394e-87	XRCC5	-1.03858	8.93212e-108	DUSP5	-2.2813	6.19495e-76	IARS	-0.93048	1.84615e-88
PEG10	-0.930479	2.93892e-80	DSCC1	-1.85519	9.90142e-95	SLC25A30	2.54713	1.15223e-86	SEMA3A	-2.10279	9.51423e-108	SMARCA2	-2.05232	6.19495e-76	LCP1	-10.5515	2.20859e-88
SEMA3A	-1.25749	4.49533e-80	DUSP16	-1.79186	1.10152e-94	PAN3	1.19944	2.28853e-86	TTC17	1.35583	1.06297e-107	MMP14	-1.50005	8.63997e-76	DIAPH3	-1.60771	3.68673e-88
TRIM71	-1.08973	4.52466e-80	PRR11	-1.62292	1.14697e-94	ARL4C	3.41944	2.33124e-86	HOXA2	15.3033	1.11638e-107	HDAC9	1.82809	1.10603e-75	RPS8	0.757452	4.32453e-88
EPB41L4A-AS1	1.42178	6.00094e-80	GAS1	2.8579	1.68676e-94	HSPA9	0.725606	3.36036e-86	FAM129A	-3.50514	1.17715e-107	CRMP1	-1.66927	1.41488e-75	DLC1	-1.73163	5.83366e-88
HSPA4	-0.709516	6.17857e-80	SLC6A15	-2.5561	1.68676e-94	ALDH1B1	-2.27369	3.37311e-86	PCNA	-1.58709	1.53624e-107	GATS	1.96586	2.11301e-75	TARS	-0.897339	7.40386e-88
SF3A3	-0.962686	6.90921e-80	LINC00428	-6.43196	2.07058e-94	EIF2S3	0.748002	5.85091e-86	ATP9A	2.32845	1.87627e-107	CD2AP	-0.929704	2.32735e-75	MCM4	-0.928485	7.74396e-88
JAKMIP2	-1.10303	7.08362e-80	ALCAM	1.54403	2.89828e-94	CHST11	1.74799	6.93368e-86	NBPF1	2.5475	1.99946e-107	ZNF600	-2.20408	2.48507e-75	CNKSR2	-2.85038	7.82018e-88
FUT8	1.45579	7.26355e-80	FGF13	-2.08178	3.07199e-94	SHMT2	1.09582	1.07027e-85	GSTP1	-1.89561	2.09041e-107	TGIF1	-1.15038	2.56329e-75	FZD6	1.4278	7.82018e-88
CA2	3.55611	7.6123e-80	CAMKV	-3.65993	9.41779e-94	SHISA3	3.20411	1.14424e-85	HSP90AB1	-1.058	2.17152e-107	PPFIBP1	-1.40297	2.60579e-75	TMEM133	-3.15815	8.20016e-88
STAG1	1.15331	7.7149e-80	STOM	1.91137	1.07789e-93	COBL	-1.92068	1.53006e-85	AFF1	1.38788	2.58363e-107	ACSL4	-0.987618	3.32884e-75	CKB	-1.34078	1.01301e-87
OAZ2	-1.56096	7.77412e-80	AMOTL2	1.44772	1.15379e-93	NEUROG2	13.5951	1.60004e-85	HLTF	-1.40267	3.56979e-107	NRP1	-1.71405	3.35268e-75	HLA-B	-4.67929	1.23187e-87
TBX6	4.82502	8.09748e-80	HPS3	-1.91394	2.00468e-93	VASP	-1.62388	1.65267e-85	ROR1	-1.8059	3.61937e-107	RFX4	3.59176	3.56597e-75	DACT1	-2.95317	1.44867e-87
LPCAT1	-1.16281	8.09748e-80	MMP16	-1.9429	2.03699e-93	PPP1R3B	1.27758	2.7523e-85	C5orf42	1.86029	5.1159e-107	SC5D	-0.952842	4.81545e-75	TNFRSF19	-1.8415	1.59166e-87
SERPINB9	3.83733	8.11039e-80	FLRT3	7.82078	2.42313e-93	EPB41L4A-AS1	1.50248	5.32639e-85	EPB41L5	1.62224	5.31733e-107	ESYT2	-1.12149	5.13271e-75	FOXJ1	3.28161	1.59293e-87
FOXD3-AS1	-4.98521	8.63296e-80	ADAMTS1	2.56953	2.68509e-93	GALNT3	-2.80198	5.56395e-85	PSMD1	-1.44232	5.51992e-107	S1PR3	-3.3701	6.25548e-75	CLSTN2	2.19665	1.86389e-87
SLC6A6	-1.05359	8.70551e-80	NRG1	4.78358	2.95376e-93	FDPS	-1.2426	5.71786e-85	PAK1	-1.80208	5.56871e-107	NREP	0.883648	6.47987e-75	TSHZ1	3.74559	2.46093e-87
FREM2	-0.910079	9.04393e-80	TIMP3	2.40867	3.4272e-93	ITGB1	-0.776563	6.15258e-85	KCNE1	6.77839	8.91754e-107	DHX32	1.2092	7.9375e-75	CTGF	1.60985	2.48742e-87
HSD17B4	0.769362	9.20401e-80	GART	-1.32475	4.15302e-93	RPL10A	0.739965	8.80086e-85	PLOD2	1.50464	8.96595e-107	ARL4C	2.29037	9.69066e-75	ASPH	1.04318	2.58409e-87
GLTSCR2	1.10568	1.01689e-79	TTC9	-3.11113	4.31392e-93	TPT1	0.716845	1.00939e-84	SYT1	-2.28884	9.0318e-107	ARHGAP10	-3.26269	1.05798e-74	COL19A1	-10.9312	2.61419e-87
ZNF578	1.61805	1.28977e-79	EFNB3	2.1812	4.37297e-93	PGK1	0.884818	1.06572e-84	PTPN13	1.00217	1.24598e-106	PSD3	1.03156	1.9586e-74	ERBB3	-2.47754	2.75307e-87
BRINP1	-3.17242	2.75097e-79	EGFLAM	6.26122	5.42302e-93	PRKCI	-1.01261	1.41525e-84	ZNF107	-1.75256	1.32932e-106	PRKX	-1.2322	2.23441e-74	ASPM	0.858333	3.41663e-87
EGLN1	1.3451	2.8042e-79	FAM169A	-1.38732	5.58907e-93	CKB	1.23619	1.71604e-84	GINS1	-1.71578	2.34539e-106	ATP9A	1.6989	2.2554e-74	YARS	-1.15172	3.88454e-87
RRM2	-1.21518	3.00149e-79	TBX20	6.09518	6.49336e-93	PKDCC	2.17302	2.51116e-84	PKDCC	2.95567	2.54101e-106	PRSS23	3.50693	2.48425e-74	MAL	8.53164	5.16933e-87
NRK	-5.08792	3.18414e-79	DSC2	1.1853	7.3978e-93	KIAA1551	0.82631	2.56513e-84	MAGI2-AS3	4.02588	2.61251e-106	GABRB2	-1.91835	2.98155e-74	HOXB3	2.77383	5.25584e-87
KLHL4	1.42284	3.23885e-79	CYB5D1	1.64503	7.86222e-93	RPL7A	0.734597	2.58545e-84	FDFT1	-1.49467	2.76107e-106	NCKAP5	3.11267	3.30606e-74	LPPR4	-6.89524	5.40685e-87
PBX1	-0.905938	3.73757e-79	AURKA	-1.52187	7.92519e-93	TRIML2	-2.93213	2.60507e-84	LUC7L3	1.27858	2.7939e-106	ARHGAP24	2.66748	3.49456e-74	ZIC3	1.68929	6.54989e-87
BCAT1	0.640255	4.81429e-79	CALM1	-1.00029	8.42468e-93	SLC6A15	-1.89036	3.01134e-84	CCHE1	10.2794	3.37344e-106	TCF7L2	1.95114	4.01522e-74	UNC5B	-2.98969	9.72678e-87
ADD3	-0.978327	5.08084e-79	CSPP1	1.60081	9.03221e-93	LOC100130899	-3.33839	4.47807e-84	MSX2	6.84273	3.50904e-106	SPTBN1	-0.624529	4.08917e-74	SH3KBP1	-1.96717	1.0526e-86
GFPT1	0.807399	5.87933e-79	ENPP2	3.17157	9.17263e-93	MAMDC2	-2.9266	5.25013e-84	CHD1	1.18821	3.53639e-106	KNTC1	0.88207	4.41057e-74	SLC1A1	2.94811	1.17285e-86
PGRMC1	-0.986338	6.49026e-79	KIF14	-1.3166	1.00055e-92	WARS	0.983908	7.63324e-84	CLIP1	1.74345	3.58598e-106	DPYSL2	0.760804	4.71566e-74	ATP2B4	-1.21761	1.52638e-86
ASNS	0.790981	8.74761e-79	CKB	1.42509	1.17816e-92	GABRB2	4.08287	8.90486e-84	ACSL3	-1.55509	3.94956e-106	PMEL	1.51849	5.265e-74	PPFIBP1	-1.7746	2.21872e-86
MCM4	-0.770932	9.32779e-79	TPM1	1.67389	1.25584e-92	FOXN3	-0.985437	9.55182e-84	PIEZO2	-2.42899	4.30251e-106	CHL1	-4.65363	5.71179e-74	PHLDB2	-1.30321	2.47432e-86
TTLL12	-1.3043	1.03738e-78	ACACA	-1.14427	1.51274e-92	ARRB1	-2.3914	1.14223e-83	RPL15	0.951467	6.02267e-106	ZSCAN10	-1.49677	5.95312e-74	CYP27A1	-4.48317	2.65309e-86
NRXN3	2.20135	1.20676e-78	EIF4E	-1.07839	1.55067e-92	EIF3A	0.657802	1.14223e-83	ST6GALNAC3	1.93182	6.59889e-106	ACTN4	-0.845747	6.86635e-74	ANXA6	-1.24671	2.69869e-86
XPOT	0.699422	1.58293e-78	HAUS6	-1.15443	1.90509e-92	ALCAM	1.28695	1.16118e-83	SPATA13	1.74025	6.79937e-106	CELSR1	1.5726	6.90019e-74	RPL11	0.726738	2.80843e-86
RCN1	0.786526	1.63202e-78	RDH11	-1.30865	3.07741e-92	HNRNPH1	0.665713	1.33335e-83	TMEM2	1.39986	8.53193e-106	FAM131B	2.22603	8.85398e-74	POU3F2	3.28579	2.95174e-86
DAB1	2.60682	1.79035e-78	VEZT	1.27735	3.52668e-92	ZEB1	3.89259	1.55941e-83	COL22A1	3.98193	9.76816e-106	MCM7	0.817176	1.18543e-73	DLK1	-4.87182	4.90006e-86
ZNF518B	1.01228	2.00026e-78	ZNF398	-1.66541	3.5471e-92	NBPF1	1.78568	1.74417e-83	MARS	-1.58067	1.05331e-105	CCDC50	-1.00022	1.23162e-73	FBLN2	-2.65914	5.70918e-86
SUMO1	-1.05706	2.37277e-78	CNTNAP4	9.52302	3.85192e-92	LINC00599	-3.42786	2.39828e-83	PRSS8	-5.51723	1.15602e-105	CBR1	-1.42746	1.70576e-73	ZFP42	-2.75776	6.8947e-86
DMXL2	1.06206	2.39233e-78	PREX2	-1.38402	4.52302e-92	PLXDC2	-1.23773	2.39828e-83	NAALAD2	3.27154	1.60596e-105	WSCD1	1.05187	1.92619e-73	NOTCH2	1.07303	9.76335e-86
TCF4	0.909761	3.60412e-78	RAI14	-1.05262	6.60447e-92	CCDC186	-1.23151	2.54971e-83	AIM1	-6.38362	1.82976e-105	ZIC3	1.09132	1.93374e-73	WASF3	1.36147	1.07537e-85
ANGPT2	8.54374	3.79748e-78	SLC4A7	-1.09086	7.28469e-92	TAGLN	-2.45644	3.41899e-83	MCM6	-1.74715	1.86264e-105	WDHD1	0.839671	1.94316e-73	LTBP1	-1.35919	1.08326e-85
EFEMP1	1.47765	4.75256e-78	CCNA2	-1.284	7.46851e-92	NAP1L2	-2.35482	3.49198e-83	FZD5	-2.80938	1.91104e-105	ALPL	0.937536	2.40031e-73	SPOCK3	-7.27341	1.43294e-85
POLR3C	1.4312	5.21874e-78	ARHGAP29	2.05511	8.47607e-92	MAL2	-1.22638	3.61421e-83	MCC	1.95426	2.68878e-105	MIAT	0.802661	2.63135e-73	CITED2	1.23585	1.51298e-85
[truncated: 14,655 more rows]
