# Supplementary material for: Disruption of mesoderm formation during cardiac differentiation due to developmental exposure to 13-cis-retinoic acid
Source: Sci Rep. 2018 Aug 28;8:12960. doi: 10.1038/s41598-018-31192-0 (PMC6113333; doi:10.1038/s41598-018-31192-0)
Supplement: Supplementary file 7 — Supplementary Table 2 [file 41598_2018_31192_MOESM7_ESM.xlsx]

## Sheet: Sheet1
Supplementary Table 2. Top 10 enriched GO terms (BP) of dysregulated genes in control cells dervied from H1 and C15 at day2 and day6
H1, Day2		H1, Day6		C15, Day2		C15, Day6
Term	FDR	Term	FDR	Term	FDR	Term	FDR
cell adhesion	2.73555e-14	heart development	1.05412e-18	pattern specification process	6.92793e-17	cell adhesion	9.92424e-16
biological adhesion	3.19492e-14	tube development	1.10226e-16	skeletal system development	1.43404e-14	biological adhesion	1.17103e-15
pattern specification process	1.24345e-12	cellular component morphogenesis	1.77081e-16	embryonic morphogenesis	2.40035e-14	heart development	1.22448e-15
skeletal system development	1.95399e-11	cell adhesion	3.27991e-16	neuron differentiation	6.21725e-13	neuron differentiation	5.50957e-15
anterior/posterior pattern formation	5.14877e-10	biological adhesion	3.888e-16	embryonic organ development	1.04361e-12	cell motion	8.43769e-13
embryonic morphogenesis	6.31706e-10	vasculature development	1.18651e-15	embryonic development ending in birth or egg hatching	1.87628e-12	vasculature development	2.09832e-12
regionalization	1.28482e-09	neuron differentiation	1.59972e-15	chordate embryonic development	3.11973e-12	pattern specification process	5.02931e-12
neuron differentiation	8.10007e-09	cell motion	1.71581e-15	regionalization	3.33067e-12	cellular component morphogenesis	9.63674e-12
tube development	4.60339e-08	cell morphogenesis	9.16386e-15	tube development	4.37428e-12	blood vessel development	1.44662e-11
tissue morphogenesis	4.76145e-08	blood vessel development	2.75911e-14	vasculature development	1.14464e-11	embryonic morphogenesis	1.55098e-11
