# Supplementary material for: Disruption of mesoderm formation during cardiac differentiation due to developmental exposure to 13-cis-retinoic acid
Source: Sci Rep. 2018 Aug 28;8:12960. doi: 10.1038/s41598-018-31192-0 (PMC6113333; doi:10.1038/s41598-018-31192-0)
Supplement: Supplementary file 8 — Supplementary Table 3 [file 41598_2018_31192_MOESM8_ESM.xlsx]

## Sheet: Sheet1
Supplementary Table 3. Top 10 enriched GO terms (BP) of dysregulated genes in INN-treaed cells dervied from H1 and C15 at day2 and day6
Down-regulated, treated H1 of day2		Up-regulated, treated H1 of day2		Down-regulated, treated C15 of day2		Up-regulated, treated C15 of day2
Term	FDR	Term	FDR	Term	FDR	Term	FDR
vasculature development	3.43259e-10	neuron differentiation	2.80347e-16	embryonic organ morphogenesis	3.76087e-18	tube development	1.32714e-09
blood vessel development	3.99247e-10	neuron projection development	1.79856e-12	embryonic morphogenesis	5.62025e-18	vasculature development	4.00764e-09
tube development	2.10983e-09	nucleosome assembly	1.86295e-11	regionalization	8.02359e-18	intracellular signaling cascade	1.7835e-08
enzyme linked receptor protein signaling pathway	7.70111e-09	protein-DNA complex assembly	2.36366e-11	embryonic organ development	1.39317e-17	blood vessel development	2.08132e-08
cell adhesion	8.79481e-09	neuron development	3.38507e-11	pattern specification process	5.3774e-17	blood vessel morphogenesis	2.4347e-07
biological adhesion	9.39846e-09	chromatin assembly	5.12701e-11	embryonic skeletal system development	9.54994e-17	neuron differentiation	6.38495e-07
blood vessel morphogenesis	7.09963e-07	nucleosome organization	3.39062e-10	chordate embryonic development	1.08412e-15	enzyme linked receptor protein signaling pathway	1.8156e-06
intracellular signaling cascade	1.53265e-06	cell projection organization	4.03955e-10	embryonic development ending in birth or egg hatching	1.64473e-15	regulation of cell proliferation	1.94504e-06
cell migration	1.94422e-06	neuron projection morphogenesis	7.58649e-10	embryonic skeletal system morphogenesis	1.9984e-13	cell adhesion	1.99605e-06
localization of cell	5.6225e-06	cell morphogenesis involved in neuron differentiation	1.67831e-09	anterior/posterior pattern formation	1.17684e-12	biological adhesion	2.14436e-06
Down-regulated, treated H1 of day6		Up-regulated, treated H1 of day6		Down-regulated, treated C15 of day6		Up-regulated, treated C15 of day6
Term	FDR	Term	FDR	Term	FDR	Term	FDR
vasculature development	1.46756e-14	neuron differentiation	2.78195e-20	cell adhesion	6.47787e-16	pattern specification process	1.42861e-20
blood vessel development	5.69979e-14	embryonic organ morphogenesis	3.30857e-17	biological adhesion	7.44927e-16	neuron differentiation	2.50388e-18
heart development	1.9984e-13	embryonic morphogenesis	1.53362e-15	vasculature development	1.36241e-15	regionalization	5.69174e-17
regulation of system process	5.54001e-12	embryonic organ development	1.3814e-14	blood vessel development	4.44631e-15	embryonic organ morphogenesis	1.83324e-16
blood vessel morphogenesis	6.56142e-12	regionalization	7.0977e-14	heart development	2.26485e-12	anterior/posterior pattern formation	1.00223e-14
tube development	5.10925e-11	anterior/posterior pattern formation	1.9984e-13	blood vessel morphogenesis	3.09752e-12	embryonic morphogenesis	6.53339e-14
muscle contraction	9.45799e-11	cell projection organization	1.9984e-13	tube development	9.90208e-11	embryonic organ development	7.71407e-14
cell adhesion	4.29212e-10	pattern specification process	1.9984e-13	regulation of cell proliferation	1.0479e-08	cell projection morphogenesis	1.9984e-13
biological adhesion	4.7784e-10	cell projection morphogenesis	7.99361e-13	gland development	2.2268e-08	cell part morphogenesis	9.88098e-13
muscle system process	1.0517e-09	neuron projection development	7.99361e-13	regulation of system process	9.65328e-08	neuron projection morphogenesis	1.9873e-12
