# Supplementary material for: Disruption of mesoderm formation during cardiac differentiation due to developmental exposure to 13-cis-retinoic acid
Source: Sci Rep. 2018 Aug 28;8:12960. doi: 10.1038/s41598-018-31192-0 (PMC6113333; doi:10.1038/s41598-018-31192-0)
Supplement: Supplementary file 9 — Supplementary Table 4 [file 41598_2018_31192_MOESM9_ESM.xlsx]

## Sheet: C15.day2.INNvsC_logFC2
genes	logFC	unshrunk.logFC	logCPM	PValue	FDR
CD48	-9.53351	-1.44269e+08	-1.44878	1.54779e-34	6.72256e-33
RFPL2	-9.44571	-1.44269e+08	-1.21508	1.53698e-33	6.54621e-32
TDGF1P3	-9.36387	-1.44269e+08	0.571398	1.8873e-34	8.18366e-33
ERAP2	-9.35375	-1.44269e+08	-0.0450903	1.30623e-33	5.58145e-32
GIMAP6	-9.28509	-1.44269e+08	-1.11039	1.17792e-30	4.763e-29
LHX1	-8.82505	-8.91149	2.89891	0	0
TRPC7	-8.8164	-1.44269e+08	-1.74215	5.15074e-22	1.76127e-20
PRSS3P2	-8.69625	-9.08433	-0.0274195	3.57465e-79	2.57492e-77
BHLHE22	-8.60918	-1.44269e+08	-0.641633	6.34109e-21	2.10021e-19
CRTAM	-8.36511	-1.44269e+08	-1.72007	5.01787e-17	1.48809e-15
KRT16P2	-8.14033	-1.44269e+08	-1.69321	4.93819e-15	1.38796e-13
PRSS1	-8.11549	-8.15209	2.87071	0	0
IL33	-7.94688	-8.3344	-0.696709	2.84917e-47	1.45291e-45
FOXF1	-7.87414	-1.44269e+08	-0.484049	8.79453e-14	2.36591e-12
SOX17	-7.64397	-7.73016	1.29517	3.02183e-150	3.75791e-148
KCNV1	-7.53207	-7.73854	2.51213	8.10597e-67	5.28975e-65
HTR1E	-7.44366	-1.44269e+08	-0.140837	5.2157e-11	1.26968e-09
S100Z	-7.40866	-1.44269e+08	-1.94496	5.88068e-10	1.35405e-08
DMRT3	-7.40667	-1.44269e+08	-1.70201	4.08435e-10	9.50395e-09
TLX1	-7.37019	-1.44269e+08	-1.36573	3.95372e-10	9.20811e-09
ARSF	-7.29322	-1.44269e+08	-2.11054	3.18561e-09	7.06948e-08
CYP1B1-AS1	-7.293	-1.44269e+08	-1.82875	1.82544e-09	4.09234e-08
EGFLAM-AS4	-7.16817	-1.44269e+08	-1.49308	4.66035e-09	1.02303e-07
GIMAP2	-7.12258	-1.44269e+08	-2.65761	7.28741e-08	1.48474e-06
LOC101928944	-7.07902	-1.44269e+08	-2.43033	5.51024e-08	1.1376e-06
TACR1	-7.00155	-7.04994	1.25575	1.42009e-161	1.91017e-159
LOC101928977	-6.98328	-1.44269e+08	-2.35222	1.06792e-07	2.14758e-06
LINC00261	-6.97796	-7.03988	4.74206	5.33491e-143	6.16884e-141
OR5P2	-6.93301	-1.44269e+08	-1.5453	4.9692e-08	1.02832e-06
THBD	-6.90572	-7.29177	0.256486	4.02474e-25	1.47168e-23
BDKRB1	-6.88095	-1.44269e+08	-2.61344	4.44067e-07	8.54553e-06
PAX9	-6.82621	-1.44269e+08	-2.11631	2.48697e-07	4.88573e-06
ANGPT2	-6.81256	-6.84896	2.63858	2.74768e-193	4.47159e-191
DNASE1L3	-6.76863	-1.44269e+08	-2.90378	1.70874e-06	3.15029e-05
TMEM26	-6.7122	-1.44269e+08	0.603088	1.08406e-07	2.17837e-06
ZNF812	-6.71201	-1.44269e+08	-2.82631	2.19634e-06	4.01834e-05
LINC01467	-6.71168	-1.44269e+08	-1.84102	4.14518e-07	8.03555e-06
TMEM257	-6.71103	-1.44269e+08	-2.62419	1.53853e-06	2.84843e-05
TRIM67	-6.65217	-1.44269e+08	-2.73527	2.81324e-06	5.11153e-05
LOC284930	-6.6514	-1.44269e+08	-3.17774	5.58854e-06	9.92164e-05
LINC01484	-6.6511	-1.44269e+08	-1.84149	6.5624e-07	1.24828e-05
DBH	-6.64985	-1.44269e+08	-2.74565	2.89225e-06	5.24785e-05
CST1	-6.62309	-6.72952	0.145572	6.64959e-59	3.87853e-57
TNS4	-6.59287	-6.62022	1.63926	5.43939e-205	9.07621e-203
LOC101929084	-6.5889	-1.44269e+08	-3.3077	9.83454e-06	0.000171028
CASQ2	-6.58847	-1.44269e+08	-2.40996	2.3141e-06	4.23086e-05
PCDH12	-6.58798	-1.44269e+08	-0.530488	4.56824e-07	8.77821e-06
DKK4	-6.55139	-6.5554	4.651	0	0
APOL3	-6.54642	-6.60059	0.375862	4.2404e-101	3.8683e-99
FLJ16171	-6.52204	-1.44269e+08	-2.52731	4.32415e-06	7.73944e-05
FOXA2	-6.48143	-6.4906	3.38965	0	0
SHH	-6.45174	-1.44269e+08	-2.60013	7.58337e-06	0.000133285
TREML2	-6.45139	-1.44269e+08	-1.78609	2.54129e-06	4.63979e-05
SEMG1	-6.39376	-6.7786	1.91698	1.14292e-18	3.55514e-17
MORN5	-6.37926	-1.44269e+08	-2.48267	9.51945e-06	0.000165876
MRC1	-6.3787	-1.44269e+08	0.386727	1.53743e-06	2.8484e-05
LOC101929295	-6.37846	-1.44269e+08	-2.58839	1.13606e-05	0.000196272
LOC100507534	-6.37797	-1.44269e+08	-2.74269	1.4606e-05	0.00025021
EVPL	-6.32184	-6.40741	-0.161118	9.56432e-57	5.42266e-55
ZP2	-6.3015	-1.44269e+08	-3.01333	3.14028e-05	0.000519714
ASB5	-6.27467	-6.28653	2.4049	0	0
FLRT3	-6.25285	-6.25716	5.90031	0	0
LOC101928105	-6.2211	-1.44269e+08	-2.85349	3.89153e-05	0.000637244
PLEKHN1	-6.22019	-1.44269e+08	-1.91737	1.16601e-05	0.000201182
SPIB	-6.20631	-6.59059	-0.165236	7.41424e-16	2.11547e-14
OTX2	-6.14366	-6.14871	5.5922	0	0
PRND	-6.13465	-1.44269e+08	-2.90157	6.36628e-05	0.00101109
ITGA11	-6.13408	-1.44269e+08	-0.498408	9.62643e-06	0.00016763
LOC283299	-6.10778	-6.13202	2.96112	3.616e-169	5.09799e-167
KCNJ5	-6.10446	-6.17597	2.56893	5.49908e-62	3.36375e-60
SST	-6.10321	-6.48714	-0.801686	1.5722e-14	4.3312e-13
SYT4	-6.09457	-6.12801	3.08473	9.16817e-125	9.70721e-123
CALCR	-6.08974	-6.09252	4.42736	0	0
GRAP2	-6.08673	-6.15822	1.55761	6.98518e-60	4.11065e-58
GRP	-6.05956	-6.44334	-2.06873	5.72914e-13	1.494e-11
HMGN2P46	-6.0431	-1.44269e+08	-2.87235	9.58398e-05	0.00148195
OR8D4	-6.0427	-1.44269e+08	-2.89132	9.8106e-05	0.0015161
ADGRF4	-6.04252	-1.44269e+08	-2.08123	3.67798e-05	0.0006034
SHISA8	-6.0423	-1.44269e+08	-3.12788	0.000129146	0.00195453
ITGAX	-6.04199	-1.44269e+08	-2.60615	6.92318e-05	0.00109295
AMHR2	-6.03676	-6.42046	0.421876	1.77884e-14	4.89533e-13
CD177	-5.95038	-5.96856	1.96515	1.36864e-188	2.17367e-186
RSPO3	-5.94625	-5.94906	5.38027	0	0
MYF5	-5.94533	-1.44269e+08	-3.21609	0.000222446	0.00326535
LINC00239	-5.94529	-6.0847	-1.08845	1.44975e-27	5.55539e-26
LOC101929517	-5.94492	-1.44269e+08	-3.05722	0.000186492	0.00275908
LARGE-AS1	-5.94483	-1.44269e+08	-2.60654	0.000110761	0.00169675
INHA	-5.94477	-1.44269e+08	-1.81513	4.8541e-05	0.000785596
NCKAP1L	-5.94468	-1.44269e+08	-1.43304	3.94583e-05	0.000644135
TMEM176A	-5.94446	-1.44269e+08	-1.84745	4.95402e-05	0.000799313
LOC100132146	-5.94401	-1.44269e+08	-2.44459	9.03078e-05	0.00140027
MIR653	-5.94369	-1.44269e+08	-3.54216	0.000322597	0.00463484
CER1	-5.94151	-5.94279	5.09194	0	0
LOC101928989	-5.92087	-6.30413	-2.15908	8.49551e-12	2.12703e-10
OVCH2	-5.8726	-5.91582	1.43739	5.65956e-80	4.12179e-78
GATA6-AS1	-5.86697	-5.9208	2.59393	3.94565e-67	2.58764e-65
LZTS1	-5.85321	-5.85712	4.15855	0	0
LOC101927580	-5.85123	-5.90504	0.0837887	3.39293e-61	2.04694e-59
PLEK	-5.83961	-1.44269e+08	-3.35082	0.000408933	0.00578386
LOC101928748	-5.8396	-1.44269e+08	-3.11054	0.00031564	0.00454232
OR7E37P	-5.8396	-1.44269e+08	-2.99285	0.000278023	0.00402736
GALNT15	-5.83924	-1.44269e+08	-2.39611	0.000140769	0.0021207
RNASE6	-5.8392	-1.44269e+08	-2.68199	0.00019985	0.00294844
GSTA7P	-5.83919	-1.44269e+08	-3.19758	0.000346915	0.00495991
SPTA1	-5.83839	-1.44269e+08	-2.82223	0.000232477	0.00340313
CHRNA2	-5.83837	-1.44269e+08	-3.27305	0.000377434	0.00536424
TNFRSF9	-5.79938	-5.82651	1.53401	1.79332e-115	1.81843e-113
KCNH5	-5.78759	-5.80081	2.18132	7.54857e-226	1.38202e-223
ADGRF2	-5.78711	-5.99112	-0.636896	9.14047e-19	2.85183e-17
PDGFB	-5.73891	-6.12141	1.98621	2.52478e-12	6.46245e-11
RXFP3	-5.72684	-1.44269e+08	-3.38991	0.000682334	0.00932076
FAM72D	-5.72682	-1.44269e+08	-2.79747	0.000370443	0.00527057
SLC5A4	-5.72634	-1.44269e+08	-2.22013	0.00019774	0.00291894
ZPLD1	-5.72634	-1.44269e+08	-2.61544	0.000303438	0.0043715
GPX2	-5.72631	-1.44269e+08	-2.07727	0.000172255	0.0025585
KCCAT198	-5.72629	-1.44269e+08	-2.57531	0.000288404	0.00416858
MICALCL	-5.72603	-1.44269e+08	-1.00891	9.90688e-05	0.00152919
LOC101928994	-5.72601	-1.44269e+08	-3.52033	0.000783093	0.0105928
LINC01343	-5.72601	-1.44269e+08	-3.25023	0.00059196	0.0081709
SPHKAP	-5.72587	-1.44269e+08	-0.586435	8.75004e-05	0.00136098
DOCK4-AS1	-5.7257	-1.44269e+08	-2.55446	0.000281738	0.00407894
CCDC37-AS1	-5.7256	-1.44269e+08	-3.34446	0.00065329	0.00895649
NANOGNB	-5.72553	-1.44269e+08	-2.40388	0.000238834	0.00348844
SLC25A52	-5.72519	-1.44269e+08	-3.21686	0.0005731	0.00795641
CST5	-5.72435	-1.44269e+08	-3.47557	0.000751062	0.0101912
CRLF1	-5.71466	-5.73078	2.13141	5.28137e-178	7.91125e-176
OR5P3	-5.65304	-6.03515	-1.05678	6.74332e-11	1.63251e-09
FSHR	-5.6104	-5.68149	1.85214	2.04342e-42	9.8849e-41
LHB	-5.60397	-1.44269e+08	-3.02878	0.000780116	0.010558
EPB42	-5.60358	-1.44269e+08	-3.56486	0.00132399	0.0170772
GLIS3-AS1	-5.60356	-1.44269e+08	-2.95689	0.000727928	0.00990764
AVPR2	-5.60316	-1.44269e+08	-3.23811	0.000960825	0.012742
ELOVL3	-5.60316	-1.44269e+08	-3.15052	0.000881463	0.0117964
TCP11X2	-5.60315	-1.44269e+08	-2.87475	0.00067232	0.00920304
BSN-AS2	-5.60312	-1.44269e+08	-1.617	0.000225835	0.00331325
LINC01487	-5.60309	-1.44269e+08	-2.59542	0.00050278	0.00702825
CYSLTR2	-5.60286	-1.44269e+08	2.13673	0.000103445	0.00159022
LOC284825	-5.60285	-1.44269e+08	-0.272198	0.000145727	0.0021879
KCNJ6	-5.60284	-1.44269e+08	-0.765658	0.000164963	0.00245989
LINC01118	-5.60275	-1.44269e+08	-2.82001	0.000637842	0.0087675
LINC01574	-5.60234	-1.44269e+08	-2.78676	0.000618344	0.00851725
CYP4A22	-5.60234	-1.44269e+08	-3.10827	0.000847526	0.0113827
RTP3	-5.60192	-1.44269e+08	-3.14877	0.00088285	0.011797
LOC153910	-5.60191	-1.44269e+08	-3.33302	0.00105839	0.0139238
GATA6	-5.55242	-5.55486	5.20322	0	0
IL1RL1	-5.49507	-5.60026	-1.54264	4.59234e-24	1.63612e-22
SLC22A24	-5.46883	-1.44269e+08	-3.58946	0.0022311	0.027333
C10orf91	-5.46882	-1.44269e+08	-3.38877	0.00185218	0.0230879
CST2	-5.46881	-1.44269e+08	-2.72729	0.00100332	0.0132324
PTK6	-5.46881	-1.44269e+08	-2.71415	0.000991214	0.0130924
MC4R	-5.46869	-1.44269e+08	-2.57942	0.000858752	0.0115158
OR10X1	-5.46841	-1.44269e+08	-3.6135	0.00228382	0.027914
MIR1205	-5.46837	-1.44269e+08	-2.27805	0.000641654	0.00881531
CTSL3P	-5.46836	-1.44269e+08	-1.91976	0.000472565	0.00662697
FGF10-AS1	-5.46836	-1.44269e+08	-1.89006	0.000465691	0.00654102
MADCAM1	-5.46817	-1.44269e+08	-2.28509	0.000646052	0.00886649
C22orf42	-5.46816	-1.44269e+08	-2.33225	0.000674969	0.00922971
LINC01366	-5.468	-1.44269e+08	-2.91284	0.00119355	0.0155545
C1orf204	-5.46799	-1.44269e+08	-3.10665	0.00142874	0.0183118
LOC101929312	-5.46799	-1.44269e+08	-3.34635	0.00178449	0.0223285
CEACAM7	-5.46799	-1.44269e+08	-3.35144	0.00179289	0.0224017
GALNT9	-5.46776	-1.44269e+08	-2.32118	0.000668813	0.00915978
ABCC5-AS1	-5.46758	-1.44269e+08	-3.16041	0.00150318	0.0191633
LOC101929771	-5.46757	-1.44269e+08	-3.33154	0.00176203	0.0220685
LINC00609	-5.46715	-1.44269e+08	-3.38815	0.00185849	0.0231337
KRT16P1	-5.42543	-5.56389	0.514547	1.71055e-20	5.56753e-19
EOMES	-5.39564	-5.3967	5.36835	0	0
APLNR	-5.37647	-5.3777	6.29153	0	0
43070	-5.34937	-5.45431	-0.552801	2.45125e-23	8.60518e-22
KCNK13	-5.34154	-5.47982	-0.991337	2.61488e-18	8.08192e-17
TMEM52B	-5.32677	-5.52946	-0.787319	9.62801e-14	2.58749e-12
LOC101928505	-5.32105	-1.44269e+08	-3.28921	0.00286908	0.0342419
NTRK3-AS1	-5.32066	-1.44269e+08	-3.66217	0.00379477	0.0436879
LOC100129620	-5.32064	-1.44269e+08	-3.2344	0.00274501	0.0329401
DEFA6	-5.32023	-1.44269e+08	-3.56554	0.00353331	0.0410543
LOC729658	-5.32022	-1.44269e+08	-3.42735	0.00318753	0.0375161
MIR517C	-5.32022	-1.44269e+08	-3.37514	0.00306462	0.036215
HOPX	-5.32022	-1.44269e+08	-1.97027	0.000909802	0.0121019
OR51Q1	-5.32022	-1.44269e+08	-3.27219	0.00283765	0.0339282
C10orf55	-5.32022	-1.44269e+08	-1.93546	0.000885576	0.0118274
CDKN2A	-5.32022	-1.44269e+08	-2.93672	0.00212335	0.0261372
LINC00842	-5.3201	-1.44269e+08	-1.20789	0.000655429	0.00898115
NXPH1	-5.32007	-1.44269e+08	-2.24303	0.0011336	0.0148245
GPR78	-5.31989	-1.44269e+08	-1.96303	0.000905515	0.012051
GJD2	-5.31989	-1.44269e+08	-2.01175	0.000940326	0.012489
PADI1	-5.31988	-1.44269e+08	-2.0693	0.000983263	0.0130134
FBP2	-5.31987	-1.44269e+08	-2.41954	0.0013211	0.0170482
PTPRQ	-5.31986	-1.44269e+08	-2.45117	0.00135855	0.0174631
PLA2G4E	-5.3198	-1.44269e+08	-3.47559	0.00330769	0.0387229
LARS2-AS1	-5.3198	-1.44269e+08	-3.52151	0.00342272	0.0399631
OR1B1	-5.3198	-1.44269e+08	-3.66139	0.00379911	0.0437188
EIF4E1B	-5.31967	-1.44269e+08	-2.30175	0.00119246	0.015548
LINC01436	-5.31962	-1.44269e+08	-2.47493	0.00138883	0.017835
LINC00341	-5.31959	-1.44269e+08	-1.67512	0.000785014	0.010608
CD163	-5.31945	-1.44269e+08	-2.63616	0.00162944	0.0205838
MIR1200	-5.31939	-1.44269e+08	-2.9894	0.00222632	0.0272985
LOC101929224	-5.31939	-1.44269e+08	-3.16047	0.00258208	0.0311631
LOC401324	-5.31939	-1.44269e+08	-3.19601	0.0026621	0.0320473
LOC101927914	-5.31939	-1.44269e+08	-3.30851	0.00292122	0.0347855
CYP4F2	-5.31898	-1.44269e+08	-3.09961	0.00245219	0.0297103
MS4A14	-5.31895	-1.44269e+08	-3.56543	0.00354221	0.0411214
LOC101928775	-5.30697	-5.36783	-1.14798	2.91469e-34	1.26179e-32
LOC101927730	-5.25061	-5.63053	-2.35669	8.65793e-08	1.75448e-06
RASGRP3	-5.24938	-5.2586	3.26297	6.80723e-214	1.17298e-211
SLC5A9	-5.24373	-5.25512	2.37815	1.46315e-170	2.0739e-168
SAMD3	-5.22042	-5.22926	2.87834	4.73437e-214	8.26602e-212
VWA3B	-5.21062	-5.59029	-2.42703	1.50684e-07	3.00048e-06
DMRT1	-5.19396	-5.22464	0.812801	1.56544e-62	9.66542e-61
ANKRD55	-5.17048	-5.54988	-1.72768	6.77562e-08	1.38367e-06
KRT16P3	-5.16565	-5.20457	-0.137932	8.63192e-48	4.41887e-46
EPB41L4A-AS2	-5.15523	-1.44269e+08	-2.40824	0.00241963	0.0293698
MTNR1A	-5.15509	-1.44269e+08	-2.10864	0.00191217	0.0236901
LINC00917	-5.155	-1.44269e+08	-3.07788	0.00401214	0.0459098
SLC25A48	-5.155	-1.44269e+08	-3.01525	0.00384122	0.0441841
GMFG	-5.15493	-1.44269e+08	-2.21898	0.0020837	0.0257065
MIR4324	-5.15478	-1.44269e+08	-2.39336	0.00239315	0.0290976
HPN-AS1	-5.1547	-1.44269e+08	-1.76187	0.00156079	0.0197926
FGB	-5.15456	-1.44269e+08	1.21889	0.0008227	0.0110718
LINC01599	-5.15456	-1.44269e+08	-2.34822	0.00230875	0.0281796
SIX3	-5.15454	-1.44269e+08	-0.930102	0.00118251	0.0154258
LINC01336	-5.15454	-1.44269e+08	-0.526524	0.00107882	0.0141572
GABRB1	-5.15445	-1.44269e+08	-1.0388	0.00121729	0.0158326
APOA2	-5.15444	-1.44269e+08	0.737668	0.000869978	0.0116545
LOC100505817	-5.1544	-1.44269e+08	-1.68261	0.00151362	0.0192685
LOC728084	-5.15419	-1.44269e+08	-2.65	0.00298169	0.0353777
NHLRC4	-5.15418	-1.44269e+08	-2.74941	0.00320251	0.0376551
GJA9-MYCBP	-5.15417	-1.44269e+08	-2.96543	0.00371826	0.0428632
MAGEB1	-5.15376	-1.44269e+08	-3.08232	0.00403445	0.046125
SCIMP	-5.15375	-1.44269e+08	-3.21651	0.00442453	0.0499564
FGF4	-5.10026	-5.10691	2.26677	1.43303e-245	2.79854e-243
LGR5	-5.09172	-5.09869	3.85623	1.48513e-247	2.96621e-245
C4orf51	-5.08593	-5.46476	-2.49147	5.55835e-07	1.06189e-05
MIR489	-5.07799	-5.27977	-2.37944	2.6597e-10	6.26075e-09
IFIT2	-5.03069	-5.05453	0.167981	1.06636e-66	6.92448e-65
GSC	-5.02123	-5.02573	2.77679	0	0
CYP26A1	-5.02026	-5.02364	3.28534	0	0
TGFB1	-5.0018	-5.01614	2.13525	3.53357e-112	3.48911e-110
SAMSN1	-4.97444	-5.1758	0.727104	2.36124e-11	5.8125e-10
POSTN	-4.96769	-1.44269e+08	0.527399	0.00185543	0.0231065
SNTG1	-4.96763	-1.44269e+08	-0.329332	0.00212357	0.0261372
CA10	-4.96763	-1.44269e+08	-0.863364	0.00236017	0.0287273
DCN	-4.9676	-1.44269e+08	-1.73062	0.00303234	0.0358657
FLJ22447	-4.9676	-1.44269e+08	-1.89248	0.00320362	0.0376551
WNT9B	-4.96759	-1.44269e+08	-2.01388	0.00341087	0.0398441
LOC100505878	-4.96758	-1.44269e+08	-2.35852	0.00419674	0.0477939
KRTAP5-AS1	-4.96609	-5.10337	-1.70166	1.88077e-13	5.00855e-12
FGF17	-4.96132	-4.9624	4.85167	0	0
DKK1	-4.95902	-4.95927	7.24103	0	0
OR52A1	-4.93011	-4.98309	0.875426	1.37372e-31	5.65003e-30
CMKLR1	-4.91983	-4.92879	2.08102	4.22823e-160	5.62995e-158
SLC22A2	-4.91677	-5.02083	-0.712326	5.15308e-17	1.52134e-15
HHLA1	-4.90393	-4.90938	2.13582	4.21155e-247	8.34837e-245
ARHGAP40	-4.90049	-4.91638	0.764881	1.62839e-87	1.32503e-85
WNT3A	-4.89594	-4.91541	4.00448	4.40647e-81	3.3192e-79
C1orf210	-4.89296	-4.9533	1.43793	7.27711e-28	2.80898e-26
LOC643542	-4.8886	-5.02565	-1.31851	3.79302e-13	9.97001e-12
DUSP8	-4.88478	-4.95492	-0.315405	4.07504e-23	1.42675e-21
POF1B	-4.87315	-4.9569	-0.846517	2.03385e-19	6.44475e-18
SLC36A2	-4.85203	-5.22907	-2.2518	2.59689e-06	4.73803e-05
LINC00899	-4.85147	-5.22851	-1.30683	9.95085e-07	1.86722e-05
TMC8	-4.84261	-4.91268	-0.339142	2.3043e-22	7.97251e-21
EVX1-AS	-4.82638	-4.84421	1.33431	2.80097e-77	1.98507e-75
GATA4	-4.8259	-4.83222	4.34788	2.14821e-221	3.90589e-219
PRSS3	-4.80723	-4.94401	-1.86515	6.07293e-12	1.53653e-10
LOC643201	-4.79357	-4.89731	-0.403276	9.9281e-16	2.82052e-14
FOXQ1	-4.77578	-4.97622	-1.95119	5.59613e-09	1.22032e-07
ABCG2	-4.75973	-4.76461	3.15378	7.57901e-253	1.53702e-250
ZAP70	-4.75303	-1.44269e+08	0.293746	0.00392943	0.0450611
GDF7	-4.75295	-1.44269e+08	3.98772	0.0029984	0.0354993
EMX2	-4.75293	-1.44269e+08	1.4438	0.00355861	0.0412755
LMX1A	-4.75292	-1.44269e+08	5.19907	0.00287626	0.0343121
MAGEB17	-4.74513	-5.12126	-1.46294	2.72598e-06	4.95982e-05
LOC729739	-4.74003	-4.74514	2.17905	5.69354e-229	1.06457e-226
LDLRAD4	-4.73495	-4.76	0.888004	9.45495e-52	4.99539e-50
NPM2	-4.72011	-4.78997	-1.04548	9.51001e-20	3.05015e-18
PCAT18	-4.6893	-5.06492	-2.38054	1.05994e-05	0.000183361
MMP23B	-4.68905	-5.06468	-1.1793	3.57315e-06	6.439e-05
TM6SF1	-4.68254	-4.7003	0.927016	2.88523e-67	1.90166e-65
HHEX	-4.67405	-4.68699	3.74803	4.0364e-97	3.57099e-95
ZNF683	-4.63162	-5.0067	-2.80513	2.97798e-05	0.000493472
SLC16A12	-4.62419	-4.62822	4.00804	5.83443e-275	1.31469e-272
MYO1F	-4.60173	-4.61357	1.78983	2.79494e-93	2.40019e-91
LINC00824	-4.59536	-4.6279	-0.265986	6.39665e-35	2.79207e-33
DRD1	-4.58239	-4.71836	-1.23918	1.05829e-10	2.53643e-09
SLC35D3	-4.5785	-4.77791	-1.8832	5.63644e-08	1.16275e-06
RHOH	-4.57074	-4.59096	1.42514	1.34014e-55	7.46964e-54
GPR149	-4.56976	-4.94423	-2.23883	1.99625e-05	0.000336074
ADAMTS15	-4.53061	-4.55881	1.38211	6.64251e-40	3.11054e-38
CHL1	-4.53022	-4.53614	2.89191	1.59717e-171	2.31361e-169
LOC101927973	-4.52744	-4.63043	0.749914	2.12908e-13	5.65837e-12
APCDD1L	-4.52158	-4.54511	1.44094	1.50207e-46	7.63019e-45
C8orf49	-4.49196	-4.57484	0.162405	3.54766e-15	9.98192e-14
RAPGEF3	-4.47804	-4.49318	1.65003	9.09481e-67	5.92038e-65
GLIPR1L1	-4.4741	-4.49334	0.632484	2.25146e-51	1.18478e-49
RGS8	-4.45569	-4.59113	-1.30926	8.98643e-10	2.04593e-08
FAM189A2	-4.4491	-4.45267	3.62121	5.36311e-259	1.12217e-256
PDZRN4	-4.44739	-4.55012	-0.787007	4.3399e-12	1.10335e-10
CNGA4	-4.43933	-4.50861	-1.32813	1.10382e-15	3.12578e-14
SLC30A4	-4.43729	-4.46075	1.15876	5.46849e-43	2.66984e-41
SLC7A14	-4.43666	-4.44844	1.59507	1.46947e-80	1.07914e-78
QPCT	-4.42049	-4.42756	1.7873	6.86071e-126	7.4742e-124
UNC5C	-4.41474	-4.4166	5.73213	0	0
T	-4.40185	-4.40225	6.06794	0	0
ANKRD20A4	-4.39266	-4.59095	-1.05706	2.06232e-07	4.07884e-06
HES7	-4.38936	-4.41156	1.10185	3.55718e-43	1.74315e-41
ANKRD20A8P	-4.37739	-4.39498	0.982962	3.6612e-52	1.96187e-50
GABBR2	-4.35171	-4.35865	2.3269	4.8936e-124	5.1606e-122
LOC401312	-4.34944	-4.37051	1.28411	6.73383e-44	3.33078e-42
IL1RAPL1	-4.34514	-4.35922	1.47338	5.65937e-63	3.51896e-61
ETS1	-4.33583	-4.33877	4.76858	1.28827e-296	3.14482e-294
PCDH20	-4.33	-4.33326	3.64635	1.39561e-252	2.80869e-250
GAL	-4.32735	-4.33017	3.30364	1.05153e-282	2.47522e-280
PTCSC3	-4.29766	-4.66912	-2.02751	8.673e-05	0.00134979
MIR99AHG	-4.29736	-4.66882	1.697	3.02232e-05	0.000500505
WT1	-4.29724	-4.6687	0.21153	3.78021e-05	0.000619786
OR5H6	-4.2972	-4.66865	-2.71579	0.00018084	0.00267846
GMPR	-4.29353	-4.30082	2.4336	7.99806e-113	7.95701e-111
TBX6	-4.26766	-4.27169	3.03233	4.03014e-192	6.51844e-190
AKR1D1	-4.25753	-4.29922	-0.88276	9.38002e-21	3.08733e-19
MIR4435-2HG	-4.25673	-4.29843	0.958484	3.1593e-22	1.08736e-20
PLCXD3	-4.24103	-4.30019	1.05329	1.57278e-16	4.58682e-15
EVX1	-4.23014	-4.23444	2.66221	1.47219e-172	2.14436e-170
RASSF6	-4.22385	-4.42099	0.347156	6.53329e-07	1.24364e-05
SH3TC1	-4.2237	-4.42083	-1.26647	1.31145e-06	2.43658e-05
OSCAR	-4.22348	-4.42061	-1.55826	1.65748e-06	3.06008e-05
TGFA	-4.22183	-4.22609	3.08626	3.09941e-175	4.5906e-173
LRRC2-AS1	-4.22045	-4.59094	-0.829151	7.82911e-05	0.00122788
LINC01356	-4.22035	-4.22168	4.15255	0	0
CHRNA1	-4.21986	-4.59035	-1.97142	0.000128228	0.00194176
ESPNP	-4.20227	-4.30412	-1.69882	1.26744e-09	2.86577e-08
PRSS22	-4.19338	-4.3276	-2.319	1.55802e-07	3.10005e-06
NTS	-4.18493	-4.18619	5.81199	0	0
FMOD	-4.1804	-4.21249	2.95115	6.89399e-27	2.60391e-25
LCK	-4.17455	-4.17682	4.30975	0	1.70055e-306
LINC00941	-4.17381	-4.19058	1.35824	7.1067e-46	3.57559e-44
LINC00152	-4.16691	-4.24884	0.0160223	8.09728e-12	2.03118e-10
CSMD1	-4.16351	-4.16744	3.54293	2.85322e-181	4.37338e-179
KDR	-4.15612	-4.15637	7.99942	0	0
TDGF1	-4.14888	-4.14914	8.21069	0	0
GABRA1	-4.14111	-4.17578	2.07616	5.69118e-24	2.0167e-22
PROX1-AS1	-4.13986	-4.19879	-0.65128	1.81177e-14	4.98076e-13
IFIT3	-4.13932	-4.19825	-0.366	1.29775e-14	3.60145e-13
KCNK17	-4.1392	-4.50862	-1.55134	0.000161821	0.00241713
C1orf140	-4.13909	-4.50851	-3.21414	0.000608701	0.00839759
LINC00544	-4.13875	-4.50817	-3.18014	0.000591814	0.0081709
LIPH	-4.13792	-4.1896	-1.14629	1.31686e-15	3.72507e-14
SH2D3A	-4.12756	-4.13754	2.12359	1.52201e-71	1.03153e-69
FOXC1	-4.12338	-4.12675	3.82712	5.78817e-203	9.59745e-201
JAKMIP1	-4.10239	-4.10507	2.99009	8.15049e-236	1.5571e-233
OPCML	-4.1	-4.11394	2.38392	7.96656e-52	4.22597e-50
FGF8	-4.09601	-4.10246	1.97929	3.664e-102	3.36578e-100
NPY	-4.08939	-4.15777	2.60946	2.66158e-13	7.03105e-12
CXADRP3	-4.08669	-4.10864	-0.660159	1.27027e-30	5.12853e-29
LRRC3-AS1	-4.08286	-4.27892	-1.79376	6.70187e-06	0.000118344
POTEC	-4.07689	-4.08996	0.140235	2.39191e-49	1.2389e-47
KCNJ3	-4.07231	-4.09315	2.24061	4.07383e-35	1.78706e-33
MIXL1	-4.06514	-4.06525	7.213	0	0
TLE2	-4.06203	-4.14361	1.1119	3.47027e-11	8.5028e-10
PLEK2	-4.06016	-4.19366	-0.171521	9.31512e-08	1.88187e-06
PITX2	-4.04975	-4.05232	3.06938	2.35276e-233	4.46247e-231
RAB17	-4.04756	-4.05047	4.71795	5.20152e-226	9.58972e-224
FAM89A	-4.0451	-4.051	3.51443	3.60524e-111	3.50732e-109
NODAL	-4.04493	-4.04542	4.88618	0	0
TRPM2	-4.04284	-4.04969	1.05189	4.18434e-88	3.42596e-86
COLEC12	-4.04252	-4.04409	5.65804	0	0
GRM4	-4.03443	-4.03656	3.60491	1.87055e-277	4.25131e-275
KRT20	-4.03238	-4.22804	-2.67173	3.15579e-05	0.000521626
LOC153684	-4.02447	-4.15777	-1.81657	4.42345e-07	8.52548e-06
NR4A2	-4.01794	-4.09936	-0.564864	2.34039e-10	5.52887e-09
LINC01050	-4.01789	-4.09931	-0.77056	2.7495e-10	6.46635e-09
CHRND	-3.99859	-4.04997	-0.684795	2.88064e-14	7.86996e-13
LRRC2	-3.98476	-3.98979	3.12077	1.20011e-119	1.24566e-117
ITGB2-AS1	-3.98099	-4.17621	-2.81975	5.27438e-05	0.000846857
PPP1R16B	-3.97807	-3.98579	3.80084	1.30282e-81	9.92707e-80
EDAR	-3.96964	-3.97231	3.10381	1.57576e-208	2.69761e-206
BOD1L2	-3.96148	-4.32832	-2.97303	0.00108859	0.0142642
NCR1	-3.9286	-3.93784	0.630958	9.45598e-59	5.47906e-57
MIR218-1	-3.92655	-4.1213	-1.65754	2.10456e-05	0.000352955
LINC-ROR	-3.90477	-3.92134	1.11484	1.25529e-35	5.57144e-34
TNS2	-3.89928	-3.91185	1.43722	1.23406e-45	6.19708e-44
SPRY4-IT1	-3.89823	-3.92991	1.21376	2.04312e-20	6.63361e-19
CDA	-3.89242	-3.896	2.07504	4.26629e-142	4.89028e-140
TMEM30B	-3.89218	-3.90555	3.03815	1.85371e-44	9.22098e-43
LOC101926975	-3.87724	-3.93548	1.55212	2.03786e-12	5.22629e-11
LINC01365	-3.87538	-3.97579	-2.3184	3.2687e-07	6.37397e-06
SRMS	-3.8731	-4.00547	-2.09148	2.89096e-06	5.24785e-05
LINC00974	-3.87056	-4.0648	-1.97646	3.90666e-05	0.000639324
GABRR1	-3.8704	-4.06464	-2.00596	4.02556e-05	0.000655932
FSTL5	-3.85793	-3.88084	0.779409	2.18271e-25	8.037e-24
PDGFRA	-3.84796	-3.84867	7.66945	0	0
DAB1	-3.84432	-3.84604	4.35831	1.80012e-288	4.27552e-286
CRYBB1	-3.84162	-3.85882	0.266248	2.43041e-31	9.96505e-30
ARHGEF15	-3.83468	-3.86886	0.305505	1.23976e-17	3.73118e-16
TRDN	-3.83384	-3.83424	7.33504	0	0
PTPRH	-3.83281	-3.96492	-1.64748	2.71899e-06	4.95051e-05
FAM167A-AS1	-3.8324	-3.96451	-2.50772	7.99526e-06	0.000140244
MNX1-AS1	-3.82045	-3.84615	-1.07209	1.33735e-20	4.36901e-19
CAV2	-3.82035	-3.84321	1.35376	4.95414e-25	1.80902e-23
APOBEC3B-AS1	-3.81415	-3.81833	1.17559	7.46445e-109	7.10443e-107
LOC100506178	-3.8128	-4.00649	-0.801498	3.27907e-05	0.000540646
SDR16C5	-3.81276	-3.91285	-1.03687	1.43396e-07	2.85969e-06
SHOX2	-3.81229	-4.00598	-1.50833	4.43756e-05	0.000720393
LINC01514	-3.81123	-4.00492	-2.80554	0.0001479	0.00221296
HAS2	-3.81106	-3.81136	7.42157	0	0
LEFTY1	-3.80902	-3.81286	2.0027	2.80145e-122	2.93085e-120
ABHD12B	-3.80003	-3.80562	1.29025	4.28965e-84	3.36585e-82
ARHGAP31-AS1	-3.79126	-3.85868	0.43328	3.78779e-10	8.83728e-09
ARRB1	-3.79035	-3.7911	5.0771	0	0
GAPLINC	-3.78331	-3.80613	0.529988	1.54063e-23	5.43009e-22
MCF2L-AS1	-3.77994	-3.87986	-1.31449	2.64039e-07	5.1794e-06
PROX1	-3.77713	-3.77933	4.24395	5.19608e-214	9.01247e-212
PSKH2	-3.76563	-3.79709	1.11666	4.19767e-18	1.28683e-16
LSP1	-3.7588	-4.12228	-3.21457	0.00294132	0.0349774
GK3P	-3.75804	-4.12151	-2.98164	0.00250524	0.0303113
LOC101928372	-3.75779	-4.12127	-2.06397	0.0012934	0.0167235
SLC4A1	-3.75761	-4.12109	-2.63648	0.00196154	0.0242788
RIT2	-3.74564	-3.80348	-0.247961	1.04732e-10	2.51242e-09
PHLDA1	-3.73771	-3.7381	6.02849	0	0
FAM181B	-3.73698	-3.75651	0.578311	1.15215e-25	4.26621e-24
LINC01468	-3.72817	-3.73693	0.514477	3.07601e-50	1.60269e-48
SLC9C1	-3.72755	-3.7363	1.07503	4.53134e-52	2.41342e-50
LMO7	-3.69544	-3.69587	5.79594	0	0
GSTT2	-3.69287	-3.72984	-0.553226	4.1364e-14	1.12425e-12
LOC100131347	-3.69125	-3.77135	-1.13882	6.30447e-08	1.29146e-06
CFAP47	-3.68799	-3.88043	2.45105	4.69046e-05	0.000760046
STAB2	-3.66536	-3.70226	-1.17767	2.1941e-13	5.82531e-12
GOLGA6A	-3.6594	-3.79029	-0.199392	6.71081e-06	0.000118423
CRHBP	-3.65937	-3.79026	1.56821	4.54498e-06	8.11266e-05
CYP2G1P	-3.64525	-4.00663	-2.79776	0.00341102	0.0398441
FOXA1	-3.64459	-4.00597	1.2919	0.00108542	0.0142368
FOXG1-AS1	-3.64439	-4.00577	-3.17474	0.00437581	0.0494699
ALB	-3.64418	-4.00556	-1.91547	0.00190956	0.0236688
MIR148A	-3.64379	-4.00517	-2.41634	0.00259161	0.0312415
SLC46A3	-3.64359	-3.70109	0.591095	4.57051e-10	1.05978e-08
WNT3	-3.64175	-3.64321	3.95033	3.7398e-263	8.14843e-261
LINC00458	-3.63732	-3.63773	5.49495	0	0
C1QL3	-3.62114	-3.81287	-0.8457	0.000122563	0.00186728
TMEM200B	-3.61156	-3.61786	2.54906	4.62852e-65	2.94749e-63
POMC	-3.60103	-3.61952	-0.271673	9.88312e-23	3.43745e-21
SLC22A3	-3.59658	-3.60067	2.82341	3.01387e-95	2.63979e-93
FAM196B	-3.57837	-3.59001	0.571748	7.44598e-34	3.19197e-32
CCDC64B	-3.57184	-3.60295	0.663418	5.48898e-15	1.53948e-13
OC90	-3.56311	-3.57382	0.0353503	4.92702e-35	2.15774e-33
AP3B2	-3.56276	-3.56493	3.1534	2.94628e-164	4.02464e-162
BDKRB2	-3.55287	-3.56055	0.840037	1.12392e-47	5.74242e-46
TM4SF1	-3.55198	-3.74292	-0.35533	0.000168776	0.00251106
STK4-AS1	-3.55054	-3.74148	-2.595	0.000495138	0.00693245
MSGN1	-3.54629	-3.54945	3.13764	5.50845e-115	5.54293e-113
FGF20	-3.53182	-3.55875	-0.829268	2.53426e-15	7.13816e-14
RNASE1	-3.53177	-3.63028	-0.770238	3.02946e-06	5.49304e-05
PCDH10	-3.52999	-3.53024	6.23706	0	0
CHGA	-3.52921	-3.53503	3.4986	2.25456e-65	1.45328e-63
DCLK1	-3.52793	-3.52811	6.93948	0	0
SPRY4	-3.52605	-3.52645	6.77897	0	0
ANKRD1	-3.52401	-3.53849	6.8632	1.82013e-29	7.20509e-28
C15orf56	-3.52201	-3.88091	-2.45086	0.00422338	0.048035
LMLN-AS1	-3.52153	-3.88043	-2.15744	0.00354743	0.0411639
MUC3A	-3.51169	-3.51719	1.92615	2.48883e-64	1.56601e-62
SLC22A15	-3.50296	-3.50445	3.45015	3.10525e-217	5.49442e-215
SAMD4A	-3.49896	-3.50129	4.22915	6.02276e-150	7.45465e-148
GOLGA6B	-3.49298	-3.59123	-0.284708	3.74945e-06	6.74747e-05
LINC01239	-3.49208	-3.53657	-0.84006	3.80345e-10	8.86598e-09
DUOXA1	-3.47834	-3.66842	-2.82153	0.000867296	0.0116245
LRRC3B	-3.47471	-3.49306	0.59537	8.90329e-21	2.93775e-19
TMEM63A	-3.46959	-3.47083	4.22931	4.22946e-254	8.64384e-252
EGFLAM	-3.46092	-3.46285	3.64533	8.96899e-166	1.2511e-163
ANXA2R	-3.4589	-3.50875	-1.06531	5.20636e-09	1.13815e-07
PPP1R14C	-3.45013	-3.45388	3.66678	1.11667e-89	9.31645e-88
CFAP45	-3.44599	-3.52488	-0.170341	8.56301e-07	1.61484e-05
EPHA6	-3.44562	-3.44997	2.55486	1.67806e-75	1.17661e-73
CASP10	-3.44417	-3.44911	2.46429	3.86577e-67	2.54158e-65
FAM167A	-3.43812	-3.43862	4.54429	0	0
GPR83	-3.43539	-3.4438	0.998387	2.71566e-39	1.26049e-37
NPR1	-3.43373	-3.43867	3.09679	2.10601e-67	1.39505e-65
PDZD2	-3.42904	-3.43966	2.81806	2.02157e-33	8.55483e-32
MDFIC	-3.42458	-3.42518	5.32532	0	0
LRRN4	-3.41271	-3.49141	2.75479	6.70735e-07	1.27493e-05
ALOXE3	-3.41149	-3.5092	-2.41157	3.35933e-05	0.000553187
BSND	-3.40232	-3.59143	-2.43687	0.000896477	0.0119548
CASC21	-3.40215	-3.59126	-1.85472	0.000612649	0.00844322
UNC5B-AS1	-3.40196	-3.59107	-1.6514	0.000569044	0.00790425
LOC283731	-3.39285	-3.40317	0.817145	4.33957e-31	1.76284e-29
LOC102724094	-3.39022	-3.44678	-0.696269	6.64421e-08	1.35789e-06
UNC5A	-3.38704	-3.74298	-0.0162568	0.0035896	0.0415983
SLITRK2	-3.37631	-3.40701	-0.478979	4.30792e-12	1.09733e-10
S1PR3	-3.36457	-3.36632	3.26463	7.83567e-159	1.02776e-156
GIPR	-3.35154	-3.47987	0.579312	7.1716e-05	0.00113014
LYL1	-3.35096	-3.47929	-1.8486	0.000147725	0.00221234
GIMAP5	-3.35087	-3.4792	-2.72404	0.000338011	0.00484311
LINC01097	-3.32541	-3.42252	-2.36948	6.25015e-05	0.000993242
GRPR	-3.32334	-3.32689	3.5428	6.15897e-81	4.62607e-79
ANKRD26P3	-3.3199	-3.50793	-2.73486	0.00168376	0.0211864
ST8SIA4	-3.31081	-3.31615	3.172	1.99602e-54	1.10321e-52
IL2RB	-3.30577	-3.38387	-1.12439	6.08088e-06	0.000107812
USH2A	-3.30121	-3.31932	0.0338852	3.2114e-17	9.53438e-16
IFNE	-3.29393	-3.42171	-2.51973	0.000369571	0.005261
LRP10	-3.28612	-3.28814	3.2782	8.07541e-128	8.90796e-126
WSCD2	-3.28144	-3.28845	4.2209	2.63547e-42	1.27023e-40
ST8SIA6	-3.27943	-3.28775	1.0928	1.86442e-33	7.91523e-32
KCNA5	-3.27865	-3.31163	1.05763	6.70704e-11	1.62522e-09
LOC100128317	-3.27748	-3.37425	-2.15482	7.09233e-05	0.00111898
DISC1FP1	-3.27704	-3.29078	0.0457617	5.50639e-21	1.82604e-19
SPATA16	-3.27332	-3.29538	0.662645	1.47492e-14	4.07597e-13
TNN	-3.26847	-3.34634	-0.783809	7.61716e-06	0.00013379
CHST2	-3.26664	-3.26932	2.81861	3.26332e-95	2.84881e-93
TBC1D2	-3.2625	-3.26527	2.81201	6.84058e-92	5.81758e-90
DNAH17	-3.26129	-3.27413	0.562866	3.67507e-22	1.25994e-20
IGSF10	-3.26049	-3.26831	2.48007	6.66828e-36	2.97466e-34
SLC9A9	-3.24267	-3.25591	0.682459	3.20545e-21	1.06973e-19
RYR2	-3.23585	-3.23634	6.56679	0	0
MUC17	-3.23469	-3.42152	-3.15256	0.0031324	0.0369188
CDK15	-3.23434	-3.42116	-1.71624	0.00133337	0.0171645
ZNF804B	-3.23416	-3.42098	-2.0206	0.00150819	0.0192179
RXFP1	-3.23402	-3.42085	-1.64119	0.00130592	0.0168605
MEG3	-3.23372	-3.42054	-1.5782	0.00128356	0.0166045
KCNA7	-3.23358	-3.42041	-1.62271	0.00130105	0.0168059
D21S2088E	-3.23279	-3.2335	5.36679	0	0
C7orf57	-3.2314	-3.32782	-1.37689	6.02555e-05	0.000962191
LINC00482	-3.23118	-3.35836	-2.60773	0.000582376	0.00806395
CCDC129	-3.23116	-3.32758	-0.843617	4.90175e-05	0.000792335
PTAFR	-3.22948	-3.26881	-0.806483	1.05445e-08	2.27492e-07
HTR1B	-3.22925	-3.26858	-0.0475959	6.388e-09	1.38955e-07
FGF10	-3.22155	-3.23571	2.39392	1.6431e-20	5.36123e-19
ACPP	-3.20965	-3.24892	1.89241	4.36198e-09	9.59127e-08
SKINTL	-3.20623	-3.22038	-0.341056	1.37123e-18	4.25307e-17
FAM159B	-3.20593	-3.20774	2.91547	2.37709e-125	2.56843e-123
ISLR	-3.19655	-3.20893	0.851039	1.70656e-21	5.76817e-20
KIFC3	-3.19507	-3.19685	2.77389	2.98072e-125	3.2075e-123
ITGB2	-3.18587	-3.21398	-1.18866	2.26089e-10	5.35064e-09
CREB5	-3.1705	-3.17506	2.75814	1.74828e-52	9.44499e-51
TNRC18P1	-3.16932	-3.29584	-1.38391	0.000383823	0.00544623
COL6A4P1	-3.16888	-3.29541	-2.22829	0.000587665	0.00812438
SLC6A17	-3.16849	-3.29502	-2.20811	0.000580126	0.00804124
SLIT2	-3.16039	-3.16076	6.75442	0	0
LOC100507537	-3.15514	-3.19072	-1.44248	2.1299e-08	4.51025e-07
ARL4D	-3.15512	-3.15708	3.01137	2.71e-110	2.61708e-108
IL6	-3.15156	-3.22869	-1.61864	3.53691e-05	0.00058134
GABRP	-3.15137	-3.17591	2.35302	3.49992e-12	8.93242e-11
TFAP2E	-3.15128	-3.22841	-1.89747	4.1618e-05	0.000677294
ILDR1	-3.15111	-3.22824	-0.103134	1.91796e-05	0.00032372
NPFFR2	-3.14802	-3.15814	1.01638	3.10934e-24	1.1153e-22
LOC100190940	-3.1469	-3.15786	0.811014	2.14565e-22	7.43335e-21
TMEM151B	-3.14321	-3.19868	2.77215	7.74367e-07	1.46557e-05
GALNTL6	-3.14312	-3.32858	-2.24386	0.00255441	0.0308495
PACERR	-3.14263	-3.32809	-3.12825	0.00442353	0.0499564
KLK5	-3.14228	-3.32774	-1.03643	0.00171012	0.0214591
IL31RA	-3.14183	-3.32728	-3.00641	0.00413219	0.047181
ISLR2	-3.1391	-3.15316	0.105163	1.04846e-17	3.16627e-16
CHMP4C	-3.13796	-3.13927	3.04591	4.07313e-154	5.28986e-152
VWA2	-3.13506	-3.13723	3.2858	2.24109e-99	2.02343e-97
PIK3AP1	-3.13242	-3.13509	2.22874	2.19438e-79	1.58936e-77
ICAM4	-3.12646	-3.16545	-0.713255	5.7095e-08	1.1769e-06
S1PR1	-3.1262	-3.1335	3.80835	2.11357e-33	8.92983e-32
LOC101927359	-3.12037	-3.12257	2.85443	4.26175e-95	3.70814e-93
CCDC68	-3.11862	-3.13433	0.959185	2.77452e-16	8.02935e-15
MNX1	-3.1162	-3.12035	0.972592	1.42967e-49	7.43429e-48
ARHGAP10	-3.11535	-3.11727	4.06247	3.3866e-111	3.30682e-109
ITLN2	-3.11216	-3.11932	2.59696	1.51967e-32	6.33935e-31
LINC00607	-3.10229	-3.22811	-0.853561	0.000494793	0.00693131
SLC22A20	-3.08103	-3.17622	0.0986997	0.00012599	0.00191336
OSMR	-3.07349	-3.07688	2.22926	1.20541e-59	7.0778e-58
FAM65A	-3.07017	-3.0729	2.7594	3.51117e-73	2.41064e-71
CD1D	-3.06801	-3.06999	2.51726	3.7064e-96	3.25718e-94
ADCY8	-3.06626	-3.07179	2.7998	8.95557e-39	4.14947e-37
HAS2-AS1	-3.06539	-3.09531	-0.334537	4.16037e-09	9.16324e-08
CCDC141	-3.06442	-3.06573	6.88374	1.01495e-161	1.37221e-159
DIO3	-3.06076	-3.09952	0.789367	8.26055e-08	1.67782e-06
CSF3R	-3.0577	-3.12171	-1.2887	2.06553e-05	0.00034685
LOC101926941	-3.0547	-3.07904	0.213243	1.26239e-10	3.01737e-09
MDGA2	-3.04851	-3.0515	1.51198	3.85247e-62	2.36752e-60
TBX22	-3.04751	-3.05033	1.46509	3.62083e-65	2.31698e-63
GATA3	-3.04442	-3.22832	2.11514	0.00195396	0.0241964
MYT1L	-3.04428	-3.22817	-2.3804	0.0041297	0.047173
LOC101929741	-3.04411	-3.22801	-2.06385	0.00350584	0.040771
CXADRP2	-3.03358	-3.15861	-3.21444	0.00238723	0.0290433
ALDH1A2	-3.02456	-3.04741	1.82879	3.83598e-11	9.39013e-10
C5AR1	-3.02329	-3.09953	-2.02359	0.000130039	0.00196579
SERPINI2	-3.0225	-3.09874	-1.5515	9.98359e-05	0.00154012
ARHGAP30	-3.01979	-3.08358	-1.2813	2.94747e-05	0.000488724
UNC93A	-2.99889	-3.01737	-0.635899	7.02079e-12	1.77125e-10
MYRIP	-2.99318	-2.99751	1.60646	3.34849e-42	1.60509e-40
DSCAM	-2.993	-2.99873	2.16222	9.8708e-34	4.22457e-32
PTGER4	-2.99144	-3.02995	-0.535411	4.19476e-07	8.11376e-06
GADD45B	-2.99126	-2.99344	3.00806	3.90084e-81	2.94675e-79
MMP9	-2.99123	-3.02974	-0.506746	4.15342e-07	8.04561e-06
IL15RA	-2.98978	-3.0325	-1.4582	2.12808e-06	3.90429e-05
GRIK2	-2.98758	-2.99568	2.25245	7.25531e-25	2.6347e-23
TP73	-2.98533	-3.04	0.760689	7.34585e-06	0.000129369
DPEP1	-2.98396	-2.99392	1.66469	1.66712e-20	5.43287e-19
PMP2	-2.97067	-3.06488	-1.07191	0.000355611	0.00507323
DGKG	-2.97066	-3.06487	0.575535	0.000259337	0.00377326
VSIG2	-2.97058	-3.06479	-1.98627	0.000507207	0.00708638
VWA5A	-2.96985	-2.97038	5.09624	2.85388e-308	7.37644e-306
SERPINE2	-2.96481	-2.96489	7.40897	0	0
ANXA3	-2.96467	-2.96606	4.45624	4.70614e-125	5.00293e-123
ERVH48-1	-2.96124	-2.96149	5.0689	0	0
GHRL	-2.96017	-3.08433	-2.18963	0.00170046	0.0213481
UBE2NL	-2.95979	-3.08395	-2.56236	0.00216959	0.0266662
KLRF1	-2.95859	-3.08276	-3.01127	0.00292418	0.034805
LOC645752	-2.95612	-2.96535	2.39167	1.8664e-21	6.28426e-20
TNFRSF8	-2.95182	-2.95862	2.38325	1.08044e-27	4.15835e-26
CR2	-2.95007	-2.96937	1.41375	1.38428e-11	3.43968e-10
LOC102723505	-2.9495	-2.9844	-0.622139	3.00859e-07	5.87543e-06
FOXJ1	-2.94545	-2.9488	3.99782	1.69638e-53	9.31739e-52
RALYL	-2.94101	-2.94758	2.44872	3.39439e-28	1.31991e-26
XKR7	-2.93999	-2.95379	0.252483	2.32908e-14	6.38294e-13
PTPRN2	-2.9393	-3.12139	1.32705	0.00322407	0.0378616
TMEM74B	-2.93928	-2.94283	1.60617	1.34432e-46	6.84202e-45
FOXF2	-2.93911	-3.12121	-0.0792331	0.00362081	0.0418863
PTGS2	-2.9361	-2.96015	-0.218829	2.53813e-09	5.66118e-08
KCNJ2	-2.93086	-2.9372	1.58454	5.15781e-28	1.99678e-26
MSR1	-2.93021	-3.00576	-1.74584	0.000218647	0.00321137
COL5A3	-2.91991	-2.9494	-0.325095	6.20449e-08	1.27494e-06
GYG2P1	-2.9165	-2.97078	-0.543671	2.168e-05	0.000362902
MMP25	-2.91034	-2.91723	1.29416	3.10938e-25	1.14172e-23
PCSK9	-2.90532	-2.90598	3.47987	2.13253e-206	3.62723e-204
IGSF22	-2.90232	-2.96537	-1.10255	7.84149e-05	0.00122836
BCL2L14	-2.90226	-2.92359	0.261537	6.28202e-10	1.44393e-08
SMOC2	-2.89517	-2.90393	2.32554	9.69913e-21	3.18838e-19
LPAR6	-2.89101	-2.89227	3.12102	2.5233e-115	2.54882e-113
ETV4	-2.8885	-2.88895	5.46797	0	0
PCDH15	-2.88779	-2.90908	0.0375955	1.00594e-09	2.28429e-08
SLC39A8	-2.88512	-2.88523	6.71354	0	0
ARHGDIG	-2.88298	-3.00618	-2.59125	0.00313258	0.0369188
C9orf171	-2.88226	-3.00546	-2.26247	0.00255435	0.0308495
CALCA	-2.88198	-2.8884	0.242631	1.25667e-24	4.54471e-23
LOC100507144	-2.87235	-2.89962	-1.82873	2.28112e-07	4.49473e-06
ECSCR	-2.8637	-2.88914	0.863759	1.60509e-08	3.4209e-07
CLDN18	-2.86033	-2.92309	-1.71462	0.000147775	0.00221234
KCNG1	-2.86002	-2.8605	4.09345	1.54743e-261	3.29004e-259
CARD10	-2.85993	-2.86234	2.72865	1.15668e-61	7.02644e-60
EPHA1-AS1	-2.85966	-2.86199	2.92946	1.18332e-63	7.4102e-62
CDHR1	-2.85788	-2.86024	2.4867	4.18071e-62	2.56326e-60
LOC388813	-2.85317	-2.88038	0.291421	6.01053e-08	1.23697e-06
CERKL	-2.85223	-2.86543	-0.984436	1.10449e-12	2.86039e-11
ADAMTS5	-2.8513	-2.94437	0.657567	0.000567794	0.00789521
KIAA1211L	-2.84278	-2.8807	-0.55889	3.26468e-06	5.89925e-05
A2ML1	-2.84152	-2.84644	2.55098	8.04669e-32	3.31992e-30
LOC100130899	-2.84148	-2.84286	3.99028	3.23868e-102	2.98548e-100
BMP2	-2.83613	-2.83764	4.89171	2.31152e-99	2.0799e-97
DISC1-IT1	-2.83176	-2.90653	-2.02079	0.00050078	0.00700402
ELK3	-2.83095	-2.8316	4.66534	3.54107e-206	5.98441e-204
TES	-2.82898	-2.82924	5.87847	0	0
LRFN5	-2.81867	-2.82018	2.84877	9.44205e-88	7.70682e-86
LOC284648	-2.81856	-2.82744	0.0323589	2.40416e-17	7.19448e-16
ASGR1	-2.81461	-2.83573	0.104851	4.95248e-09	1.08445e-07
TACR3	-2.81271	-2.81601	2.11512	8.12661e-43	3.96026e-41
TMEM59L	-2.81184	-2.83184	0.356713	2.07168e-09	4.6247e-08
GSTO1	-2.80796	-2.80824	5.01712	0	0
ETV5	-2.8079	-2.80882	5.09545	6.15601e-152	7.7654e-150
IFITM1	-2.80007	-2.80018	6.77774	0	0
CSDC2	-2.80007	-2.84708	-0.420657	2.7832e-05	0.000462068
DCBLD1	-2.79417	-2.79466	4.64358	3.44606e-246	6.77999e-244
CEBPE	-2.79043	-2.88285	-2.74951	0.0023939	0.0290976
CORO2A	-2.78924	-2.78955	5.60118	0	0
TNRC6C-AS1	-2.78891	-2.79701	1.59897	5.82043e-19	1.82028e-17
LOC101929241	-2.78788	-2.88029	-2.06376	0.00151435	0.0192685
LOC101929551	-2.78787	-2.88028	-2.00217	0.00146468	0.0187269
OVOL1	-2.78532	-2.79757	0.399335	4.19038e-13	1.09859e-11
C6orf223	-2.76616	-2.77167	0.682697	2.89718e-24	1.04062e-22
LOC285484	-2.76453	-2.80622	-1.7083	3.33862e-05	0.000550121
IL17RD	-2.76435	-2.7644	7.8778	0	0
PHF24	-2.75805	-2.78701	0.241784	6.83648e-07	1.29854e-05
DTNA	-2.75629	-2.757	4.52895	1.77983e-168	2.49592e-166
MAPK10	-2.74153	-2.74192	5.74595	4.50447e-308	1.15297e-305
COL5A2	-2.73716	-2.73748	6.45246	0	0
STYK1	-2.73475	-2.76883	-0.268336	5.22359e-06	9.28623e-05
DRC7	-2.7338	-2.77123	-0.846551	1.37449e-05	0.000235918
TOR4A	-2.72875	-2.73124	2.41318	4.73908e-49	2.44982e-47
FCRLB	-2.72819	-2.79001	-1.85771	0.000424376	0.00598545
C9orf47	-2.72713	-2.73333	0.874169	3.44762e-21	1.14764e-19
ANO4	-2.7261	-2.73262	1.17656	1.29145e-20	4.22428e-19
FAM20A	-2.725	-2.7352	1.93166	1.49172e-14	4.11807e-13
SAXO1	-2.72157	-2.81326	-1.61399	0.00181883	0.0226936
CXCL14	-2.72069	-2.74279	0.909936	5.04358e-08	1.04289e-06
PRKCH	-2.71918	-2.72256	3.44762	5.2987e-38	2.41269e-36
RHOXF1-AS1	-2.71803	-2.74304	0.350072	2.82043e-07	5.52846e-06
LOC101928100	-2.7154	-2.74218	-1.10957	1.20889e-06	2.25237e-05
LINC00479	-2.71508	-2.83599	1.13511	0.00298088	0.0353777
LOXHD1	-2.71391	-2.74273	-0.823526	2.07225e-06	3.80451e-05
USP18	-2.7083	-2.71876	0.963482	1.12195e-13	3.00905e-12
PRDM8	-2.70572	-2.74303	0.188726	1.36275e-05	0.000234056
SRGAP2D	-2.70503	-2.74234	-0.734006	1.83259e-05	0.000310305
ADRA1A	-2.70372	-2.71548	0.0659919	4.31902e-12	1.0991e-10
CRYGD	-2.70167	-2.74304	-1.37631	5.06405e-05	0.000815569
DAW1	-2.70163	-2.74301	-0.443777	3.57259e-05	0.00058684
SNORD58C	-2.70103	-2.74241	-0.101928	3.23559e-05	0.000534145
COL17A1	-2.69589	-2.70553	0.11686	6.24969e-14	1.69513e-12
LOC648987	-2.69497	-2.69763	2.13057	1.22328e-43	6.01689e-42
LRRTM1	-2.69068	-2.70631	3.18978	3.15775e-10	7.40666e-09
CCDC85A	-2.69054	-2.69442	2.49305	1.62614e-31	6.67781e-30
IL23A	-2.68844	-2.69008	2.42303	1.21311e-66	7.85807e-65
PLA2G4C	-2.67683	-2.69022	1.89584	4.41666e-11	1.07915e-09
GRAMD2	-2.67677	-2.69645	-0.538104	6.21758e-08	1.27663e-06
TMEM154	-2.67656	-2.67839	2.66168	5.37352e-60	3.1764e-58
S100A11	-2.67258	-2.67328	4.34107	4.70218e-147	5.55912e-145
ZMYND12	-2.66901	-2.71021	-1.11711	6.18723e-05	0.000985024
ITGA3	-2.66802	-2.67022	3.52987	1.16942e-51	6.1661e-50
SMKR1	-2.66543	-2.68411	-0.38484	3.77914e-08	7.8939e-07
GOLGA6L4	-2.65901	-2.70523	-1.73681	0.000195107	0.00288168
RGS16	-2.65735	-2.65789	3.694	8.20996e-175	1.2092e-172
MESP1	-2.65267	-2.74358	-1.89132	0.00278634	0.0333905
ACHE	-2.65151	-2.65671	0.708417	1.0968e-21	3.73109e-20
SLC14A2	-2.65119	-2.74211	-2.00246	0.00293585	0.0349281
MKX	-2.64679	-2.64965	1.38801	6.68406e-37	3.00202e-35
L3MBTL4	-2.64437	-2.6525	1.01421	2.46802e-15	6.95904e-14
FOXL2NB	-2.64436	-2.65306	2.09821	6.72594e-15	1.88041e-13
HTR2C	-2.63382	-2.63995	1.54954	2.92385e-19	9.25383e-18
CCDC3	-2.63146	-2.63447	3.97852	3.62121e-37	1.63196e-35
KIAA1161	-2.63054	-2.63394	2.46031	2.43635e-32	1.01312e-30
SSTR2	-2.625	-2.62915	2.02378	1.18475e-26	4.46212e-25
NKILA	-2.62424	-2.63625	0.0620591	9.34263e-11	2.2494e-09
CYP1B1	-2.61922	-2.62017	3.89876	1.15247e-101	1.05499e-99
PDZK1	-2.61829	-2.63206	0.386961	9.35825e-10	2.12874e-08
KCNE3	-2.6131	-2.61536	1.98393	7.36493e-44	3.63612e-42
SNAI1	-2.6119	-2.61405	2.29695	1.92853e-46	9.77764e-45
BRDT	-2.6112	-2.68399	-1.66082	0.00164959	0.0208137
SLC46A1	-2.59665	-2.60016	2.66309	5.39743e-30	2.15603e-28
CCDC92	-2.59201	-2.5932	3.49861	5.56906e-79	3.97893e-77
TENM1	-2.59007	-2.59066	4.52909	5.49644e-154	7.06869e-152
GLRA3	-2.58395	-2.62971	-2.11389	0.000410294	0.0058
RHBDF1	-2.58326	-2.5841	3.85505	1.36611e-106	1.28629e-104
LRG1	-2.58283	-2.64351	-1.4683	0.000977827	0.0129545
DNAH8	-2.58254	-2.64322	-1.00263	0.000858466	0.0115158
MGAT4C	-2.58186	-2.59793	1.22171	1.55746e-08	3.32745e-07
ETS2	-2.57981	-2.58031	4.96454	6.24845e-179	9.41339e-177
STK32A	-2.57945	-2.58063	3.02224	1.66488e-76	1.17361e-74
LINC01090	-2.57878	-2.66883	-2.0329	0.00418425	0.0476723
SP140	-2.57455	-2.60285	-0.658786	1.25288e-05	0.000215748
MIR8082	-2.57326	-2.60662	-1.51457	6.07075e-05	0.00096765
EOGT	-2.57068	-2.57081	6.17584	0	0
REPS2	-2.57023	-2.57236	3.21211	3.85266e-45	1.93102e-43
COL6A1	-2.57005	-2.57016	6.49456	0	0
P2RY1	-2.56844	-2.56874	5.56559	1.02114e-293	2.46986e-291
IPCEF1	-2.56792	-2.5704	2.04578	7.74932e-38	3.51641e-36
B3GNT7	-2.56784	-2.56812	5.14338	4.36501e-298	1.08565e-295
MYF6	-2.56553	-2.5734	-0.161296	1.6875e-13	4.50753e-12
FAM157B	-2.5653	-2.57179	0.744811	3.99673e-16	1.15033e-14
FGF13-AS1	-2.56424	-2.56776	2.38669	2.99179e-28	1.16508e-26
DSEL	-2.56304	-2.56328	6.15714	0	0
DLL3	-2.56194	-2.56481	2.35077	1.41278e-33	6.02694e-32
LOC100131289	-2.56142	-2.61343	-0.820984	0.000512734	0.00715981
SULF1	-2.55515	-2.55703	5.03715	2.82167e-53	1.54658e-51
CCDC170	-2.55476	-2.56793	0.493916	2.58034e-09	5.75048e-08
ABCB5	-2.55043	-2.62262	-2.56768	0.00354108	0.0411214
SHE	-2.54916	-2.55361	1.68094	3.49919e-22	1.20121e-20
MYC	-2.54682	-2.54794	5.28758	1.67637e-85	1.3312e-83
SPG20-AS1	-2.54479	-2.55264	0.232552	2.38629e-13	6.31647e-12
LAD1	-2.53796	-2.54117	3.24772	5.32505e-30	2.13034e-28
DES	-2.53576	-2.54134	2.76914	1.7476e-18	5.40771e-17
PLXNA4	-2.53505	-2.55036	2.66801	1.74712e-08	3.71761e-07
ZFYVE28	-2.5327	-2.57315	-0.0230952	0.000166648	0.00248221
IGFBP6	-2.5296	-2.54628	1.48832	7.85683e-08	1.59828e-06
TRHDE	-2.52898	-2.53949	2.05317	5.59685e-11	1.36121e-09
KLK6	-2.52282	-2.53641	-0.574103	1.89001e-08	4.01193e-07
KCNH8	-2.51884	-2.52032	3.43555	9.77268e-58	5.61322e-56
PPP1R1B	-2.51831	-2.54439	1.13716	8.86448e-06	0.000154976
NPAP1	-2.51479	-2.53143	-0.161006	2.01255e-07	3.9834e-06
SHISA6	-2.50493	-2.50604	3.23238	8.90589e-72	6.06705e-70
CD79B	-2.50053	-2.51459	-0.194624	3.78167e-08	7.8939e-07
C16orf78	-2.49625	-2.53649	-1.38308	0.000329752	0.00472992
NLRP2	-2.49187	-2.50019	-0.000717828	8.9187e-12	2.23086e-10
LOC102723828	-2.48945	-2.49323	1.43539	4.86692e-23	1.70174e-21
GDF15	-2.48938	-2.49364	0.182243	1.0765e-19	3.44428e-18
HCRTR2	-2.48877	-2.525	-0.568927	0.000163093	0.00243476
ZNRD1-AS1	-2.48876	-2.52498	-1.63652	0.000241623	0.00352526
NR3C1	-2.48851	-2.49293	3.51481	2.94066e-21	9.83852e-20
MIR8055	-2.48746	-2.559	-2.18633	0.00387287	0.0445093
NANOG	-2.48654	-2.48667	6.37361	0	0
PLAU	-2.48413	-2.48686	2.70693	3.30683e-31	1.34747e-29
TMC5	-2.48329	-2.48653	1.84475	3.60381e-26	1.34958e-24
OSR1	-2.47828	-2.50849	0.367445	5.08073e-05	0.000817755
SEZ6L	-2.47713	-2.4786	2.5321	1.57995e-52	8.57076e-51
GPR39	-2.47507	-2.47858	1.07155	1.54533e-23	5.43941e-22
GGT8P	-2.4745	-2.48851	-0.10977	6.29422e-08	1.29036e-06
GNA14	-2.47187	-2.4785	1.39692	3.15238e-14	8.60345e-13
MCOLN3	-2.46998	-2.47089	3.35266	1.06146e-80	7.88291e-79
LPPR4	-2.46492	-2.47251	3.28074	4.19202e-13	1.09859e-11
TFPI2	-2.4625	-2.46454	3.55294	9.7149e-40	4.53316e-38
ERG	-2.46188	-2.48321	1.88808	3.56003e-06	6.41975e-05
UNC13A	-2.45922	-2.45956	5.63163	5.78337e-220	1.04433e-217
PMEPA1	-2.4574	-2.45817	3.45692	9.48434e-92	8.04004e-90
LINC00908	-2.45514	-2.49118	-0.646689	0.000226278	0.00331607
AQP4	-2.44486	-2.44971	2.14195	7.49516e-18	2.27653e-16
RHOV	-2.44361	-2.44833	0.737124	2.99931e-17	8.91475e-16
HGF	-2.4423	-2.46489	-0.749101	1.53217e-05	0.00026196
CEACAM1	-2.44189	-2.45256	0.0846766	3.29574e-09	7.30772e-08
ENDOD1	-2.43714	-2.43953	2.97828	1.4234e-32	5.94716e-31
THBS2	-2.43643	-2.43663	5.17378	2.83032e-308	7.37644e-306
VGF	-2.43438	-2.4483	0.152566	1.28778e-07	2.57791e-06
LINC00707	-2.42852	-2.43623	-0.105967	2.50123e-11	6.14561e-10
KCNS1	-2.42743	-2.43427	0.794747	9.97306e-13	2.58789e-11
FAM83F	-2.42719	-2.43029	2.14665	3.7769e-25	1.38298e-23
SCML4	-2.42121	-2.44372	0.169712	1.492e-05	0.000255257
ROR1-AS1	-2.42084	-2.46551	-1.84088	0.00113326	0.0148245
CDR1	-2.42059	-2.49142	1.47789	0.00309512	0.0365426
CTB-113P19.1	-2.42057	-2.4914	-1.43443	0.0042487	0.0482814
SLC22A11	-2.4199	-2.47917	-2.33439	0.0036027	0.0417141
ST8SIA6-AS1	-2.41923	-2.47018	-2.78006	0.00323593	0.0379711
GPR37	-2.41851	-2.41927	3.8495	1.50001e-88	1.23582e-86
CYTL1	-2.417	-2.42112	1.5728	3.24577e-19	1.02604e-17
CAV1	-2.41587	-2.42097	1.78636	3.29229e-16	9.49648e-15
MYCT1	-2.41382	-2.41711	1.52104	6.49045e-23	2.26641e-21
ADCY2	-2.40693	-2.4071	6.84992	0	0
CD8B	-2.40599	-2.4204	-0.430784	4.84771e-07	9.29492e-06
APCDD1L-AS1	-2.39145	-2.42125	-0.77325	0.000166914	0.00248477
LOC101927708	-2.3868	-2.39804	1.03908	1.86532e-08	3.96272e-07
CLDN23	-2.38609	-2.39102	1.27891	1.06554e-15	3.02063e-14
WASIR2	-2.38489	-2.40282	-0.297266	5.10688e-06	9.09101e-05
PAH	-2.37753	-2.39188	1.11864	4.27997e-07	8.26646e-06
GSN-AS1	-2.37673	-2.42109	-2.49778	0.00222724	0.0272985
SRY	-2.37663	-2.42099	-0.0796172	0.00101143	0.0133327
CCDC114	-2.37647	-2.42083	0.135813	0.000983054	0.0130134
KANK4	-2.37433	-2.38354	1.2485	1.30831e-09	2.95311e-08
SLC17A7	-2.36994	-2.42048	-1.38709	0.00213135	0.0262206
BGN	-2.36743	-2.37395	0.720082	5.37576e-12	1.36145e-10
LINC01194	-2.36556	-2.39297	-0.492349	0.000131476	0.00198638
C10orf35	-2.36491	-2.371	1.56513	5.4846e-13	1.43164e-11
IL13RA1	-2.36326	-2.36359	4.78451	1.87426e-171	2.70016e-169
CYP2J2	-2.36255	-2.42126	-0.0206003	0.00285116	0.034058
ACSM1	-2.3609	-2.36438	0.94887	1.46035e-19	4.64424e-18
TTN	-2.35541	-2.35553	11.341	2.07881e-11	5.12684e-10
TAGLN	-2.35487	-2.3555	4.80984	1.15688e-98	1.03389e-96
NDRG4	-2.35389	-2.3549	3.98013	7.25663e-62	4.42856e-60
PDLIM3	-2.3537	-2.36101	1.41222	4.45583e-11	1.08772e-09
TARP	-2.34894	-2.38438	-2.26243	0.00106348	0.0139776
SP110	-2.3452	-2.34772	2.34122	3.10799e-26	1.16556e-24
CBR3	-2.34153	-2.3808	-0.659683	0.000921595	0.0122526
GFI1	-2.33099	-2.37502	-1.96895	0.00214412	0.0263655
VIPR2	-2.33096	-2.37499	-0.0385163	0.00138706	0.0178209
SLC25A45	-2.33061	-2.37464	-0.986527	0.00161753	0.0204531
FGF12	-2.33041	-2.33111	3.91712	1.35284e-80	9.96266e-79
NTN1	-2.33021	-2.33051	4.21821	1.09749e-162	1.49146e-160
LRRN2	-2.32964	-2.33135	2.55415	1.37867e-35	6.09854e-34
LYPD1	-2.32956	-2.33281	1.82485	2.77966e-20	8.99177e-19
VANGL1	-2.32458	-2.32479	5.42703	3.73399e-254	7.69085e-252
KCNQ5	-2.32346	-2.34708	2.77108	5.45098e-05	0.000873084
SH3RF3	-2.32178	-2.3238	1.79565	1.45241e-29	5.75811e-28
TINAGL1	-2.32171	-2.35382	0.974257	0.000359171	0.00511848
C20orf202	-2.3211	-2.35321	-1.49212	0.000610249	0.00841454
LINC01341	-2.31782	-2.36792	-1.02372	0.0026949	0.0323978
CNTNAP2	-2.31318	-2.3132	8.35158	0	0
PRKG1-AS1	-2.31252	-2.31567	0.948126	1.53738e-19	4.88331e-18
DHCR24	-2.30791	-2.30795	8.1066	0	0
LOC101929715	-2.30447	-2.30928	0.837208	8.64176e-14	2.32718e-12
NDST3	-2.30134	-2.31399	0.102052	8.51791e-07	1.60749e-05
LOC101928254	-2.29786	-2.29977	1.97754	6.20555e-30	2.47508e-28
TMEM125	-2.29765	-2.32116	0.773661	9.3554e-05	0.0014483
LINC01002	-2.29536	-2.29874	0.846231	8.36843e-18	2.53592e-16
IL18R1	-2.289	-2.29556	-0.095951	2.37555e-10	5.6069e-09
LOC100996635	-2.28872	-2.31386	-1.55178	0.0002877	0.00416068
LAMC3	-2.28632	-2.28777	2.64541	5.06939e-38	2.31227e-36
CACNA1C-AS1	-2.28461	-2.32828	-1.90767	0.00276998	0.0332247
SERPINB9	-2.28101	-2.28104	7.45621	0	0
CCKBR	-2.28008	-2.28257	2.97437	6.2837e-24	2.22069e-22
THSD7B	-2.27851	-2.29529	0.962158	1.19698e-05	0.00020639
MPP1	-2.27658	-2.27696	4.30751	1.58813e-125	1.72302e-123
FGD5	-2.27481	-2.27545	4.38565	1.52331e-80	1.11557e-78
GDF3	-2.26951	-2.27273	1.29195	3.3803e-18	1.03867e-16
LINC00052	-2.26454	-2.31417	-1.59928	0.00415733	0.0474065
ADGRG2	-2.26365	-2.26505	3.56003	1.07091e-38	4.95325e-37
KLK13	-2.26341	-2.2732	-0.0392523	1.37623e-07	2.74662e-06
MUC12	-2.25974	-2.27646	-0.419304	2.35321e-05	0.000392658
SPRY2	-2.25949	-2.25982	5.11743	8.13254e-151	1.01614e-148
SV2B	-2.25938	-2.27194	-0.221751	2.15584e-06	3.94973e-05
CASP8	-2.25774	-2.25968	1.92018	2.20836e-27	8.42563e-26
SERPINB9P1	-2.25634	-2.29504	-1.54943	0.00209196	0.0257963
42805	-2.25567	-2.26135	0.0352118	6.00694e-11	1.45826e-09
TMEM176B	-2.25167	-2.28338	-0.363064	0.000803219	0.0108373
EFCAB1	-2.25158	-2.28329	-0.012628	0.000754995	0.010239
DUSP5	-2.251	-2.25154	4.72328	2.78259e-92	2.37412e-90
RBM47	-2.25052	-2.25068	6.3698	1.36452879167884e-311	0
PCSK2	-2.24844	-2.25908	-0.147372	5.22187e-07	9.99051e-06
MAP3K14-AS1	-2.24738	-2.25502	0.615474	6.59097e-09	1.43252e-07
CD200	-2.24602	-2.24621	5.66383	2.27251e-240	4.40532e-238
ZNF385D	-2.24364	-2.24622	2.18883	2.38163e-21	7.97831e-20
PINK1	-2.24329	-2.24384	4.10659	4.01149e-84	3.15698e-82
SFN	-2.23789	-2.24551	-0.0293705	1.21659e-08	2.61829e-07
SLC35G2	-2.23731	-2.24406	0.892866	1.13744e-09	2.57847e-08
TBX3	-2.23644	-2.23913	3.31352	5.3368e-21	1.77203e-19
CYP3A5	-2.23495	-2.27825	-0.701104	0.0028497	0.0340568
NR0B1	-2.23446	-2.26919	-1.31311	0.00158519	0.0200827
IGFBP4	-2.23412	-2.23505	3.62801	4.03118e-52	2.15574e-50
L1TD1	-2.23277	-2.23281	9.69295	0	0
TMC6	-2.23266	-2.23322	4.12838	2.2143e-81	1.67752e-79
PRLR	-2.23238	-2.23406	2.84504	2.10044e-30	8.46729e-29
COL6A2	-2.2313	-2.23141	6.26944	0	0
AGPAT3	-2.23003	-2.23084	3.75377	7.18103e-59	4.17926e-57
FMN1	-2.21907	-2.21966	3.74039	8.41602e-75	5.86984e-73
APOBEC3G	-2.21857	-2.22002	2.29774	3.39192e-33	1.42623e-31
IL11	-2.21848	-2.24166	-0.623977	0.000290774	0.00419823
LINC00428	-2.21733	-2.21819	4.37753	5.25028e-56	2.93259e-54
MYO18A	-2.21654	-2.21669	6.37232	8.12093e-303	2.03905e-300
CHST9	-2.21615	-2.21688	4.40415	1.71715e-64	1.08563e-62
CD86	-2.21528	-2.24678	-1.0548	0.00122177	0.015883
RCSD1	-2.21267	-2.25105	3.17126	0.00167172	0.0210675
CD300E	-2.20845	-2.25757	0.438098	0.00426472	0.0484426
CLIC6	-2.20379	-2.21467	2.41324e-05	1.61569e-06	2.98817e-05
LRRC8C	-2.20186	-2.2051	3.4175	6.0427e-17	1.78e-15
MFAP3L	-2.19898	-2.20012	3.2525	1.30952e-40	6.16501e-39
LOC101929194	-2.19411	-2.19446	6.12969	4.13715e-134	4.64135e-132
TSPEAR	-2.19326	-2.20349	0.360155	9.76036e-07	1.83278e-05
SYP	-2.18631	-2.19439	1.25315	5.82601e-08	1.19998e-06
RHBG	-2.18618	-2.21272	-0.818272	0.000772911	0.0104659
ZNF600	-2.18399	-2.18433	4.22886	2.37667e-112	2.35559e-110
MFAP4	-2.18198	-2.18302	3.18875	2.65897e-42	1.27922e-40
OCIAD2	-2.17974	-2.18102	3.69546	1.27289e-35	5.64009e-34
ZNF204P	-2.17826	-2.17854	5.36426	1.31225e-148	1.56543e-146
SP100	-2.17742	-2.20869	-1.70478	0.00196261	0.0242808
42798	-2.17457	-2.19028	0.557027	4.27014e-05	0.000694068
CDC42EP5	-2.16516	-2.19378	-0.846126	0.00125647	0.01631
CLDN7	-2.15893	-2.1597	3.72841	8.6198e-53	4.68562e-51
C11orf87	-2.15774	-2.15965	1.66212	1.00023e-22	3.4743e-21
EHD2	-2.15624	-2.15798	2.08338	5.53519e-25	2.0156e-23
COL8A2	-2.15413	-2.18051	-0.0401548	0.000882753	0.011797
SLC16A5	-2.15162	-2.15386	2.25999	3.00509e-20	9.70911e-19
CTSK	-2.14846	-2.15084	2.30293	3.39166e-19	1.07087e-17
TRIB3	-2.14718	-2.14779	2.96705	3.73335e-60	2.21182e-58
APOBEC3B	-2.14447	-2.14844	1.71876	1.61295e-12	4.14866e-11
IRF2BPL	-2.14332	-2.14382	4.50777	3.12069e-77	2.20573e-75
G0S2	-2.14267	-2.14435	1.84987	1.41429e-24	5.10071e-23
TIMP4	-2.14032	-2.14532	0.274767	5.16485e-10	1.1913e-08
DMRTA1	-2.14004	-2.14154	2.81305	4.92991e-28	1.91136e-26
PRDM16	-2.13977	-2.17081	0.637068	0.00168946	0.0212403
LOC103091866	-2.13492	-2.14223	0.08809	1.31425e-07	2.6269e-06
NETO1	-2.13408	-2.13616	3.64002	1.365e-21	4.62556e-20
P3H2	-2.12889	-2.12897	6.64476	0	0
SYT17	-2.12673	-2.12953	3.31438	1.57618e-16	4.59163e-15
CLCF1	-2.12106	-2.13287	-0.000829611	1.59515e-05	0.00027167
HIVEP3	-2.12088	-2.14096	0.64418	0.000342472	0.00490169
FSD2	-2.12022	-2.15791	0.0759048	0.00377509	0.0434993
PHLDA2	-2.11743	-2.13058	-0.872768	4.88869e-05	0.000790708
LCP1	-2.11665	-2.1298	2.94243	2.22003e-05	0.000370906
PRKCQ	-2.11618	-2.11653	4.68851	2.9859e-100	2.71449e-98
RBP5	-2.11523	-2.13075	-0.204327	0.000110971	0.00169897
LOC101929718	-2.11291	-2.13721	-0.648078	0.00104806	0.0138015
SCD5	-2.11122	-2.11756	2.36497	1.71052e-08	3.64266e-07
ERICH1-AS1	-2.10936	-2.14325	-1.25814	0.00362811	0.0419377
RGS7	-2.10521	-2.10626	2.38355	1.31174e-34	5.7067e-33
TRIM38	-2.10415	-2.1059	2.88068	6.64275e-23	2.31653e-21
PLSCR4	-2.1005	-2.10296	2.2596	5.06058e-17	1.49739e-15
DISC1	-2.09641	-2.11187	-0.305883	0.000144996	0.00217816
SLIT2-IT1	-2.09431	-2.10463	1.41714	6.3057e-06	0.000111648
EGF	-2.09215	-2.09362	3.7529	1.21377e-26	4.56487e-25
IL6R	-2.08742	-2.08998	1.59336	1.06412e-15	3.01985e-14
SLC8A3	-2.08472	-2.09166	2.04462	1.35253e-07	2.70137e-06
GUCY2C	-2.08019	-2.08273	2.44083	5.19065e-16	1.48746e-14
COL6A4P2	-2.07975	-2.08714	2.48213	2.85368e-07	5.58533e-06
LAMC2	-2.07746	-2.0785	3.24927	3.6754e-34	1.5833e-32
DNAH17-AS1	-2.07658	-2.09911	-1.04831	0.00119777	0.0155941
BHLHE40-AS1	-2.07472	-2.08641	-0.943346	4.64791e-05	0.000753613
RAB38	-2.07466	-2.07513	4.37119	2.6415e-70	1.78109e-68
CHGB	-2.07434	-2.08377	1.44867	4.38122e-06	7.83095e-05
DYSF	-2.07294	-2.07816	3.50936	2.78325e-09	6.19743e-08
ADAM19	-2.07223	-2.07245	5.67707	8.98067e-146	1.05229e-143
PDE2A	-2.06525	-2.06758	2.04373	1.78572e-16	5.18488e-15
PMAIP1	-2.065	-2.06519	6.40112	9.48818e-192	1.52528e-189
KDF1	-2.06178	-2.06293	3.20903	3.55999e-30	1.43073e-28
KCNB2	-2.06101	-2.06853	0.515232	1.022e-06	1.91228e-05
LOC101928605	-2.06058	-2.0911	-1.04699	0.00366394	0.042274
TNIK	-2.05835	-2.05856	7.31301	6.09093e-171	8.68008e-169
SP8	-2.05601	-2.0562	5.1226	1.0123e-148	1.21864e-146
SNPH	-2.05421	-2.06476	1.06526	1.75192e-05	0.000297408
EPHX1	-2.05399	-2.05525	2.99412	4.3042e-27	1.63746e-25
TRPC5	-2.05203	-2.07785	0.578156	0.00189509	0.0235227
TTC39B	-2.05124	-2.05153	4.83248	1.79999e-104	1.67686e-102
HBEGF	-2.045	-2.04771	1.15443	1.10168e-13	2.95772e-12
CDH20	-2.04221	-2.0471	3.25294	3.55901e-09	7.86502e-08
SYBU	-2.03613	-2.04548	-0.360243	1.57454e-05	0.000268552
RUNX1	-2.0331	-2.03891	-0.265888	2.15032e-07	4.24334e-06
SMARCA2	-2.03268	-2.03304	4.80804	1.01528e-83	7.91921e-82
RGL3	-2.03057	-2.0315	3.28541	1.59973e-33	6.80246e-32
LOC101927668	-2.02662	-2.02714	4.18663	7.92964e-57	4.50554e-55
ODC1	-2.02444	-2.02445	8.96275	0	0
MEIS3	-2.02226	-2.0226	4.75534	5.40664e-84	4.2297e-82
DDX58	-2.02072	-2.0211	4.42514	5.90192e-74	4.07325e-72
ATP2B2	-2.01361	-2.03117	-0.417777	0.00075108	0.0101912
GOLGA6C	-2.01039	-2.02084	1.99861	3.14969e-05	0.000520944
ALS2CL	-2.0082	-2.01328	1.28809	3.84957e-08	8.02928e-07
C1orf95	2.00293	2.00731	0.918844	4.46455e-08	9.26799e-07
CCDC85C	2.00297	2.00316	5.49136	4.89944e-127	5.38204e-125
PRICKLE2-AS1	2.00374	2.02631	-0.612834	0.00322087	0.0378409
ARHGEF4	2.00397	2.00446	4.20461	1.90412e-50	9.96038e-49
GATS	2.0051	2.00561	5.70188	1.99186e-54	1.10321e-52
NEBL	2.01409	2.01417	8.77506	0	0
GDNF-AS1	2.02142	2.02353	1.2992	2.26398e-14	6.21099e-13
SEMA3E	2.02194	2.02211	5.91633	7.38815e-148	8.77393e-146
SHANK1	2.02842	2.03738	-0.443596	3.46002e-05	0.000569057
NUTM2D	2.02965	2.04889	-0.560367	0.00153046	0.0194547
CLVS1	2.03053	2.04722	2.07208	0.000637501	0.00876739
TANC1	2.03729	2.03753	5.28641	1.32521e-109	1.27046e-107
FRY	2.04262	2.04286	5.57449	6.6233e-117	6.74196e-115
EML1	2.04471	2.0449	5.86114	1.12177e-139	1.26929e-137
SCML1	2.0466	2.04738	3.22907	3.19963e-36	1.42975e-34
GFRA1	2.04807	2.05707	4.63513	8.47359e-06	0.000148437
LRIG1	2.04885	2.04892	7.58314	0	0
LRRN3	2.05973	2.06788	2.31613	4.46439e-06	7.97421e-05
GLI3	2.06086	2.06113	5.76612	4.95693e-109	4.73494e-107
SOX2	2.06521	2.06525	8.133	0	0
STEAP2	2.0678	2.06803	5.68898	9.03527e-129	1.00086e-126
SMTNL2	2.06888	2.07427	2.62403	4.01794e-08	8.36722e-07
DGAT2	2.07066	2.08121	0.717251	3.62704e-05	0.000595412
TNFRSF19	2.07088	2.07097	5.89058	2.49934e-267	5.49104e-265
C16orf47	2.07194	2.08525	-1.94959	0.000362115	0.00515764
PRICKLE2	2.07196	2.07234	5.29731	1.28088e-80	9.45915e-79
MCF2L	2.07378	2.07404	4.94107	2.67973e-107	2.5322e-105
REEP1	2.07378	2.08529	2.00354	4.90943e-05	0.00079309
SLC15A3	2.07937	2.08236	2.24006	1.14281e-12	2.95672e-11
RPL36A-HNRNPH2	2.0817	2.10972	-1.41398	0.00391114	0.0448904
GAL3ST1	2.09785	2.1013	1.79467	1.30836e-11	3.25412e-10
ARHGAP6	2.1059	2.12088	2.65884	0.00014299	0.00215048
HS6ST2	2.10909	2.11059	4.61529	4.96389e-25	1.81007e-23
CHST5	2.10926	2.13744	-0.827916	0.0029122	0.0346938
SLITRK5	2.11061	2.11077	4.9986	2.22667e-174	3.26133e-172
FILIP1	2.12247	2.12292	5.90573	1.09978e-80	8.14458e-79
LRRK2	2.12301	2.14426	1.02439	0.000740516	0.0100634
CD247	2.12577	2.14541	-0.268531	0.00062106	0.00854573
MIR219A2	2.13123	2.16304	-1.69207	0.00427812	0.0485529
SYTL5	2.13566	2.164	4.49635	0.00154775	0.0196567
COL9A1	2.13719	2.13976	3.36426	2.97885e-16	8.61124e-15
LRRN1	2.14308	2.14314	7.85521	0	0
RGMA	2.14656	2.14673	5.40119	2.18253e-187	3.42502e-185
DPF3	2.1479	2.16394	2.69957	0.000120713	0.00184171
ALOX15	2.14805	2.16409	1.05808	0.000142133	0.0021388
LOC283194	2.16303	2.17913	0.112449	0.000141646	0.00213271
TMEM132C	2.18368	2.18409	4.01091	5.57781e-86	4.46971e-84
LRP2	2.1895	2.18982	7.43638	1.61244e-129	1.79369e-127
HSF4	2.1902	2.22238	-1.90481	0.00317632	0.0374009
ACSM3	2.19292	2.19452	3.46521	8.97831e-27	3.38633e-25
CELSR2	2.19432	2.19479	4.87085	1.17641e-82	9.122e-81
NRIP3	2.19656	2.19878	2.06525	9.10917e-20	2.92514e-18
SLC1A2	2.19962	2.20019	3.32836	3.19111e-65	2.04697e-63
LRRTM3	2.2097	2.22702	-0.345227	0.000132948	0.00200746
FAM106CP	2.211	2.22185	-1.32756	9.06917e-06	0.000158449
SKIDA1	2.21661	2.2175	5.5847	3.16805e-51	1.6638e-49
PCDHAC2	2.22462	2.22634	2.28239	6.1745e-26	2.30247e-24
LOC101060553	2.22672	2.26369	-1.04699	0.00301613	0.03569
FAM131B	2.22813	2.22855	4.44203	1.94365e-94	1.67459e-92
HOXB4	2.23044	2.23301	3.07282	3.62625e-19	1.14357e-17
MIR454	2.23646	2.27959	-0.985907	0.00433281	0.049089
GSDMA	2.23847	2.26737	-2.20845	0.00190175	0.0235942
HHIPL2	2.2424	2.24426	1.77891	1.31819e-24	4.76065e-23
APBA1	2.24481	2.24919	1.02622	2.9571e-12	7.55436e-11
MMP24	2.2472	2.2545	2.34715	1.04671e-08	2.26007e-07
CCIN	2.24817	2.26196	-0.581786	1.96995e-05	0.000331858
FEZF2	2.25268	2.26277	0.367542	8.81648e-07	1.66146e-05
COL21A1	2.26508	2.27035	2.80578	1.97594e-11	4.87768e-10
IL37	2.26998	2.28749	-1.45997	0.000103163	0.00158729
MIR124-2HG	2.271	2.27155	5.30958	8.25238e-89	6.82024e-87
HOXB-AS1	2.28294	2.29682	0.882218	7.36591e-06	0.000129636
CD70	2.287	2.31616	-1.18286	0.000873177	0.0116914
ARL4C	2.29235	2.29244	7.59233	0	0
ZADH2	2.29264	2.29318	4.50005	2.57244e-87	2.08677e-85
GLIPR2	2.29292	2.29453	3.09821	1.05285e-31	4.33707e-30
CX3CL1	2.29909	2.30968	0.755545	4.61691e-07	8.85883e-06
KIAA2012	2.30164	2.33449	-1.10594	0.00120127	0.0156319
MIR4500HG	2.30966	2.35334	-2.32132	0.00433057	0.0490848
MIR503HG	2.31088	2.31806	1.15445	1.7342e-09	3.8911e-08
NPY2R	2.31883	2.35642	-0.17393	0.00145704	0.0186473
LOC101928847	2.31912	2.34553	-0.758729	0.000382964	0.00543698
CRB2	2.32226	2.32495	4.24709	2.40713e-22	8.31737e-21
ZDHHC8P1	2.32262	2.34155	0.92963	3.93616e-05	0.000642955
FAM162B	2.32294	2.34186	-0.770326	6.0632e-05	0.000967616
LINGO1	2.32421	2.32448	5.1186	1.27528e-176	1.89951e-174
LRRC10B	2.32711	2.3601	-1.40176	0.00108813	0.0142642
TIAM2	2.32773	2.32789	6.30599	1.06706e-306	2.70499e-304
SMAD9	2.32946	2.35155	4.04991	6.55092e-05	0.00103854
IRX3	2.33144	2.33298	4.61808	1.974e-37	8.942e-36
FAM66B	2.3343	2.38678	-1.29637	0.00440183	0.0497428
NCAM1	2.33788	2.33824	6.00498	3.81743e-144	4.45321e-142
GP1BA	2.34259	2.38652	-0.819426	0.00229867	0.0280826
PAMR1	2.34281	2.34385	3.3361	3.88712e-51	2.03738e-49
TMEM132B	2.35464	2.3548	7.23642	0	0
SOX21-AS1	2.36107	2.36233	2.77685	6.71604e-44	3.32823e-42
EMID1	2.36234	2.36739	1.32292	2.3264e-13	6.16413e-12
SCN3A	2.36854	2.37847	1.80887	2.78923e-08	5.86406e-07
DCLK2	2.36929	2.37599	1.62977	5.73468e-11	1.39345e-09
DGKI	2.37199	2.38012	3.61636	7.38141e-10	1.69073e-08
NTRK3	2.3729	2.38036	1.67506	3.32808e-10	7.79231e-09
HOTS	2.37424	2.42707	2.44297	0.00253748	0.0306731
OTOA	2.37458	2.42742	-2.03156	0.00436402	0.049379
LINC01549	2.38059	2.40487	-1.43747	0.00017194	0.00255525
FRMPD3	2.38168	2.4008	0.478079	2.04537e-05	0.000343685
SLC25A30	2.38958	2.38986	5.14949	3.43515e-189	5.48875e-187
NOV	2.39149	2.40077	0.230156	1.20441e-08	2.59421e-07
STEAP1	2.3967	2.40025	2.25216	3.74258e-19	1.17884e-17
PRTG	2.40054	2.40055	10.9633	0	0
CDH4	2.40166	2.40299	3.59956	3.29943e-46	1.6696e-44
FGFR2	2.4041	2.40421	7.76624	0	0
ALCAM	2.41479	2.41503	6.62285	1.06093e-273	2.35045e-271
SOX2-OT	2.41846	2.41918	3.96405	2.11195e-82	1.62806e-80
ZFHX3	2.42317	2.42404	3.9032	3.37909e-70	2.27261e-68
FOXN4	2.42373	2.45356	-0.431104	0.000231858	0.00339595
PDGFRL	2.42539	2.44464	-0.144934	1.35347e-05	0.000232614
TMC1	2.42798	2.46152	-0.215439	0.000374756	0.00532905
TSHZ3	2.44482	2.44601	4.26105	2.4805e-56	1.39437e-54
PGA5	2.4513	2.50479	0.512852	0.00181667	0.0226881
STX18-IT1	2.45207	2.50556	-1.8413	0.00272457	0.0327246
LOC101929095	2.45234	2.486	-0.563416	0.00032957	0.00472987
EYA2	2.45292	2.46229	1.60542	1.17533e-09	2.66205e-08
DDIT4L	2.46119	2.46768	1.70629	6.90028e-13	1.79407e-11
FHOD3	2.46419	2.4645	5.98941	2.19367e-219	3.90769e-217
AHRR	2.46583	2.47434	1.33394	1.69262e-10	4.02383e-09
LHFPL3-AS2	2.46608	2.53278	-0.442564	0.00362843	0.0419377
SASH1	2.46611	2.4662	6.97567	0	0
ZEB2-AS1	2.47781	2.50491	-0.732548	8.31522e-05	0.00129871
DRAIC	2.4877	2.51782	-0.896478	0.00014367	0.00215947
LOC102724691	2.48899	2.54277	-1.56197	0.00206156	0.0254453
PXDNL	2.48902	2.54281	-0.689066	0.00169189	0.0212608
ABCD2	2.48931	2.54309	-1.42302	0.00196631	0.0243151
ALOX5	2.49439	2.50626	0.058568	2.58231e-08	5.43336e-07
ITGA9-AS1	2.50357	2.54863	0.0799588	0.000695704	0.00948665
LINC00535	2.50373	2.54878	-1.00477	0.000845974	0.0113676
TNS3	2.50583	2.50594	6.281	0	0
RIN2	2.50668	2.50778	4.1783	2.33011e-66	1.50566e-64
PHYHIPL	2.51184	2.57899	3.51587	0.00218062	0.0267894
WNT2B	2.52079	2.52579	2.74624	1.1385e-17	3.43044e-16
MIR548N	2.52191	2.55592	-0.541815	0.000179184	0.00265543
LUZP2	2.52403	2.54227	1.11481	1.20034e-06	2.23803e-05
LOC400940	2.52508	2.57915	-1.02655	0.00144761	0.0185356
FGFR3	2.53331	2.53361	6.72681	6.32915e-263	1.36772e-260
LINC01605	2.54591	2.56552	-0.77559	3.2423e-06	5.86282e-05
TESC	2.54656	2.56617	0.582842	1.91814e-06	3.52894e-05
RAB40B	2.55342	2.56049	2.33911	6.63592e-14	1.7962e-12
TMEM155	2.55859	2.55982	2.15149	7.24084e-61	4.33858e-59
DRAXIN	2.56923	2.56963	4.80775	1.3772e-186	2.14844e-184
CDH7	2.58278	2.58653	1.84781	5.21125e-24	1.85161e-22
CASC10	2.58795	2.58926	4.23754	3.18182e-65	2.04599e-63
ARHGAP15	2.59335	2.64795	-1.95231	0.00127192	0.0164862
CCDC108	2.59448	2.64907	-1.16127	0.000971259	0.0128739
FRMD3	2.59572	2.59796	5.25468	1.84734e-42	8.95281e-41
PDYN	2.59609	2.61452	-0.809477	8.05437e-07	1.52219e-05
LMOD2	2.59841	2.66637	0.306736	0.00165	0.0208137
SLC39A5	2.59873	2.6667	-0.359484	0.00179125	0.0223919
LOC101927248	2.61263	2.6172	0.996529	9.32099e-21	3.07173e-19
ABCA1	2.61298	2.61393	6.36822	3.6278e-98	3.22031e-96
FRY-AS1	2.61471	2.65402	-0.726354	0.00016654	0.00248201
ECEL1P2	2.6204	2.6662	-0.824188	0.000348308	0.00497712
ABCC6P1	2.63192	2.66645	0.221406	5.21587e-05	0.000837971
RBM20	2.63372	2.63455	5.06204	4.5851e-112	4.51051e-110
TAS2R7	2.65842	2.74904	-2.02959	0.00434986	0.049261
FXYD6	2.66932	2.672	3.66346	1.82105e-38	8.36414e-37
LPL	2.6773	2.67947	2.89683	6.64418e-46	3.34928e-44
ARHGAP24	2.67974	2.68061	4.27601	2.69974e-108	2.56028e-106
CCDC178	2.69119	2.70595	1.95512	1.8418e-09	4.122e-08
LINC00494	2.69785	2.71653	-1.19524	1.94581e-07	3.86e-06
KCNIP4-IT1	2.70201	2.71605	0.381358	1.28389e-09	2.90046e-08
GDNF	2.70761	2.71158	0.72707	6.45915e-26	2.40521e-24
ST3GAL6-AS1	2.70903	2.74882	-0.39875	6.53821e-05	0.00103714
PROSER2-AS1	2.7098	2.80101	-2.28461	0.00391828	0.0449528
OLIG3	2.71064	2.7121	3.59302	9.62202e-70	6.45484e-68
SCUBE3	2.72301	2.72366	5.34555	3.55646e-165	4.90903e-163
PKNOX2	2.73415	2.73481	4.51051	7.76855e-153	9.89421e-151
NDNF	2.73882	2.74259	3.52471	2.63833e-31	1.08008e-29
APC2	2.75437	2.75732	2.20893	2.37993e-38	1.09121e-36
KIF19	2.76048	2.85223	-1.37619	0.00226719	0.0277237
ATP2B3	2.77002	2.80129	-1.52456	1.06496e-05	0.000184109
EBF1	2.77432	2.78848	1.86579	9.58066e-11	2.3046e-09
SYNDIG1	2.77442	2.77821	2.34576	6.51186e-32	2.69089e-30
PIWIL3	2.78675	2.84266	-1.34598	0.000276737	0.00401094
HAGLROS	2.7996	2.82787	-1.09431	2.18554e-06	4.00136e-05
FGF9	2.80328	2.82689	0.943494	1.28182e-07	2.56792e-06
RPL13AP3	2.80491	2.85176	-1.70248	0.000112746	0.00172415
ALDH3B1	2.80881	2.90106	-1.09853	0.00167895	0.0211385
GUCY1B3	2.82066	2.85212	2.42792	1.50338e-06	2.78728e-05
ILDR2	2.832	2.83255	5.94654	1.99275e-238	3.83481e-236
CATSPERG	2.83705	2.84599	1.9003	1.24869e-16	3.65377e-15
METRN	2.84826	2.8597	1.88078	7.79867e-14	2.10444e-12
B3GAT2	2.85588	2.94862	-0.134514	0.00111743	0.0146276
SPATA31A6	2.85698	2.94972	-2.67076	0.0026697	0.0321095
SYNPR-AS1	2.87737	2.9246	-0.216247	3.25642e-05	0.000537249
RASL10B	2.87793	2.87813	5.74478	0	0
HOXB3	2.88035	2.88127	4.71055	2.09919e-142	2.41673e-140
ZIC4	2.88739	2.91593	-0.483399	4.54804e-07	8.74577e-06
SCN1A	2.89222	2.90909	1.26349	1.02037e-10	2.45001e-09
DOCK10	2.89267	2.90089	1.86671	4.61632e-19	1.44714e-17
CSMD3	2.89498	2.89893	1.98591	8.74389e-36	3.89398e-34
PCDH8	2.90608	2.90719	4.34853	1.07936e-122	1.13371e-120
SEMA6D	2.90876	2.91655	6.59454	1.07442e-21	3.65967e-20
MECOM	2.90948	2.91514	3.58449	9.32928e-28	3.59587e-26
HOTAIRM1	2.91612	2.9165	5.23604	0	0
NRXN3	2.93883	2.93901	5.69077	0	0
PTCH1	2.96297	2.96312	6.55069	0	0
AHSG	2.96411	3.10259	-2.16289	0.0036956	0.0426207
LINC01099	2.9677	3.03863	1.27551	0.000127369	0.00193319
AMER2	2.97211	2.97413	1.98625	8.82044e-71	5.96262e-69
SSPO	2.97703	3.00901	-0.12005	2.98081e-07	5.8255e-06
HTR1D	2.98507	2.98538	4.64763	0	0
EFCAB12	2.98746	3.08145	-1.31928	0.000674317	0.00922558
ABCC8	2.99581	3.01807	0.0965736	1.60752e-09	3.60993e-08
SKOR2	2.9996	3.07075	-2.35143	0.000326436	0.00468745
NRG1	3.00694	3.0076	4.64002	2.56341e-227	4.75928e-225
KCNH7	3.01238	3.01858	2.76216	1.07478e-28	4.19787e-27
FAM106A	3.01287	3.03918	-0.774113	2.26531e-08	4.7828e-07
GREM1	3.01375	3.02414	4.22232	4.30565e-19	1.35136e-17
NHLH1	3.01399	3.02256	2.45606	1.11381e-21	3.78409e-20
NCKAP5	3.02371	3.02472	3.59948	8.34656e-150	1.02826e-147
KBTBD12	3.02856	3.12292	-1.46979	0.000560081	0.00779207
HOXA3	3.04165	3.04444	3.84505	2.45329e-62	1.51118e-60
SOX3	3.04177	3.04307	4.08888	4.07777e-125	4.35248e-123
GCNT3	3.06266	3.13422	-1.12238	0.000100251	0.00154563
C10orf113	3.06962	3.16433	-1.25252	0.000405889	0.00574388
HOXA1	3.07686	3.07698	6.26883	0	0
IP6K3	3.08616	3.09627	1.16468	5.4153e-20	1.74109e-18
KIRREL3	3.08838	3.10302	0.183679	2.07644e-14	5.70243e-13
CLYBL-AS2	3.09245	3.16421	-1.32556	8.62649e-05	0.00134414
HOXA2	3.09808	3.10111	4.19326	7.87579e-63	4.88559e-61
LRFN2	3.1096	3.13396	0.124427	4.92755e-10	1.14031e-08
FAM150B	3.12307	3.13852	1.06483	9.59704e-15	2.67459e-13
LINC00304	3.13852	3.2792	-1.99674	0.00162648	0.0205563
LOC100506274	3.1387	3.27939	-1.74054	0.00147392	0.0188358
CPA6	3.13903	3.27972	-1.79199	0.00149626	0.0190843
BHMT	3.13945	3.18107	1.7001	2.40528e-07	4.73229e-06
ADAMTS18	3.14534	3.14869	3.5286	1.43065e-59	8.38169e-58
EDN3	3.14655	3.17582	-0.310939	5.24361e-09	1.14439e-07
HOXA7	3.15601	3.19768	-1.10532	5.57565e-07	1.06442e-05
NXPH2	3.15821	3.16804	4.23911	9.59016e-24	3.38467e-22
PADI2	3.1737	3.18922	2.21857	7.24052e-16	2.06814e-14
FLT3	3.17434	3.17719	1.97317	1.02607e-67	6.81394e-66
MAP1LC3C	3.19132	3.21807	0.537628	2.83211e-10	6.6547e-09
MEOX1	3.19359	3.22299	0.421027	1.35149e-09	3.04536e-08
SYT10	3.21481	3.22503	3.26515	6.0575e-24	2.14362e-22
LOC100507073	3.22142	3.27975	0.326843	3.1022e-06	5.61333e-05
DIO2	3.2294	3.23072	3.29496	4.76225e-151	5.97867e-149
DHRS3	3.23694	3.24025	3.27083	4.42109e-67	2.89225e-65
LHCGR	3.23834	3.26784	0.615826	4.93081e-10	1.14031e-08
MIR7853	3.2442	3.38609	-2.25321	0.00116054	0.0151617
LHX5	3.24464	3.38654	0.193483	0.000580781	0.00804609
LOC102724623	3.24477	3.26452	2.79065	3.22138e-14	8.78267e-13
HOXB9	3.26427	3.28895	1.83199	4.95542e-12	1.25741e-10
VCAM1	3.2687	3.31077	2.42399	2.91423e-08	6.1171e-07
SEMA3C	3.28605	3.28626	6.56943	0	0
DACH1	3.29051	3.29276	4.47517	2.1729e-106	2.03866e-104
DNER	3.29721	3.33417	1.14918	3.84296e-09	8.47831e-08
SRGAP3	3.30073	3.30153	4.96566	1.12855e-282	2.63301e-280
TDRG1	3.30236	3.30641	1.47837	6.94812e-57	3.95637e-55
HPGD	3.30665	3.31009	1.24018	5.70069e-65	3.62152e-63
CD38	3.30681	3.57912	-1.19891	0.00437528	0.0494699
SKAP2	3.3249	3.32502	6.57898	0	0
ARHGEF28	3.34201	3.3527	4.05102	4.99368e-27	1.89157e-25
DERL3	3.359	3.40135	0.218536	1.29003e-08	2.77408e-07
LINC00673	3.3614	3.37049	1.41061	4.87976e-30	1.95517e-28
NOG	3.36361	3.43696	3.16441	2.716e-06	4.94848e-05
SERPINA1	3.37389	3.41629	-0.855034	1.93053e-08	4.09466e-07
MEIS1	3.38286	3.38459	6.55807	3.12643e-161	4.18402e-159
LOC100129940	3.38689	3.42933	0.529401	7.03851e-09	1.52853e-07
MIR503	3.39245	3.66638	-1.97811	0.00394247	0.0451714
LOC100507642	3.39248	3.6664	-1.53786	0.00347697	0.0405067
LOC728989	3.39263	3.66655	-1.94394	0.00387864	0.0445368
ATP6V1B1	3.3987	3.43185	0.121227	1.32488e-10	3.16387e-09
HOXB7	3.4005	3.42048	0.540797	8.47666e-16	2.41524e-14
HOXB8	3.40263	3.42567	0.394524	4.12215e-14	1.12153e-12
TSHZ2	3.40568	3.41509	6.3785	3.40615e-33	1.42993e-31
APELA	3.42573	3.42618	6.08788	0	0
LINC01594	3.43558	3.50931	-0.995192	3.3455e-06	6.04114e-05
ZNF197-AS1	3.47341	3.74877	-1.9084	0.00285238	0.034058
GPD1	3.47368	3.74904	-0.736456	0.00218456	0.0268252
LOC101060019	3.4738	3.74916	-1.26938	0.00240704	0.0292438
ADAM12	3.47626	3.48208	2.75901	2.50305e-52	1.34674e-50
PRSS23	3.485	3.48833	4.80723	7.24736e-95	6.28518e-93
MOBP	3.49696	3.51011	0.117124	3.67498e-24	1.31284e-22
RFX4	3.53343	3.53701	5.00956	1.08005e-94	9.3359e-93
DSCAML1	3.55027	3.82691	-0.988278	0.00168437	0.0211864
ASXL3	3.55245	3.55728	5.49352	1.27398e-72	8.72398e-71
CDH12	3.55687	3.56335	2.64022	8.20664e-52	4.34458e-50
SOX1	3.5829	3.58782	3.37778	1.16232e-69	7.77754e-68
CYP46A1	3.59614	3.69465	0.424505	4.27388e-06	7.65985e-05
HOXB6	3.62335	3.90115	-1.05067	0.00126434	0.016404
HNF1A	3.62337	3.90116	-1.26432	0.00132655	0.0170934
C9orf163	3.62348	3.90128	-1.72237	0.0015093	0.0192228
SLC30A8	3.62384	3.90164	-1.88195	0.00158658	0.0200906
C11orf94	3.63386	3.70853	-1.05558	3.82688e-07	7.42945e-06
PTPRO	3.63617	3.65069	2.02924	3.66018e-27	1.39446e-25
NRCAM	3.64768	3.64795	6.67494	0	0
PRDM12	3.654	3.72876	-1.62152	5.01287e-07	9.6046e-06
MUSTN1	3.67381	3.74866	0.919434	9.69886e-08	1.95789e-06
POU3F2	3.67618	3.68639	3.97768	3.05847e-40	1.43732e-38
LOC101929125	3.69231	3.97116	-2.59907	0.00188227	0.0233966
LOC101927272	3.69234	3.97118	-2.55861	0.00181878	0.0226936
P2RX2	3.69334	3.97218	-2.11136	0.00134947	0.0173548
NTRK2	3.70308	3.71039	5.67961	6.71886e-58	3.8676e-56
LAMP5	3.75179	3.75668	3.82273	7.75431e-85	6.13918e-83
KLHL41	3.75455	3.90119	-0.00483481	2.20325e-05	0.000368335
NEUROG1	3.75884	4.03863	0.276235	0.000556777	0.00775019
DPYSL5	3.78356	3.78466	5.56746	0	0
FNDC5	3.78816	3.79239	3.50448	7.80829e-100	7.07415e-98
PROC	3.8112	3.87184	0.0132227	8.90992e-10	2.03202e-08
HOXB1	3.81867	3.82141	2.73167	9.71412e-149	1.17479e-146
SCARNA14	3.82246	4.10312	-2.30632	0.000893093	0.0119218
ST8SIA1	3.83486	3.83805	4.46594	4.87257e-141	5.56106e-139
VSTM2B	3.83544	3.87369	-0.237705	6.34205e-14	1.71842e-12
LINC00327	3.86087	3.93647	-1.03357	1.963e-08	4.16017e-07
RHBDL3	3.87787	3.87943	4.40711	3.65585e-281	8.45464e-279
SLC34A2	3.8808	3.88295	2.93243	8.96912e-197	1.46871e-194
MIR8063	3.88162	4.16309	-2.0491	0.000576012	0.00799263
CDH9	3.89114	4.03878	-0.794174	9.43288e-06	0.000164569
GJA4	3.89669	3.95759	-0.664157	3.27311e-10	7.67043e-09
NKX6-2	3.90442	3.9207	0.174115	3.71363e-30	1.4902e-28
NRGN	3.9293	3.93726	1.77268	2.63924e-61	1.59956e-59
CDH17	3.93726	3.99828	-0.626794	1.5161e-10	3.61396e-09
MIR924	3.94059	4.22279	-2.22066	0.000496046	0.00694148
GNAT1	3.94087	4.22307	-2.61884	0.000695875	0.00948665
RNF133	3.99682	4.2797	-1.30212	0.000237383	0.00346916
DMRT2	4.10252	4.25155	-2.12435	4.06637e-06	7.29787e-05
ALX4	4.10267	4.16414	1.00726	1.55058e-12	3.99213e-11
IGFBP5	4.12008	4.12138	6.21754	0	0
C11orf96	4.16222	4.19678	0.254858	2.39241e-20	7.75811e-19
KCNJ4	4.20046	4.4856	-0.892557	6.63996e-05	0.00105139
CLEC1A	4.24718	4.5328	-2.07247	9.03453e-05	0.00140027
KIAA1024L	4.26218	4.41212	-1.43407	4.43894e-07	8.54553e-06
HOXB2	4.27827	4.28092	4.27143	2.4535e-254	5.09323e-252
SLC6A2	4.28742	4.4375	-0.617404	1.99227e-07	3.94918e-06
GREB1L	4.30816	4.30844	7.41894	0	0
LOC145845	4.32749	4.33706	3.88391	1.71426e-80	1.25193e-78
LINC00661	4.33517	4.62165	-2.90894	0.00013857	0.00208876
DDX43	4.33546	4.48579	-0.418439	1.0591e-07	2.13146e-06
HOXA5	4.38272	4.40243	2.34437	2.5952e-42	1.25311e-40
GFRA3	4.38283	4.5334	-0.50095	6.36215e-08	1.30226e-06
FLJ12825	4.41278	4.4338	1.51076	3.31961e-40	1.55726e-38
GLRA1	4.42009	4.70733	-1.66946	2.33527e-05	0.000389912
CDH6	4.43854	4.44066	7.15368	0	0
KCNA4	4.46138	4.74898	0.474311	7.94179e-06	0.000139399
LGI1	4.46987	4.4857	1.72084	1.20203e-54	6.67162e-53
BOC	4.52056	4.52733	6.56485	6.75221e-140	7.67307e-138
CTB-12O2.1	4.52509	4.55664	3.39837	4.0286e-32	1.66735e-30
CLDN2	4.53641	4.68771	0.670524	5.22493e-09	1.14126e-07
OR5I1	4.57657	4.72804	-2.49409	8.2158e-08	1.67002e-06
HDC	4.57671	4.86525	-1.93566	9.43818e-06	0.000164569
ZIC1	4.62766	4.62847	6.04664	0	0
TFAP2A	4.62989	4.65869	2.32171	2.45e-37	1.10792e-35
HOXA-AS2	4.6541	4.68054	2.1503	5.60425e-41	2.65738e-39
TSHZ1	4.68209	4.68564	4.17471	5.12979e-278	1.17602e-275
MEIS2	4.68401	4.68442	7.18127	0	0
SLC38A3	4.69374	4.84571	-0.072168	7.87352e-10	1.80032e-08
SKAP1	4.71537	5.00497	-1.67665	2.68822e-06	4.90126e-05
HOXC4	4.74104	4.80384	0.63131	3.57706e-20	1.15288e-18
BCO1	4.75995	4.7827	3.03172	4.05499e-52	2.16408e-50
P2RX3	4.78065	5.07071	-0.961028	9.52404e-07	1.79095e-05
CCDC140	4.90266	5.19353	0.840402	1.48206e-07	2.95337e-06
HOXB5	4.93153	5.22258	-1.07289	2.49861e-07	4.90494e-06
ZFPM2	4.96879	5.03194	2.30523	8.12514e-25	2.94651e-23
LOC400043	5.01441	5.05424	1.82234	5.89669e-38	2.68035e-36
LINC00571	5.05786	1.44269e+08	-1.98398	0.00431536	0.0489334
DMBX1	5.05843	1.44269e+08	0.558926	0.00246535	0.029856
HOXA4	5.15179	5.2306	0.550894	8.27886e-23	2.88327e-21
PAX6	5.16024	5.21326	6.44079	4.0396e-35	1.775e-33
NCAM1-AS1	5.19123	1.44269e+08	-2.2792	0.00342449	0.0399661
ESRRB	5.19153	1.44269e+08	-1.39996	0.00225727	0.027628
MIR92A2	5.19156	1.44269e+08	-1.64677	0.00244997	0.029697
TAS2R8	5.19184	1.44269e+08	-2.56447	0.0042204	0.0480219
APOA1	5.19189	1.44269e+08	1.56904	0.00142003	0.0182179
SELL	5.19217	1.44269e+08	-2.58344	0.00428417	0.0486007
LINC01198	5.1923	1.44269e+08	-1.17261	0.00211723	0.0260835
SNORD61	5.31384	1.44269e+08	-2.7093	0.00324904	0.038104
MIR6747	5.31389	1.44269e+08	-2.61542	0.00299867	0.0354993
MIR7641-2	5.31432	1.44269e+08	-1.4065	0.00148517	0.0189613
MIR548F2	5.31454	1.44269e+08	-1.7503	0.00167452	0.0210927
TNFSF18	5.31471	1.44269e+08	-3.00022	0.00402751	0.0460657
LINC01284	5.31515	1.44269e+08	-2.85299	0.00360396	0.0417141
KISS1R	5.31516	1.44269e+08	-3.0812	0.00427621	0.0485521
MIR550A1	5.31558	1.44269e+08	-2.74553	0.00332407	0.0388974
SNORA54	5.31647	1.44269e+08	-2.87626	0.00365642	0.0422057
EYA4	5.36841	5.37718	2.47243	6.63791e-203	1.09376e-200
ZNF831	5.39668	5.50129	-1.09898	2.77921e-20	8.99177e-19
NWD1	5.42587	1.44269e+08	-2.99024	0.00280642	0.0336006
IL17REL	5.42587	1.44269e+08	-2.91437	0.00264509	0.0318717
LOC101929427	5.42588	1.44269e+08	-2.88734	0.00258964	0.031232
TMEM89	5.42631	1.44269e+08	-2.74653	0.00231831	0.0282701
MIR7974	5.42675	1.44269e+08	-2.94529	0.00270406	0.0324931
NTN3	5.42681	1.44269e+08	-2.0719	0.00134158	0.0172618
SCARNA22	5.42681	1.44269e+08	-1.77669	0.00113971	0.014897
SERPINE3	5.42683	1.44269e+08	-1.26719	0.000952074	0.0126324
CALR3	5.42703	1.44269e+08	-1.17325	0.000925785	0.0123021
DLX5	5.48744	5.55121	-0.236403	6.30698e-34	2.7081e-32
PAX3	5.52573	5.53025	6.53986	0	0
LINC01507	5.53114	1.44269e+08	-0.893868	0.000583513	0.00807122
KCNK9	5.53161	1.44269e+08	-2.10426	0.000943551	0.0125256
STMND1	5.53279	1.44269e+08	-2.80031	0.00169324	0.0212676
LINC00462	5.62829	1.44269e+08	-3.38073	0.00198228	0.0245011
SNORA30	5.62878	1.44269e+08	-2.26576	0.000749841	0.0101849
VARS2	5.62879	1.44269e+08	-1.93794	0.000583444	0.00807122
ARID3C	5.6288	1.44269e+08	2.05379	0.000262863	0.00382247
MIR450A1	5.62918	1.44269e+08	-3.13787	0.00160946	0.0203608
FFAR4	5.62962	1.44269e+08	-3.26373	0.0017889	0.0223731
GBX1	5.71019	6.00495	-0.429419	6.28195e-12	1.58637e-10
SLC25A30-AS1	5.71939	1.44269e+08	-2.71967	0.000817891	0.0110183
GJA10	5.71982	1.44269e+08	-2.82685	0.000895424	0.0119468
MIR4473	5.71985	1.44269e+08	-1.57021	0.000349132	0.00498619
ABTB1	5.72022	1.44269e+08	-0.766178	0.000269337	0.00390693
TBX1	5.72048	1.44269e+08	-1.32332	0.000316451	0.00455151
HOXD-AS2	5.80542	1.44269e+08	-1.8896	0.000284816	0.00412123
SFRP4	5.80594	1.44269e+08	-1.47281	0.000237013	0.00346568
MYBPC3	5.80603	1.44269e+08	2.11798	0.000123528	0.00187814
MIR6801	5.80676	1.44269e+08	-2.95944	0.00073365	0.00998036
ZNF816-ZNF321P	5.80718	1.44269e+08	-2.81389	0.00064345	0.00883538
HOXA-AS3	5.84141	5.99655	-0.347422	6.61019e-21	2.18659e-19
LINC00403	5.84164	5.99678	0.252909	2.26124e-21	7.58464e-20
LOC100507472	5.88672	1.44269e+08	-2.7835	0.00046345	0.00651301
LOC101926964	5.92657	6.22206	-0.819568	1.85336e-13	4.94053e-12
LOC100240734	5.9635	1.44269e+08	-2.11065	0.000175981	0.00260942
HNF1B	6.01397	6.02158	3.93425	0	0
MIR744	6.03609	1.44269e+08	-2.01929	0.000119145	0.0018199
NPSR1-AS1	6.03663	1.44269e+08	-2.05471	0.000122602	0.00186728
LINC01305	6.03701	1.44269e+08	-2.58395	0.000206666	0.00304388
MIR155HG	6.0372	1.44269e+08	-2.10473	0.000127763	0.00193694
ADARB2-AS1	6.10544	1.44269e+08	-2.71623	0.000181979	0.00269382
MYLPF	6.10556	1.44269e+08	-1.6966	7.11181e-05	0.00112139
NEUROG2	6.11035	6.12456	2.76395	1.45361e-231	2.73735e-229
CSNK1A1P1	6.11598	6.41201	0.765306	6.93665e-16	1.98349e-14
SCUBE2	6.15267	6.18874	1.71802	1.78839e-98	1.59287e-96
FLRT1	6.17123	1.44269e+08	-2.04818	6.6395e-05	0.00105139
SOST	6.2277	6.26379	1.75696	5.15237e-104	4.78299e-102
LOC100240735	6.23555	1.44269e+08	-0.566839	2.40987e-05	0.00040135
MIR450A2	6.29607	1.44269e+08	-2.56488	6.50592e-05	0.00103264
LOC101927587	6.35371	1.44269e+08	-2.09608	2.85792e-05	0.000474174
BRINP3	6.35441	1.44269e+08	-1.79483	2.20052e-05	0.000368112
MIR10B	6.42228	6.71906	-0.972123	3.21914e-18	9.90307e-17
RARRES3	6.46421	1.44269e+08	-2.20939	1.82616e-05	0.000309414
LINC01372	6.66079	1.44269e+08	-1.35041	2.76329e-06	5.02423e-05
FGF3	6.70783	1.44269e+08	-2.6951	9.81521e-06	0.000170804
RARB	6.7173	6.72097	6.28245	0	0
HAGLR	6.79106	6.79564	4.69341	0	0
FAM74A3	6.79127	1.44269e+08	-2.7244	6.31286e-06	0.000111699
FOXL1	6.87441	1.44269e+08	-0.628628	4.16348e-07	8.05918e-06
CA4	7.08601	7.10946	3.05635	9.88203e-297	2.43486e-294
TMEM72	7.12794	1.44269e+08	-1.53971	9.71854e-08	1.96036e-06
HNF1A-AS1	7.15719	7.45524	0.918234	2.91561e-31	1.1899e-29
LRRC31	7.31571	1.44269e+08	-1.82015	2.36345e-08	4.9848e-07
SLC10A2	7.55846	1.44269e+08	-1.63434	1.55239e-09	3.49208e-08
HOXD4	7.74078	7.84736	3.09142	1.41882e-117	1.45547e-115
CTXN3	7.8884	1.44269e+08	-1.93212	4.25244e-11	1.03999e-09
HOXD1	8.24015	8.2811	3.0363	0	0
FGA	8.7723	1.44269e+08	1.71087	7.55098e-21	2.49466e-19
HOXD3	9.69728	9.9969	4.35388	1.87642e-184	2.90999e-182

## Sheet: H1.day2.INNvsC_logFC2
genes	logFC	unshrunk.logFC	logCPM	PValue	FDR
LHX1	-10.7598	-11.1231	2.89891	0	0
DKK4	-9.98085	-10.0179	4.651	0	0
CER1	-8.86466	-8.88873	5.09194	0	0
APLNR	-8.1559	-8.15986	6.29153	0	0
DKK1	-7.97204	-7.9734	7.24103	0	0
GATA6	-7.82147	-7.83101	5.20322	0	0
LOC283299	-7.78246	-7.80105	2.96112	0	0
LGR5	-7.74868	-7.76911	3.85623	0	0
NTS	-7.63606	-7.63865	5.81199	0	0
CALCR	-7.56635	-7.58	4.42736	0	0
EOMES	-7.52047	-7.52513	5.36835	0	0
FLRT3	-7.44965	-7.45819	5.90031	0	0
OTX2	-7.26006	-7.27245	5.5922	0	0
KDR	-6.9293	-6.93078	7.99942	0	0
TDGF1	-6.91379	-6.91542	8.21069	0	0
EVX1	-6.83807	-6.85317	2.66221	0	0
RSPO3	-6.80045	-6.80383	5.38027	0	0
EDAR	-6.78392	-6.79364	3.10381	0	0
LZTS1	-6.76422	-6.77092	4.15855	0	0
MSGN1	-6.67572	-6.68301	3.13764	0	0
MIXL1	-6.64676	-6.64744	7.213	0	0
UNC5C	-6.51677	-6.52063	5.73213	0	0
NODAL	-6.40615	-6.40983	4.88618	0	0
VWA2	-6.37903	-6.38582	3.2858	0	0
FOXC1	-6.19077	-6.19675	3.82712	0	0
ABCG2	-6.13909	-6.149	3.15378	0	0
T	-6.10089	-6.10171	6.06794	0	0
TGFA	-5.92114	-5.92738	3.08626	0	0
FGF17	-5.87872	-5.88072	4.85167	0	0
TBX6	-5.61458	-5.61945	3.03233	0	0
PPP1R14C	-5.57933	-5.58325	3.66678	0	0
LINC01356	-5.54538	-5.54835	4.15255	0	0
GAL	-5.31905	-5.32427	3.30364	0	0
WNT3	-5.2313	-5.23462	3.95033	0	0
ARRB1	-5.18043	-5.18262	5.0771	0	0
LINC00458	-5.08441	-5.08558	5.49495	0	0
ERVH48-1	-5.07792	-5.08073	5.0689	0	0
GRM4	-5.06086	-5.0653	3.60491	0	0
TRDN	-4.99605	-4.99691	7.33504	0	0
SPRY4	-4.92268	-4.92352	6.77897	0	0
DCLK1	-4.81569	-4.81601	6.93948	0	0
EGFLAM	-4.80931	-4.81179	3.64533	0	0
BHLHE40	-4.68673	-4.68821	4.13121	0	0
B3GNT7	-4.66476	-4.66585	5.14338	0	0
CYP1B1	-4.58078	-4.58258	3.89876	0	0
DAB1	-4.50959	-4.51181	4.35831	0	0
PCDH10	-4.48759	-4.48798	6.23706	0	0
IFITM1	-4.36667	-4.36698	6.77774	0	0
SLC39A8	-4.32632	-4.3265	6.71354	0	0
SLIT2	-4.27335	-4.27376	6.75442	0	0
SERPINE2	-4.25482	-4.25495	7.40897	0	0
ETV4	-4.21087	-4.21187	5.46797	0	0
HAS2	-4.19259	-4.19306	7.42157	0	0
IL17RD	-4.17844	-4.17855	7.8778	0	0
COLEC12	-4.129	-4.12998	5.65804	0	0
PDGFRA	-4.09092	-4.09155	7.66945	0	0
PCSK1	-4.05594	-4.05668	4.15836	0	0
SERPINB9	-4.03803	-4.03817	7.45621	0	0
CORO2A	-4.00495	-4.00558	5.60118	0	0
CSMD1	-3.96408	-3.9652	3.54293	0	0
PCDH11Y	-3.95236	-3.95407	4.84246	0	0
EOGT	-3.92835	-3.92865	6.17584	0	0
LINC00678	-3.90892	-3.90976	6.82457	0	0
CCDC141	-3.90129	-3.90241	6.88374	0	0
CDH11	-3.82711	-3.82749	6.88048	0	0
LMO7	-3.77657	-3.7772	5.79594	0	0
THBS2	-3.73838	-3.73883	5.17378	0	0
DCBLD1	-3.72186	-3.72251	4.64358	0	0
NANOG	-3.71381	-3.71432	6.37361	0	0
ADCY2	-3.7111	-3.71145	6.84992	0	0
LOC101929194	-3.63866	-3.63957	6.12969	0	0
TENM1	-3.58859	-3.5895	4.52909	0	0
PLOD2	-3.5669	-3.56702	7.54199	0	0
COL6A1	-3.55518	-3.55539	6.49456	0	0
DSEL	-3.50942	-3.50962	6.15714	0	0
VSNL1	-3.50733	-3.50801	6.58737	0	0
GSTO1	-3.45014	-3.45063	5.01712	0	0
MDFIC	-3.44498	-3.4454	5.32532	0	0
LIPG	-3.34038	-3.34106	5.59031	0	0
DNAH11	-3.28961	-3.28981	5.64551	0	0
BNIP3	-3.23622	-3.23628	8.05855	0	0
TES	-3.20951	-3.20994	5.87847	0	0
PHLDA1	-3.15092	-3.15152	6.02849	0	0
NTN1	-3.13663	-3.13712	4.21821	0	0
CNTNAP2	-3.12258	-3.12261	8.35158	0	0
VAMP8	-3.08203	-3.08245	4.69558	0	0
SYT1	-3.0709	-3.07114	6.17761	0	0
IL13RA1	-3.06527	-3.06576	4.78451	0	0
PDK1	-2.99833	-2.99838	8.01069	0	0
COL5A2	-2.99782	-2.99808	6.45246	0	0
AK4	-2.97668	-2.97679	7.67664	0	0
MME	-2.94652	-2.94691	5.2897	0	0
KDM7A	-2.89113	-2.89124	6.94378	0	0
ZNF204P	-2.88329	-2.88367	5.36426	0	0
DHCR24	-2.80668	-2.80674	8.1066	0	0
SP8	-2.78535	-2.78567	5.1226	0	0
CD200	-2.76565	-2.76591	5.66383	0	0
ENC1	-2.75444	-2.75466	6.61528	0	0
GNAL	-2.74533	-2.74549	6.00042	0	0
CDH3	-2.73016	-2.73052	6.88993	0	0
DLC1	-2.71006	-2.71026	5.66264	0	0
NFE2L3	-2.70767	-2.70791	7.05677	0	0
GABRB2	-2.69376	-2.69398	4.58699	0	0
TNIK	-2.68967	-2.68984	7.31301	0	0
VANGL1	-2.65711	-2.6574	5.42703	0	0
MCC	-2.61397	-2.61411	6.63725	0	0
RBM47	-2.5951	-2.59539	6.3698	0	0
CDH1	-2.58993	-2.59002	7.47555	0	0
DTWD2	-2.56732	-2.56751	5.2655	0	0
WNT5A	-2.56719	-2.56731	6.02548	0	0
GNB4	-2.56055	-2.56064	6.98389	0	0
LIMA1	-2.52873	-2.52885	6.61361	0	0
PPP1R3B	-2.50353	-2.50364	6.80259	0	0
COL6A2	-2.45447	-2.45465	6.26944	0	0
PDE5A	-2.44556	-2.44566	6.3835	0	0
ODC1	-2.44493	-2.44494	8.96275	0	0
ACSS3	-2.432	-2.43214	5.96595	0	0
SLC2A3	-2.39126	-2.39128	9.58179	0	0
ETV1	-2.38581	-2.38594	6.84855	0	0
WNT5B	-2.36547	-2.36562	5.09164	0	0
FABP5	-2.34697	-2.34705	7.33408	0	0
P3H2	-2.32364	-2.32374	6.64476	0	0
COL1A2	-2.23867	-2.23879	6.84851	0	0
PREX1	-2.22235	-2.22245	6.67797	0	0
P4HA1	-2.16881	-2.16885	8.06638	0	0
LDHA	-2.14712	-2.14713	10.2347	0	0
HK1	-2.13104	-2.1311	7.84162	0	0
ABLIM1	-2.10464	-2.10467	7.74068	0	0
L1TD1	-2.08369	-2.08372	9.69295	0	0
CTSC	-2.07644	-2.07649	7.64115	0	0
RAP2B	-2.06759	-2.06766	6.90999	0	0
SFRP1	2.00483	2.00489	8.79662	0	0
SACS	2.04519	2.04521	9.07107	0	0
TRIM2	2.13346	2.13352	7.41367	0	0
NAV2	2.14015	2.14024	6.51546	0	0
CNKSR3	2.16732	2.16737	7.20048	0	0
TNFRSF19	2.17068	2.17078	5.89058	0	0
VAT1L	2.36233	2.36244	6.19072	0	0
PODXL	2.46903	2.46905	10.0833	0	0
ALCAM	2.48018	2.48042	6.62285	0	0
SASH1	2.51162	2.51169	6.97567	0	0
STEAP2	2.56447	2.56471	5.68898	0	0
PTCH1	2.60922	2.60935	6.55069	0	0
GRIN2A	2.6114	2.61166	5.65771	0	0
LRRN1	2.65758	2.65768	7.85521	0	0
CCDC85C	2.81175	2.81207	5.49136	0	0
ARL4C	2.83457	2.83471	7.59233	0	0
SDK2	2.86492	2.86535	6.52524	0	0
SLITRK5	2.88145	2.88177	4.9986	0	0
DTX4	2.93687	2.93721	6.18642	0	0
MCF2L	3.02483	3.02527	4.94107	0	0
FRY	3.06068	3.06122	5.57449	0	0
LRIG1	3.06322	3.06333	7.58314	0	0
MAP2	3.1657	3.16596	7.13961	0	0
TMEM132B	3.20072	3.20092	7.23642	0	0
NCAM1	3.21021	3.21069	6.00498	0	0
RGMA	3.27368	3.27408	5.40119	0	0
LRP2	3.28317	3.28359	7.43638	0	0
TNS3	3.30999	3.31018	6.281	0	0
SOX2	3.32965	3.32978	8.133	0	0
SEMA3E	3.38289	3.38318	5.91633	0	0
NRXN3	3.42624	3.42653	5.69077	0	0
APELA	3.49111	3.49161	6.08788	0	0
SEMA3C	3.50606	3.50625	6.56943	0	0
FGFR3	3.5525	3.55341	6.72681	0	0
FHOD3	3.57349	3.57411	5.98941	0	0
HES3	3.78327	3.78439	4.27209	0	0
FGFR2	3.81832	3.81859	7.76624	0	0
TIAM2	3.96504	3.96544	6.30599	0	0
ILDR2	4.0339	4.03497	5.94654	0	0
SCUBE3	4.12441	4.12642	5.34555	0	0
HTR1D	4.4436	4.44467	4.64763	0	0
DPYSL5	4.51425	4.51602	5.56746	0	0
SOX21	4.56336	4.56515	4.15729	0	0
NRCAM	4.66043	4.66089	6.67494	0	0
IGFBP5	4.73897	4.74082	6.21754	0	0
GREB1L	4.75535	4.75563	7.41894	0	0
RHBDL3	4.91264	4.91508	4.40711	0	0
HAGLR	4.95075	4.95262	4.69341	0	0
MEIS2	5.02999	5.03048	7.18127	0	0
DIO2	5.39992	5.40496	3.29496	0	0
TSHZ1	5.48296	5.48822	4.17471	0	0
RFX4	5.59658	5.60305	5.00956	0	0
ZIC1	5.60695	5.60957	6.04664	0	0
PAX3	6.26435	6.27527	6.53986	0	0
CA4	7.42024	7.44352	3.05635	0	0
RARB	7.53859	7.5434	6.28245	0	0
HNF1B	7.8336	7.85845	3.93425	0	0
SRGAP3	3.69263	3.69394	4.96566	0	2.34849e-306
GSC	-6.03795	-6.04922	2.77679	3.00346e-308	3.73506e-306
TAGLN	-3.46393	-3.46496	4.80984	4.60454e-306	5.67263e-304
RASL10B	2.4618	2.46202	5.74478	3.79079e-305	4.64839e-303
NRG1	3.09339	3.09397	4.64002	1.00404e-303	1.22549e-301
STOX1	2.58538	2.58564	5.21931	9.04413e-302	1.0988e-299
ENPP1	-2.16265	-2.16278	6.30841	2.44929e-300	2.96207e-298
NRP1	-2.76587	-2.76628	5.63504	2.58568e-300	3.11273e-298
PAX6	8.34672	8.42011	6.44079	3.16363e-298	3.79118e-296
NCKAP5	3.68505	3.68627	3.59948	1.15369e-295	1.37629e-293
ETS1	-5.5208	-5.52938	4.76858	4.44937e-295	5.28393e-293
SCG3	-2.24922	-2.2494	6.56233	3.27429e-290	3.87101e-288
GAD1	-2.36721	-2.36738	4.95419	7.28048e-290	8.56886e-288
GATM	-3.17437	-3.17505	4.13258	2.84841e-289	3.33758e-287
ITGB5	-2.04695	-2.04704	6.66969	6.90465e-289	8.05461e-287
GATA4	-6.19867	-6.2137	4.34788	7.62808e-287	8.85933e-285
CD1D	-5.02788	-5.03308	2.51726	5.64602e-283	6.52859e-281
SPRY2	-2.77583	-2.77625	5.11743	2.19206e-279	2.52364e-277
FAM189A2	-4.83348	-4.83812	3.62121	6.04802e-279	6.9326e-277
LINGO1	3.03603	3.03666	5.1186	3.36291e-275	3.83808e-273
ADAMTS1	-2.65035	-2.6507	5.12923	1.91813e-274	2.17037e-272
CD9	-2.01645	-2.01654	6.27022	3.43632e-270	3.83878e-268
ETS2	-3.0941	-3.09482	4.96454	1.236e-269	1.37493e-267
SLC16A3	-3.7797	-3.78131	3.65801	4.94558e-269	5.47837e-267
PLK2	-3.83958	-3.8415	5.04119	5.51104e-268	6.05388e-266
RASGRP3	-5.20298	-5.20966	3.26297	6.85108e-268	7.49469e-266
BOC	5.48007	5.48904	6.56485	4.78666e-267	5.21469e-265
SOX2-OT	3.56536	3.56656	3.96405	1.7302e-266	1.87716e-264
CDH6	3.90913	3.91119	7.15368	4.68969e-266	5.06717e-264
FOXA2	-7.11687	-7.15068	3.38965	8.56529e-254	9.17949e-252
ASB5	-10.2895	-10.6527	2.4049	1.08574e-252	1.15889e-250
PPFIA4	-2.94237	-2.94299	4.89609	9.80612e-251	1.03827e-248
D21S2088E	-2.85635	-2.85694	5.36679	6.33727e-247	6.68303e-245
VWA5A	-2.76992	-2.7704	5.09624	8.82584e-247	9.2703e-245
PFKFB4	-2.75058	-2.75104	4.93853	9.57072e-247	1.00128e-244
WSCD1	2.08911	2.08923	6.22269	4.91066e-245	5.11718e-243
EML1	2.54765	2.548	5.86114	3.02659e-243	3.14146e-241
PMAIP1	-2.22833	-2.22854	6.40112	1.62705e-241	1.68218e-239
JAKMIP1	-5.13975	-5.14678	2.99009	4.34547e-240	4.47515e-238
TENM2	3.04446	3.04513	3.91487	6.3637e-238	6.50281e-236
ZNF600	-3.13461	-3.13544	4.22886	1.1334e-237	1.15371e-235
LIFR	-2.02795	-2.02808	7.1772	6.49302e-237	6.58393e-235
ITPR3	-2.21535	-2.21553	5.80889	7.25302e-234	7.27067e-232
FGF4	-6.21904	-6.23667	2.26677	3.41492e-233	3.41026e-231
DDX58	-2.77625	-2.77674	4.42514	4.71898e-233	4.69477e-231
UNC13A	-2.79254	-2.79312	5.63163	1.31572e-232	1.30405e-230
ETV5	-3.35011	-3.35137	5.09545	5.09802e-229	5.01508e-227
BCO1	10.0955	10.4306	3.03172	1.49981e-228	1.46993e-226
TNFRSF21	-2.52569	-2.52603	5.07644	1.51847e-228	1.4827e-226
PMEPA1	-3.56384	-3.56533	3.45692	2.21689e-226	2.14875e-224
PAPLN	2.68001	2.68042	4.42498	1.76991e-224	1.70923e-222
CCDC85A	-3.97722	-3.97956	2.49305	3.26515e-224	3.1417e-222
DTNA	-3.75187	-3.7539	4.52895	5.1728e-223	4.95911e-221
HOXD1	5.71629	5.72819	3.0363	1.1659e-222	1.11368e-220
TNFRSF9	-9.34127	-9.53417	1.53401	4.46128e-222	4.23084e-220
RHBDF1	-3.38455	-3.38579	3.85505	7.66295e-221	7.24107e-219
LCK	-4.82308	-4.82921	4.30975	2.19703e-220	2.06866e-218
WNT3A	-6.88581	-6.91957	4.00448	1.31891e-219	1.23743e-217
BMP2	-3.89318	-3.89568	4.89171	2.77686e-219	2.59607e-217
PITX2	-5.51787	-5.52876	3.06938	9.17868e-219	8.55076e-217
DRAXIN	2.66364	2.66407	4.80775	1.97437e-218	1.83283e-216
EYA4	5.31485	5.32338	2.47243	1.00894e-216	9.33323e-215
MEIS3	-2.71956	-2.72006	4.75534	1.17285e-215	1.08115e-213
FAM167A	-2.66787	-2.66832	4.54429	3.34727e-215	3.07483e-213
ARL4A	2.1571	2.15726	5.42441	1.40578e-214	1.28687e-212
SOX1	6.64005	6.66651	3.37778	2.03221e-214	1.85388e-212
NAALAD2	2.40359	2.40388	5.62045	2.17438e-214	1.97674e-212
GABBR2	-5.1422	-5.15005	2.3269	4.79743e-213	4.34638e-211
SAMD3	-5.45822	-5.46881	2.87834	1.09286e-212	9.86721e-211
OVCH2	-7.87574	-7.94277	1.43739	1.56659e-212	1.40961e-210
IFITM3	-2.77789	-2.77846	4.91444	1.98746e-212	1.78223e-210
FAM89A	-5.7071	-5.72055	3.51443	6.07947e-212	5.43319e-210
MEIS1	3.514	3.51566	6.55807	2.12611e-211	1.89368e-209
DLL3	-4.8921	-4.89842	2.35077	6.75945e-211	6.00021e-209
PROX1	-3.04568	-3.04652	4.24395	7.06002e-210	6.2251e-208
LBH	-3.95367	-3.95649	4.86356	1.17978e-208	1.03679e-206
IL23A	-4.23292	-4.23629	2.42303	1.31343e-207	1.15041e-205
ANXA3	-3.75685	-3.75911	4.45624	2.92928e-203	2.53205e-201
ELK3	-3.02335	-3.02423	4.66534	1.98184e-202	1.70193e-200
LOC101927359	-4.26607	-4.26973	2.85443	3.2544e-202	2.78568e-200
LDLR	-2.02903	-2.02919	6.47694	1.37177e-201	1.1704e-199
SEMA3F	-3.71729	-3.71943	4.12081	1.03309e-198	8.72958e-197
GMPR	-5.57693	-5.58953	2.4336	8.89377e-197	7.49123e-195
RALYL	-6.14673	-6.16697	2.44872	1.74146e-196	1.46216e-194
TBX3	-5.74064	-5.75559	3.31352	4.17844e-196	3.49716e-194
CCDC144B	2.24613	2.24635	5.16817	7.48188e-195	6.24216e-193
TBC1D2	-3.93471	-3.93737	2.81201	8.81232e-195	7.32896e-193
TTC39B	-2.27556	-2.27579	4.83248	5.4608e-192	4.52731e-190
LOC100130899	-3.83432	-3.83687	3.99028	9.80124e-192	8.10031e-190
GDPD2	3.04128	3.04216	4.26578	1.21267e-191	9.99088e-190
TMEM154	-4.04282	-4.04587	2.66168	6.66955e-191	5.47775e-189
CHST9	-3.42406	-3.42566	4.40415	9.84537e-191	8.06098e-189
C1orf21	2.39853	2.39889	6.15628	1.35018e-190	1.10205e-188
CMKLR1	-6.76928	-6.80302	2.08102	2.67732e-190	2.17855e-188
OLIG3	5.20481	5.2142	3.59302	9.61169e-189	7.70221e-187
KCNH5	-5.57288	-5.58588	2.18132	1.35803e-188	1.08494e-186
LPAR6	-4.65595	-4.66186	3.12102	3.52494e-188	2.79914e-186
SHISA6	-3.32803	-3.32938	3.23238	1.3442e-187	1.06422e-185
CDH12	5.06631	5.07443	2.64022	9.52317e-187	7.51703e-185
SOX21-AS1	5.01	5.01776	2.77685	2.23011e-186	1.75506e-184
AP3B2	-4.03647	-4.03967	3.1534	3.47594e-185	2.71123e-183
PFKP	-2.24471	-2.24499	6.30624	2.84268e-184	2.21075e-182
HOTAIRM1	2.07667	2.07682	5.23604	4.35101e-184	3.37382e-182
LOC729739	-5.33172	-5.34258	2.17905	8.18521e-184	6.3283e-182
ALDH1A2	-5.7267	-5.74165	1.82879	2.7381e-182	2.11074e-180
CA2	-2.49272	-2.49308	4.00844	1.6376e-181	1.25871e-179
EVX1-AS	-7.26802	-7.31847	1.33431	4.30709e-181	3.30093e-179
PAMR1	3.87956	3.88221	3.3361	5.5588e-181	4.24789e-179
SYT10	4.39631	4.40091	3.26515	3.3935e-179	2.58573e-177
MMP15	-2.31873	-2.31904	5.42481	7.95331e-178	6.02532e-176
PKNOX2	2.77933	2.77998	4.51051	4.84505e-177	3.64957e-175
HOXD3	9.6428	9.97787	4.35388	5.14736e-177	3.86624e-175
MAGI2	-2.62153	-2.62206	4.73533	2.17741e-176	1.63083e-174
MMP14	-2.23381	-2.23407	5.49118	2.22199e-173	1.65482e-171
ZFHX3	3.66916	3.67138	3.9032	8.6521e-173	6.40742e-171
NEUROG2	6.19281	6.21591	2.76395	3.98486e-172	2.94277e-170
TMEM63A	-3.29828	-3.29979	4.22931	3.97199e-171	2.90882e-169
MACC1	-2.06928	-2.06946	5.52179	4.08152e-170	2.95618e-168
KCNJ5	-6.69134	-6.72808	2.56893	1.2409e-169	8.96306e-168
LRFN5	-3.98254	-3.98585	2.84877	1.19832e-168	8.63181e-167
ARHGAP29	-2.12667	-2.12688	5.40901	1.66603e-167	1.19357e-165
EPHA6	-4.41956	-4.42481	2.55486	6.68374e-167	4.76243e-165
SLC8A3	-4.88021	-4.88817	2.04462	1.00117e-166	7.11449e-165
GLI3	2.18725	2.1875	5.76612	1.16218e-165	8.23645e-164
ARL4D	-3.48338	-3.48526	3.01137	2.29778e-165	1.62409e-163
SLC22A15	-3.29048	-3.29198	3.45015	7.39934e-165	5.21594e-163
KCNH8	-3.46808	-3.46999	3.43555	5.48554e-164	3.8463e-162
APCDD1	-2.26254	-2.26281	4.52436	5.56684e-161	3.87241e-159
LOC145845	5.98298	6.00468	3.88391	6.25462e-161	4.33939e-159
CRLF1	-5.89241	-5.91259	2.13141	6.33528e-161	4.38381e-159
MIR124-2HG	2.91467	2.91567	5.30958	5.69964e-159	3.93364e-157
ST8SIA4	-4.69624	-4.70372	3.172	1.6752e-157	1.15013e-155
LOC100190940	-9.6885	-10.0516	0.811014	2.1868e-157	1.49748e-155
HES7	-5.81646	-5.8348	1.10185	2.68019e-157	1.83059e-155
PRSS1	-8.73594	-8.9287	2.87071	1.07312e-156	7.31049e-155
WSB2	-2.21396	-2.21423	5.02934	4.37936e-156	2.97571e-154
ABCA1	2.97105	2.97217	6.36822	6.64451e-156	4.49169e-154
FNDC5	3.94351	3.9469	3.50448	4.59357e-155	3.09731e-153
DUSP5	-2.58143	-2.58201	4.72328	1.57448e-153	1.05355e-151
SNAI1	-4.13658	-4.14086	2.29695	1.54167e-152	1.02898e-150
ARHGAP10	-3.91717	-3.92077	4.06247	2.22855e-152	1.48367e-150
ACOXL	2.34607	2.3464	4.25414	4.56497e-151	3.03151e-149
GBE1	-2.05109	-2.05128	5.17858	5.20114e-151	3.4453e-149
CELSR1	2.08202	2.08221	5.34873	5.33405e-151	3.52448e-149
MYH7	8.29687	8.38804	3.25077	7.65143e-151	5.04306e-149
TNS4	-7.86917	-7.96858	1.63926	7.86514e-151	5.17099e-149
GRAP2	-6.98391	-7.03429	1.55761	1.17713e-150	7.71988e-149
TPST2	-2.00248	-2.00265	5.2345	9.75312e-148	6.36464e-146
SLC5A9	-5.53884	-5.5556	2.37815	7.05458e-147	4.59227e-145
OSMR	-4.32394	-4.32939	2.22926	5.57697e-146	3.61256e-144
PRICKLE2	2.31098	2.31134	5.29731	6.16963e-146	3.98667e-144
RYR2	-2.1657	-2.166	6.56679	6.42016e-145	4.13842e-143
SYT4	-5.39461	-5.41005	3.08473	6.07526e-144	3.90654e-142
SLC6A15	-2.25324	-2.25358	5.29893	2.79099e-143	1.79031e-141
FAM159B	-3.64069	-3.64338	2.91547	1.45043e-142	9.25886e-141
PKDCC	2.60419	2.60488	5.61293	2.47034e-141	1.57314e-139
SLC1A1	-2.78607	-2.78699	4.88537	6.20719e-141	3.94329e-139
BAMBI	-2.69012	-2.69097	5.98637	2.93262e-140	1.85855e-138
AFF3	2.61521	2.61582	4.01253	2.2181e-139	1.40235e-137
PCDH7	-3.73798	-3.74145	6.43481	2.62456e-139	1.65141e-137
RBM20	2.69945	2.70025	5.06204	1.32896e-138	8.34207e-137
FIGN	2.0246	2.02482	6.10124	5.7786e-136	3.60158e-134
QPCT	-6.0276	-6.05449	1.7873	1.13791e-134	7.04223e-133
RASSF9	-4.45583	-4.46239	1.64118	1.99206e-134	1.22995e-132
CELSR2	2.65446	2.65521	4.87085	6.65177e-134	4.09736e-132
ASXL3	4.65278	4.66159	5.49352	4.80098e-133	2.94356e-131
GLI2	2.28809	2.28846	4.98904	7.95001e-133	4.86297e-131
TACR3	-4.12177	-4.12663	2.11512	9.38529e-133	5.72764e-131
KRT16P1	-7.25978	-7.32666	0.514547	1.10771e-132	6.74452e-131
EPHA1	-2.17147	-2.17178	5.5785	2.30854e-132	1.40236e-130
APC2	5.32461	5.33927	2.20893	2.39475e-132	1.45138e-130
CD44	-2.89883	-2.89993	3.23611	6.63237e-130	4.01045e-128
SOGA3	2.82615	2.82713	4.28942	1.12096e-129	6.76272e-128
WSCD2	-4.48302	-4.4909	4.2209	2.40763e-128	1.44261e-126
TDRG1	5.76578	5.78743	1.47837	1.27302e-126	7.59316e-125
LINC00941	-5.71677	-5.73912	1.35824	2.42042e-124	1.4372e-122
MYO1F	-5.13733	-5.15112	1.78983	6.7096e-124	3.9751e-122
FRMD3	4.18764	4.19368	5.25468	8.27259e-124	4.8901e-122
SEZ6L	-5.04774	-5.06104	2.5321	7.55207e-123	4.4542e-121
DHCR7	-2.38663	-2.38715	4.80016	4.28171e-122	2.50851e-120
SMOC2	-4.41	-4.41727	2.32554	5.17316e-122	3.02406e-120
PRKCQ	-2.38082	-2.38133	4.68851	5.28589e-122	3.08312e-120
CTNNA3	2.35332	2.35377	4.59901	1.11343e-121	6.48e-120
GALNT14	-3.71453	-3.71797	2.28843	1.59656e-121	9.27131e-120
SLC4A8	2.3004	2.30085	5.45616	2.04663e-121	1.18588e-119
DMRT1	-6.90164	-6.95905	0.812801	3.29176e-121	1.90316e-119
NTRK2	4.51975	4.52832	5.67961	5.04794e-121	2.91212e-119
SPSB4	2.36955	2.37005	4.91584	1.63426e-119	9.32589e-118
ADCY8	-4.95777	-4.97062	2.7998	2.29235e-118	1.3053e-116
FILIP1	2.88535	2.88667	5.90573	3.46733e-117	1.96587e-115
IL1RAPL1	-4.42833	-4.43575	1.47338	5.9057e-117	3.34116e-115
PRSS23	2.96741	2.96885	4.80723	6.57782e-117	3.71344e-115
LMO3	-3.3094	-3.31179	4.60433	6.83118e-117	3.84823e-115
AMER2	4.48334	4.49099	1.98625	2.23349e-116	1.25285e-114
LOC401312	-5.77122	-5.79636	1.28411	2.94287e-116	1.64726e-114
TFPI2	-3.76782	-3.77184	3.55294	3.83043e-116	2.13952e-114
LRRC2	-4.91313	-4.92597	3.12077	4.47053e-115	2.48652e-113
SLC16A12	-5.32275	-5.34182	4.00804	1.47086e-114	8.16376e-113
LINC00261	-8.17395	-8.3665	4.74206	2.11955e-113	1.17395e-111
LINC00428	-2.76259	-2.76369	4.37753	8.64295e-112	4.75705e-110
HHEX	-7.34195	-7.44118	3.74803	1.5401e-111	8.45899e-110
TMEM155	3.82006	3.82409	2.15149	1.56575e-111	8.582e-110
GATA6-AS1	-7.37322	-7.47247	2.59393	5.61845e-111	3.07313e-109
DHRS3	4.2721	4.2791	3.27083	7.53219e-109	4.10287e-107
LEFTY1	-5.6425	-5.6676	2.0027	2.5691e-108	1.39653e-106
RAB38	-2.30142	-2.30189	4.37119	3.282e-108	1.78038e-106
ANKRD20A8P	-6.3774	-6.42209	0.982962	1.21935e-106	6.57402e-105
FMN1	-2.33426	-2.33476	3.74039	2.30787e-106	1.24173e-104
IFI16	-2.26032	-2.2608	5.14218	2.4935e-106	1.33887e-104
DLL1	-2.51161	-2.51234	3.86398	5.61159e-106	3.00699e-104
FLT3	4.77843	4.78975	1.97317	1.61656e-105	8.64484e-104
SOX5	2.21741	2.21784	5.17497	2.5601e-105	1.36629e-103
ZNF836	-2.12225	-2.12257	4.61179	3.56779e-105	1.90023e-103
RHOH	-5.06607	-5.08142	1.42514	4.40896e-105	2.34351e-103
KIAA1161	-4.39408	-4.40262	2.46031	2.04329e-104	1.08171e-102
JAKMIP2-AS1	2.79911	2.80026	3.23784	4.87995e-104	2.57826e-102
HSD17B7	-2.23649	-2.23692	4.32647	1.30693e-103	6.89117e-102
TGFB1	-5.19566	-5.21382	2.13525	6.12476e-103	3.22302e-101
CASC10	3.02755	3.02929	4.23754	6.50626e-103	3.41695e-101
SLCO2A1	-2.32171	-2.32221	3.58626	8.00267e-103	4.19448e-101
SCML4	-7.12297	-7.20282	0.169712	1.16481e-102	6.09308e-101
RASEF	-3.12169	-3.12371	3.40245	1.34584e-102	7.02611e-101
SLC22A3	-3.62789	-3.63172	2.82341	3.86956e-102	2.01615e-100
ATP9A	2.12101	2.12138	5.65089	3.9654e-102	2.06201e-100
BACE2	-2.38442	-2.385	3.59044	1.22991e-101	6.38292e-100
DACH1	2.83158	2.83291	4.47517	1.95706e-101	1.01367e-99
C2orf72	-3.8926	-3.89753	1.5134	2.03947e-101	1.05429e-99
SEMA3A	-2.02755	-2.02786	6.29747	3.67138e-101	1.89048e-99
INSIG1	-2.08278	-2.08313	5.43796	9.54682e-101	4.90628e-99
CBR1	-2.07695	-2.07729	5.40633	1.4024e-100	7.19317e-99
ADAM12	3.90561	3.91071	2.75901	1.86355e-100	9.53993e-99
CYP26A1	-4.41543	-4.42478	3.28534	5.21942e-100	2.66676e-98
ITGB8	-2.39883	-2.39952	4.93652	4.04627e-99	2.06336e-97
PRODH	2.79374	2.79502	4.30594	1.76503e-98	8.96593e-97
KIF5A	2.26219	2.26265	4.35048	3.11172e-98	1.57764e-96
CHMP4C	-3.02839	-3.03021	3.04591	3.25161e-98	1.6454e-96
ARHGEF28	3.97771	3.98359	4.05102	4.02439e-98	2.03255e-96
EPHA1-AS1	-3.34958	-3.35243	2.92946	6.22968e-98	3.14033e-96
NECAB1	-3.29413	-3.2968	2.82102	8.201e-97	4.12617e-95
HVCN1	-2.74313	-2.7443	2.90006	1.38366e-96	6.94832e-95
LAMP5	4.42414	4.43358	3.82273	1.97107e-96	9.87935e-95
SOX3	3.54356	3.54722	4.08888	2.88208e-96	1.43907e-94
CACNA1E	3.87874	3.88398	2.50741	1.04438e-94	5.17557e-93
RASGRP1	-2.51036	-2.51118	3.46103	1.79819e-94	8.89448e-93
RASSF2	2.57677	2.57774	4.95643	1.92581e-94	9.50789e-93
CHL1	-4.74667	-4.76033	2.89191	1.30056e-93	6.39702e-92
RAB17	-3.79652	-3.80207	4.71795	1.62068e-93	7.95671e-92
ANKRD53	3.87315	3.8781	1.22519	2.06114e-93	1.01004e-91
FKBP14	-2.16145	-2.16187	4.55675	1.16173e-92	5.68234e-91
GALNT3	-3.39316	-3.39655	4.38259	1.83865e-92	8.97667e-91
GUCY2C	-3.32223	-3.32511	2.44083	2.0139e-92	9.81415e-91
GRPR	-4.08376	-4.09109	3.5428	3.01481e-92	1.46646e-90
SLC30A4	-4.87127	-4.88598	1.15876	6.57791e-92	3.19374e-90
CDA	-3.32176	-3.32459	2.07504	7.52879e-92	3.64869e-90
FGF8	-4.26689	-4.27539	1.97929	2.26915e-91	1.09768e-89
AP1M2	-2.51324	-2.51415	4.61271	2.55621e-91	1.23428e-89
PXN	-2.2305	-2.23101	4.76879	7.63338e-91	3.67909e-89
LOC648987	-3.31852	-3.32141	2.13057	1.11409e-90	5.35985e-89
PRMT8	3.51298	3.51649	2.08865	1.3006e-90	6.23438e-89
SSTR2	-3.99337	-3.99982	2.02378	1.54499e-90	7.39241e-89
HHLA1	-5.63829	-5.66912	2.13582	5.29547e-90	2.52003e-88
ISLR	-4.82724	-4.84141	0.851039	2.30262e-89	1.09184e-87
CTB-12O2.1	6.49491	6.55585	3.39837	2.52268e-89	1.19404e-87
CAPS2	-2.50652	-2.50739	3.26485	1.45193e-87	6.83549e-86
OPCML	-6.51829	-6.58488	2.38392	1.70043e-86	7.99112e-85
FGF10	-6.15726	-6.20734	2.39392	4.07029e-86	1.90942e-84
TSPEAR	-5.67161	-5.70246	0.360155	2.81651e-85	1.31657e-83
MORC4	2.49484	2.49571	4.01412	3.15517e-85	1.47226e-83
TACR1	-6.04271	-6.08726	1.25575	4.18096e-85	1.94747e-83
S1PR3	-3.07503	-3.07738	3.26463	5.39556e-84	2.49998e-82
GAPLINC	-6.07589	-6.12045	0.529988	1.18295e-83	5.46187e-82
MAML2	-2.60242	-2.60357	3.94602	1.65669e-82	7.60921e-81
RIMKLA	-2.38995	-2.3907	3.6259	2.20882e-82	1.01275e-80
COL25A1	-2.5019	-2.5029	4.50802	2.70545e-82	1.23831e-80
LRP10	-2.80412	-2.80572	3.2782	9.79773e-82	4.47673e-80
ITGA2	2.23943	2.24	4.54309	2.60143e-81	1.18657e-79
CD177	-4.81458	-4.8311	1.96515	3.13331e-81	1.42671e-79
FGF19	-2.1918	-2.1923	3.86891	1.12992e-80	5.12723e-79
LPIN1	-2.06966	-2.07007	5.00841	1.28179e-80	5.80638e-79
SLC1A2	2.36756	2.36826	3.32836	2.25311e-80	1.01888e-78
SPATA16	-5.77233	-5.80877	0.662645	2.6364e-80	1.19017e-78
USP32P2	2.67133	2.67256	2.71885	1.37316e-79	6.17779e-78
CDC42EP4	2.21202	2.21254	4.05086	3.07097e-79	1.37927e-77
THSD4	2.02358	2.02393	4.76216	3.73389e-79	1.67415e-77
CRB2	2.82879	2.83052	4.24709	9.18838e-79	4.1058e-77
CLDN7	-3.08006	-3.08264	3.72841	1.08657e-78	4.84711e-77
PCDH8	3.41349	3.41746	4.34853	3.21122e-78	1.43008e-76
KCNV1	-8.50975	-8.8724	2.51213	4.75098e-78	2.11223e-76
CTSK	-3.51143	-3.51586	2.30293	1.02301e-77	4.5405e-76
STK32B	-3.7289	-3.73451	1.59105	5.91828e-77	2.61794e-75
BACH2	2.88661	2.88856	4.35188	7.64264e-77	3.36941e-75
FGD5	-2.1332	-2.13368	4.38565	2.75858e-76	1.21212e-74
AGPAT3	-2.39312	-2.39396	3.75377	3.32758e-76	1.45971e-74
HOXD4	7.62943	7.80603	3.09142	8.50177e-76	3.71094e-74
DIO3	-6.63589	-6.7155	0.789367	1.0075e-75	4.39035e-74
TMC6	-2.34161	-2.34238	4.12838	1.04968e-75	4.56662e-74
GRIK2	-3.87357	-3.88056	2.25245	1.68835e-75	7.32099e-74
GLIPR1L1	-5.39737	-5.42592	0.632484	5.86857e-75	2.54054e-73
RIN2	2.50547	2.50652	4.1783	1.39328e-74	6.00202e-73
ERAP2	-6.66075	-6.74038	-0.0450903	2.06304e-74	8.85831e-73
SCUBE2	6.09994	6.15215	1.71802	5.96608e-74	2.5534e-72
C11orf87	-3.29292	-3.29632	1.66212	6.11747e-74	2.61395e-72
ANGPT2	-5.28072	-5.30921	2.63858	7.09609e-74	3.02721e-72
PRSS12	-2.60634	-2.60763	3.40926	1.30044e-73	5.53872e-72
CAMKV	2.27982	2.28053	4.72792	2.10817e-73	8.9645e-72
CDHR1	-3.51194	-3.51671	2.4867	3.25543e-73	1.37984e-71
ADAMTS16	-2.54242	-2.54358	3.43027	6.62953e-73	2.80547e-71
HEY2	-2.34988	-2.35072	4.24607	3.22395e-72	1.35777e-70
LINC01468	-6.55302	-6.63259	0.514477	9.97186e-71	4.16637e-69
CTGF	2.2386	2.23931	6.1313	1.40684e-70	5.86866e-69
RAPGEF3	-5.33551	-5.3662	1.65003	2.71494e-70	1.12897e-68
CDH7	3.21621	3.21933	1.84781	3.65459e-70	1.51732e-68
LPL	3.95463	3.96264	2.89683	4.25655e-70	1.76446e-68
BCL6B	-3.12247	-3.12552	2.79987	1.36591e-69	5.64435e-68
ST8SIA6	-3.92747	-3.93517	1.0928	1.46094e-69	6.02759e-68
SAMD4A	-2.64076	-2.64228	4.22915	1.48178e-69	6.10399e-68
FEZ1	2.30992	2.3107	4.47895	1.65245e-69	6.79643e-68
POU3F2	4.42896	4.44275	3.97768	1.41946e-68	5.82906e-67
ZADH2	2.10611	2.1066	4.50005	1.99136e-68	8.16487e-67
ADAMTS18	4.04877	4.05808	3.5286	4.53967e-68	1.85845e-66
MXRA5	2.32541	2.32619	3.34541	6.72687e-68	2.74957e-66
FSHR	-7.04446	-7.17513	1.85214	1.05019e-67	4.26615e-66
IP6K3	10.532	1.44269e+08	1.16468	2.70858e-67	1.09523e-65
FEZF2	10.5589	1.44269e+08	0.367542	3.34685e-66	1.34712e-64
FZD2	2.07755	2.07801	4.0897	3.45119e-66	1.387e-64
GRIK3	3.24346	3.24716	3.21981	1.10579e-65	4.42384e-64
KCNG1	-2.09176	-2.09226	4.09345	1.17515e-65	4.6942e-64
SCD5	-4.68516	-4.70396	2.36497	1.67495e-65	6.68053e-64
SMIM24	-2.57462	-2.57598	2.95192	1.77215e-65	7.05757e-64
GRHL2	-2.19827	-2.19899	5.0521	2.56288e-65	1.01912e-63
ACSL6	-3.86843	-3.87627	1.29031	2.6204e-65	1.04043e-63
CHST2	-2.93131	-2.93378	2.81861	3.03271e-65	1.20232e-63
SEMA5B	3.36351	3.36799	4.0397	3.24071e-65	1.28285e-63
FIGNL2	2.27405	2.27484	4.63075	4.20408e-65	1.66172e-63
TRPM2	-5.17104	-5.19947	1.05189	7.74153e-65	3.05079e-63
GABRA1	-5.94209	-5.99905	2.07616	9.21211e-65	3.6249e-63
LRRC4C	-2.06595	-2.06641	3.06122	9.81267e-65	3.85546e-63
TOR4A	-3.45319	-3.45826	2.41318	9.98422e-65	3.91702e-63
ACSM3	2.95373	2.95628	3.46521	3.42974e-64	1.33958e-62
ABHD12B	-4.86053	-4.88254	1.29025	6.36659e-64	2.4793e-62
TMEM74B	-3.63475	-3.64096	1.60617	1.03879e-63	4.03339e-62
CA12	-2.36865	-2.36961	3.15713	1.91285e-63	7.41623e-62
ARHGAP40	-7.47407	-7.66623	0.764881	8.14384e-63	3.14354e-61
NDRG1	-3.52562	-3.53169	3.44665	4.16962e-61	1.60011e-59
ST3GAL1	-2.46919	-2.47052	4.74743	6.18292e-61	2.36584e-59
ST8SIA1	2.52288	2.52427	4.46594	7.70354e-61	2.93916e-59
IRF6	-2.84417	-2.84659	3.74415	9.47091e-61	3.60825e-59
OPRK1	-3.24461	-3.24863	1.71452	1.36844e-60	5.20601e-59
PLN	7.28544	7.46182	3.5073	2.02916e-60	7.70845e-59
ALDH1A3	-3.95936	-3.96924	2.2917	3.96051e-60	1.49806e-58
LINC00467	-2.09285	-2.0934	3.23702	1.08106e-59	4.08324e-58
LOC101927248	4.75094	4.771	0.996529	1.50436e-59	5.65779e-58
CLDN11	-2.81413	-2.81646	3.11155	5.15482e-59	1.93317e-57
PNCK	3.36659	3.37125	1.89084	5.48483e-59	2.05401e-57
SULF1	-2.56871	-2.57041	5.03715	5.96847e-59	2.23195e-57
NKX6-2	6.54372	6.63422	0.174115	5.99303e-59	2.23797e-57
PDE4C	-3.68435	-3.69166	1.96143	7.69618e-59	2.8699e-57
FMOD	-4.35982	-4.37546	2.95115	1.19111e-58	4.43536e-57
SOBP	2.92499	2.9277	3.43421	2.09318e-58	7.78344e-57
PTPN6	-2.41188	-2.41305	3.39926	3.29457e-58	1.22163e-56
SEC14L5	2.78729	2.78943	2.4043	1.09159e-57	4.03629e-56
TTC29	-2.36702	-2.36811	3.71476	1.23362e-57	4.55505e-56
FAM131B	2.22302	2.22382	4.44203	2.44036e-57	8.97317e-56
CPT1A	-2.54746	-2.54898	3.00841	2.57747e-57	9.46411e-56
KCNK10	3.45061	3.45632	3.73955	2.59564e-57	9.51757e-56
GXYLT1P3	-5.11732	-5.14788	0.692197	6.38729e-57	2.33881e-55
FAM83F	-3.78644	-3.79513	2.14665	1.60983e-56	5.87832e-55
GRIA3	-2.97551	-2.97861	2.79593	1.67622e-56	6.11231e-55
SKIDA1	2.29025	2.29127	5.5847	4.22945e-56	1.53377e-54
HOXA2	3.09902	3.10277	4.19326	5.08679e-56	1.84214e-54
RNF207	2.96153	2.96447	2.76232	6.28165e-56	2.27174e-54
RAB20	-2.9863	-2.98944	2.18815	8.24953e-56	2.97932e-54
TSHZ2	4.24685	4.26168	6.3785	1.04492e-55	3.76856e-54
LINC00479	-10.1497	-1.44269e+08	1.13511	1.15804e-55	4.17085e-54
STK32A	-2.17269	-2.17341	3.02224	1.66475e-55	5.97949e-54
LOC101927580	-6.83374	-6.96426	0.0837887	3.01004e-55	1.07968e-53
DMRTA1	-2.61005	-2.61183	2.81305	6.40768e-55	2.29527e-53
FAM196B	-4.41545	-4.43178	0.571748	9.68051e-55	3.46292e-53
LHFP	2.54677	2.54835	3.82615	1.22188e-54	4.35908e-53
NMNAT2	2.37059	2.37181	4.97292	3.26131e-54	1.16191e-52
BMF	2.27558	2.27657	4.69069	1.11208e-53	3.95133e-52
TBX22	-3.91642	-3.92681	1.46509	1.15653e-53	4.10373e-52
KIFC3	-2.57784	-2.57956	2.77389	1.4712e-53	5.21328e-52
LOC102724623	4.68923	4.71174	2.79065	1.66534e-53	5.89329e-52
SNAI2	-2.99045	-2.99392	3.53265	2.64893e-53	9.35343e-52
FBLIM1	-2.02361	-2.02415	4.17211	2.65021e-53	9.35343e-52
TMEM30B	-5.35524	-5.39937	3.03815	5.59407e-53	1.96905e-51
CATSPERG	4.91259	4.94041	1.9003	2.99414e-52	1.0511e-50
PLAC1	3.89608	3.90557	0.761444	3.27095e-52	1.14675e-50
NDRG4	-2.50616	-2.50779	3.98013	5.67871e-52	1.98559e-50
GDF3	-4.59704	-4.61889	1.29195	1.75354e-51	6.11514e-50
SLC12A4	-2.08593	-2.08659	3.88969	2.47508e-51	8.61993e-50
GPR83	-5.25255	-5.29226	0.998387	2.9024e-51	1.00815e-49
CBX4	2.2827	2.28371	3.71061	8.65991e-51	2.98444e-49
ADAMTS5	-5.52033	-5.57002	0.657567	9.39121e-51	3.23224e-49
AMIGO2	-2.17558	-2.17642	3.5665	1.99081e-50	6.843e-49
LMO2	-4.14649	-4.16086	1.66308	2.15495e-50	7.39756e-49
HTR7	-2.07285	-2.07359	5.4241	4.61819e-50	1.57917e-48
KLF5	-2.13853	-2.13931	3.62445	6.51039e-50	2.22044e-48
LOC102723505	-6.74053	-6.87097	-0.622139	6.73885e-50	2.29451e-48
IGFBP4	-2.02111	-2.02168	3.62801	7.28448e-50	2.47485e-48
DPEP1	-3.46107	-3.46776	1.66469	1.60251e-49	5.43042e-48
ARHGEF4	2.25192	2.25292	4.20461	2.52177e-49	8.53451e-48
FAM65A	-2.78258	-2.78527	2.7594	4.09432e-49	1.38388e-47
MFAP4	-2.18821	-2.18908	3.18875	4.59219e-49	1.55017e-47
GPR153	2.84295	2.84577	2.3986	7.79109e-49	2.62665e-47
CARD10	-2.6446	-2.64677	2.72865	1.91341e-48	6.43433e-47
CACNA1I	-3.6039	-3.61195	1.20093	1.91925e-48	6.44575e-47
ATP6V1B1	10.0524	1.44269e+08	0.121227	8.5799e-48	2.87057e-46
LYPD1	-2.99428	-2.998	1.82485	1.48004e-47	4.93297e-46
NTRK3	3.27999	3.28527	1.67506	1.47835e-47	4.93297e-46
HCRTR2	-6.05438	-6.1336	-0.568927	2.04119e-47	6.78611e-46
PLEKHG1	2.16526	2.16613	4.38681	2.22128e-47	7.37553e-46
GADD45B	-3.14716	-3.15204	3.00806	3.20915e-47	1.06155e-45
HIST1H1T	2.64428	2.64645	3.17572	3.82377e-47	1.26328e-45
MUC3A	-3.44757	-3.45464	1.92615	7.03791e-47	2.31934e-45
GDNF-AS1	2.95837	2.96173	1.2992	7.90391e-47	2.60148e-45
LRRTM1	-7.72848	-8.09049	3.18978	8.10589e-47	2.66463e-45
PRKCB	2.00489	2.00551	4.81058	9.40958e-47	3.08934e-45
PLSCR4	-2.83383	-2.83689	2.2596	1.5076e-46	4.93744e-45
APOBEC3G	-2.69583	-2.69829	2.29774	2.71734e-46	8.86635e-45
SLIT2-IT1	-4.09508	-4.10997	1.41714	2.89305e-46	9.42797e-45
MNX1	-3.31298	-3.31877	0.972592	3.85476e-46	1.25465e-44
IRX1	2.38859	2.39002	3.88802	6.67371e-46	2.16949e-44
LOC101927973	-6.52394	-6.6542	0.749914	1.08734e-45	3.52603e-44
KAZN	-2.14764	-2.14853	4.06855	1.33903e-45	4.33156e-44
CRYBB1	-4.84221	-4.87258	0.266248	2.58852e-45	8.3632e-44
HAS3	-2.07625	-2.07699	3.3396	3.40787e-45	1.09969e-43
MYCT1	-4.1408	-4.15696	1.52104	4.87361e-45	1.56884e-43
HRK	3.17193	3.17672	1.26369	5.68166e-45	1.82672e-43
LAMC2	-2.79868	-2.80179	3.24927	5.69037e-45	1.8273e-43
LINC00673	4.14094	4.15634	1.41061	9.79258e-45	3.14077e-43
MACC1-AS1	-5.4566	-5.51319	1.43891	1.68698e-44	5.39752e-43
CDH17	9.98935	1.44269e+08	-0.626794	2.58043e-44	8.24612e-43
NXPH2	3.5609	3.56973	4.23911	3.41879e-44	1.08856e-42
MAATS1	2.07587	2.07665	4.69367	6.03568e-44	1.91717e-42
RGL3	-2.26235	-2.26353	3.28541	6.1084e-44	1.93793e-42
LOC283731	-5.06398	-5.10354	0.817145	6.98175e-44	2.21234e-42
PLA2G3	-2.5546	-2.5567	3.19435	7.32145e-44	2.3172e-42
GPR37	-2.15234	-2.15328	3.8495	7.79933e-44	2.46549e-42
HAPLN1	-3.09384	-3.09912	7.41193	1.2464e-43	3.93533e-42
CASP10	-2.86784	-2.87137	2.46429	2.55538e-43	8.04899e-42
LINC01108	-3.31409	-3.32071	2.19882	3.80303e-43	1.19361e-41
DUSP10	-2.58792	-2.59016	2.58608	4.58401e-43	1.43531e-41
IGSF10	-2.87669	-2.8803	2.48007	4.90653e-43	1.53447e-41
CCDC92	-2.26607	-2.2673	3.49861	5.13551e-43	1.60418e-41
SOX17	-7.6325	-7.99441	1.29517	1.76675e-42	5.4863e-41
CXXC4	2.47169	2.47363	4.83372	1.8685e-42	5.79543e-41
NHLH1	5.71354	5.78579	2.45606	2.95235e-42	9.14638e-41
CDCP1	-2.13584	-2.13676	3.27505	3.24878e-42	1.00411e-40
TRG-AS1	-3.03842	-3.04289	1.26603	3.69705e-42	1.14132e-40
HHIPL2	2.69391	2.69644	1.77891	4.55909e-42	1.40416e-40
A2ML1	-3.61096	-3.62091	2.55098	4.84336e-42	1.48997e-40
APOL3	-6.40926	-6.5394	0.375862	8.72434e-42	2.67763e-40
OR5P3	-9.84186	-1.44269e+08	-1.05678	1.04534e-41	3.20456e-40
HIST3H2BB	2.07746	2.07825	3.41836	1.16728e-41	3.57009e-40
MSRB3	3.20516	3.21095	2.9749	1.17881e-41	3.60119e-40
NPR1	-3.35602	-3.36347	3.09679	1.27961e-41	3.90459e-40
SLC34A2	2.86964	2.87322	2.93243	1.29327e-41	3.94171e-40
NLGN3	2.38805	2.38966	4.01323	1.76004e-41	5.35817e-40
SLC7A14	-4.00659	-4.02202	1.59507	2.05461e-41	6.24773e-40
BCL11A	-2.05874	-2.05954	3.94247	3.44569e-41	1.04416e-39
FAM181B	-3.7606	-3.77182	0.578311	4.01646e-41	1.21573e-39
ATP8A2	2.63948	2.642	3.17135	4.03409e-41	1.21967e-39
EPHX1	-2.23727	-2.23846	2.99412	5.31653e-41	1.60188e-39
KDF1	-2.77643	-2.77976	3.20903	6.78063e-41	2.04069e-39
ATP8B3	-2.77298	-2.77622	2.26749	1.00209e-40	3.00902e-39
LINC00403	6.34017	6.45943	0.252909	1.43985e-40	4.31856e-39
PCSK9	-2.49914	-2.50124	3.47987	1.62809e-40	4.87761e-39
SHE	-3.57372	-3.5834	1.68094	1.76317e-40	5.27632e-39
HNF1A-AS1	7.55227	7.88611	0.918234	2.71555e-40	8.08959e-39
THRB	2.92631	2.93035	2.47956	6.23624e-40	1.85567e-38
ARHGEF5	-2.44087	-2.44275	3.04884	7.14435e-40	2.12349e-38
MAP1A	3.18779	3.194	4.09405	1.99343e-39	5.90503e-38
SLC15A3	2.87802	2.88181	2.24006	2.25555e-39	6.67399e-38
FLJ12825	6.23133	6.35048	1.51076	3.93397e-39	1.16273e-37
TRIM38	-2.38658	-2.38832	2.88068	1.05223e-38	3.09954e-37
KRT16P3	-7.55665	-7.91847	-0.137932	1.4773e-38	4.33714e-37
LOC400043	5.06274	5.10782	1.82234	2.45918e-38	7.17984e-37
FGA	7.44852	7.78224	1.71087	2.45913e-38	7.17984e-37
TNS2	-3.69604	-3.70792	1.43722	3.20417e-38	9.34455e-37
TMEM144	-2.18326	-2.18441	2.85997	4.98585e-38	1.45085e-36
ARHGEF17	2.02648	2.0273	4.67022	6.20895e-38	1.80477e-36
ITLN2	-3.10988	-3.11576	2.59696	6.97717e-38	2.02584e-36
STEAP1	2.70435	2.70737	2.25216	1.02126e-37	2.95549e-36
ADAMTS15	-4.64783	-4.68053	1.38211	1.03305e-37	2.98632e-36
S1PR1	-3.06938	-3.07515	3.80835	1.13432e-37	3.2755e-36
AQP4	-3.46051	-3.46987	2.14195	2.17306e-37	6.26812e-36
LINC-ROR	-4.73313	-4.76886	1.11484	3.26116e-37	9.38617e-36
OC90	-6.24845	-6.37841	0.0353503	5.62506e-37	1.6137e-35
BDNF	-3.21766	-3.22474	2.94184	6.99096e-37	2.00337e-35
NHSL2	2.14482	2.1459	3.56199	9.43126e-37	2.69974e-35
SCN4A	2.28159	2.28302	2.95808	9.8865e-37	2.82698e-35
FAM43A	2.88576	2.88994	2.36452	1.23583e-36	3.52996e-35
CAV1	-3.61741	-3.62887	1.78636	1.30545e-36	3.72477e-35
HOXA-AS2	3.74908	3.76197	2.1503	1.45956e-36	4.15999e-35
SEMA6D	3.4976	3.50799	6.59454	3.27307e-36	9.30864e-35
MAP4K1	-2.18431	-2.18549	2.22398	3.98639e-36	1.13129e-34
LINC00434	-7.53633	-7.89813	-1.14707	4.84913e-36	1.37317e-34
PPP1R16B	-3.17817	-3.18523	3.80084	5.26882e-36	1.49042e-34
ADRA2C	-2.31433	-2.31592	2.06698	9.39927e-36	2.65597e-34
ATOH8	3.43252	3.44151	1.94447	9.46643e-36	2.67209e-34
CHRNB4	3.80396	3.81791	1.91854	9.59794e-36	2.70631e-34
LINC00908	-5.26717	-5.32358	-0.646689	1.60446e-35	4.50958e-34
DOCK10	2.97433	2.97917	1.86671	1.69135e-35	4.74875e-34
PGM5	-4.39903	-4.42689	1.76994	2.56457e-35	7.18517e-34
BFSP1	2.33526	2.33695	3.11161	3.2109e-35	8.98642e-34
LRRC8C	-2.88126	-2.88595	3.4175	4.59443e-35	1.28449e-33
SORCS1	2.01177	2.0126	3.87797	7.97956e-35	2.21913e-33
PROCR	-2.3128	-2.31451	3.12564	9.22896e-35	2.56118e-33
TMEM52B	-6.68054	-6.87196	-0.787319	1.02099e-34	2.82745e-33
KCNJ2	-3.46957	-3.4797	1.58454	1.04057e-34	2.87866e-33
KCNH7	3.14462	3.15117	2.76216	1.39443e-34	3.85353e-33
ITGA3	-2.30184	-2.30356	3.52987	3.03168e-34	8.36058e-33
FOXF1	-7.39934	-7.76096	-0.484049	3.33854e-34	9.1876e-33
PLEKHA6	2.01135	2.01224	4.72345	4.67105e-34	1.28145e-32
BCHE	-2.15517	-2.1564	2.96907	4.78934e-34	1.31254e-32
SCML1	2.136	2.13714	3.22907	5.72443e-34	1.56555e-32
TNNT2	3.51334	3.52478	6.64896	9.03132e-34	2.46737e-32
NR3C1	-2.68882	-2.69246	3.51481	1.37325e-33	3.74787e-32
SYNE4	-3.04917	-3.05531	2.22242	1.63188e-33	4.4491e-32
CAMK2N1	2.56794	2.57077	3.43154	1.72827e-33	4.70703e-32
NR2F1-AS1	2.83377	2.83804	2.28903	1.74482e-33	4.74722e-32
TRPV4	-2.46773	-2.47003	1.72864	2.21797e-33	6.0283e-32
LRRN2	-2.53704	-2.53978	2.55415	2.3436e-33	6.36319e-32
LRRC3B	-4.24022	-4.26449	0.59537	2.40576e-33	6.52526e-32
RGS7	-2.17761	-2.17891	2.38355	2.64536e-33	7.16775e-32
LRRC3	-2.70207	-2.70557	1.28093	3.9871e-33	1.07701e-31
LCTL	2.717	2.72063	2.70999	5.29714e-33	1.42941e-31
FAM110D	4.08493	4.10454	0.290539	6.13576e-33	1.65402e-31
AFAP1L1	-2.68664	-2.69028	2.62872	8.72061e-33	2.34363e-31
MPPED2	3.2997	3.30837	3.26708	9.33805e-33	2.50701e-31
ESRRG	-2.07515	-2.07624	3.55633	1.13269e-32	3.03786e-31
C16orf78	-9.48315	-1.44269e+08	-1.38308	1.15192e-32	3.0863e-31
MDGA1	3.47707	3.48777	2.46745	1.20383e-32	3.22212e-31
CALN1	-2.16687	-2.16822	3.58117	1.2413e-32	3.31903e-31
LAMC3	-2.36728	-2.36931	2.64541	1.33243e-32	3.55908e-31
TTLL6	2.45361	2.45591	2.53053	1.436e-32	3.83185e-31
KIF26B	2.45364	2.45607	4.03244	2.49264e-32	6.63797e-31
NKILA	-5.26021	-5.3258	0.0620591	3.07631e-32	8.1758e-31
RYR3	-2.29689	-2.29868	2.66349	4.3662e-32	1.15805e-30
MOBP	3.8264	3.84159	0.117124	6.16704e-32	1.63241e-30
MT1X	-2.90234	-2.90759	2.40061	6.22175e-32	1.64524e-30
HOXB7	4.74717	4.78701	0.540797	6.36425e-32	1.67955e-30
APOBEC3B-AS1	-4.63967	-4.67882	1.17559	7.35139e-32	1.93618e-30
GLIPR1	-2.39482	-2.39693	1.68556	7.73111e-32	2.03416e-30
CDH23	4.01393	4.03462	2.3604	2.63899e-31	6.93661e-30
CHGA	-2.93203	-2.93781	3.4986	2.82152e-31	7.40901e-30
EPHB1	2.30928	2.31112	2.96297	3.78513e-31	9.91959e-30
MDGA2	-3.34462	-3.3544	1.51198	3.82018e-31	1.00015e-29
IFIT2	-5.40987	-5.48843	0.167981	4.48583e-31	1.17326e-29
MECOM	3.02066	3.02701	3.58449	4.73671e-31	1.23642e-29
LHX4	3.44043	3.45078	0.957666	5.70852e-31	1.48703e-29
CHST4	-3.89773	-3.91689	1.63299	7.06421e-31	1.83489e-29
SCN3A	3.52323	3.53507	1.80887	7.10871e-31	1.84463e-29
RPS6KA5	2.06678	2.06788	3.778	8.87273e-31	2.29784e-29
PCDHAC2	2.25624	2.25788	2.28239	1.38773e-30	3.58337e-29
SDR16C5	-4.9462	-4.99535	-1.03687	1.6381e-30	4.22573e-29
COL9A1	2.44206	2.44456	3.36426	2.2767e-30	5.86735e-29
BDKRB2	-2.94174	-2.94726	0.840037	2.36461e-30	6.08796e-29
GSTT2	-4.9016	-4.95071	-0.553226	2.77423e-30	7.13559e-29
TRPA1	-3.05231	-3.05902	1.13811	3.81792e-30	9.80093e-29
CEND1	5.92714	6.04592	-0.252362	6.58591e-30	1.68902e-28
SYT9	3.13382	3.1414	2.47432	7.20515e-30	1.84603e-28
SYT17	-2.59856	-2.60212	3.31438	8.96093e-30	2.28921e-28
PDZK1	-4.11224	-4.13638	0.386961	1.09226e-29	2.78763e-28
SYNDIG1	2.68788	2.69177	2.34576	1.24444e-29	3.17296e-28
41608	-5.64057	-5.73846	-0.552801	1.25277e-29	3.1911e-28
KHK	2.96321	2.96908	1.81018	1.26541e-29	3.2202e-28
OR52A1	-5.88415	-6.01364	0.875426	1.73219e-29	4.4038e-28
MIRLET7A1	-2.66994	-2.67394	2.51661	2.28822e-29	5.80621e-28
TMEFF2	-3.56601	-3.57996	1.95569	2.33077e-29	5.90233e-28
APOBEC3B	-2.54824	-2.55144	1.71876	8.82856e-29	2.22733e-27
DLEU7	2.761	2.76546	1.79654	1.36807e-28	3.44488e-27
PRLR	-2.16863	-2.17018	2.84504	1.58605e-28	3.98614e-27
NCR1	-4.62501	-4.66842	0.630958	3.16083e-28	7.92883e-27
LAD1	-3.08612	-3.0942	3.24772	3.38507e-28	8.48328e-27
LOC643542	-7.13618	-7.49742	-1.31851	1.39696e-27	3.48104e-26
SLC16A5	-2.16031	-2.16187	2.25999	1.59651e-27	3.97078e-26
LOC643201	-3.81376	-3.83193	-0.403276	1.84852e-27	4.59324e-26
SPRY4-IT1	-3.58043	-3.59551	1.21376	1.99388e-27	4.94978e-26
SOST	3.42929	3.44147	1.75696	3.10599e-27	7.69608e-26
EBF1	3.86984	3.89039	1.86579	3.59181e-27	8.8915e-26
LPPR1	3.26395	3.27386	1.81551	4.20356e-27	1.03864e-25
SLC2A14	-2.18449	-2.18616	2.13868	4.62105e-27	1.14072e-25
IPCEF1	-2.04348	-2.04465	2.04578	4.65591e-27	1.14826e-25
EMID1	2.83715	2.84246	1.32292	4.98758e-27	1.2289e-25
HSPA4L	-2.28144	-2.2836	3.06581	7.54043e-27	1.85444e-25
CKMT2	-2.5407	-2.54398	0.896384	9.33221e-27	2.29296e-25
IL33	-9.07669	-1.44269e+08	-0.696709	1.01477e-26	2.491e-25
KCNK13	-7.04613	-7.40722	-0.991337	1.19588e-26	2.92741e-25
TSPAN7	-2.14811	-2.1497	2.12115	2.599e-26	6.34444e-25
LRRC17	2.36537	2.36778	1.88418	2.94817e-26	7.1835e-25
P3H2-AS1	-2.71404	-2.71897	2.56156	3.55082e-26	8.64393e-25
SLC6A12	5.4381	5.52751	-0.707088	3.96731e-26	9.64001e-25
FBXO40	4.78577	4.83684	-0.166186	4.5931e-26	1.11401e-24
FXYD6	2.14731	2.14895	3.66346	6.22036e-26	1.50453e-24
KLHDC7A	2.53125	2.53483	3.60906	7.59193e-26	1.82956e-24
EGF	-2.00033	-2.00152	3.7529	1.17139e-25	2.81774e-24
POF1B	-6.96907	-7.33003	-0.846517	1.4397e-25	3.46001e-24
REPS2	-2.24973	-2.25189	3.21211	1.93755e-25	4.65224e-24
GNA14	-4.09408	-4.12371	1.39692	2.31186e-25	5.54594e-24
DNAH17	-3.27113	-3.28199	0.562866	3.01447e-25	7.22486e-24
PLAU	-2.65787	-2.66256	2.70693	3.07162e-25	7.35514e-24
SCNN1A	-2.00551	-2.00678	4.3746	3.56526e-25	8.52171e-24
LOC101927708	-3.39735	-3.41065	1.03908	5.19195e-25	1.23986e-23
SH2D3A	-3.57299	-3.5901	2.12359	6.61242e-25	1.57622e-23
WNT2B	2.58719	2.59128	2.74624	1.07722e-24	2.56316e-23
ARSI	2.60015	2.60414	1.31419	1.11012e-24	2.63905e-23
MRC1	-4.46454	-4.50774	0.386727	1.13689e-24	2.69784e-23
CYTL1	-2.46303	-2.46631	1.5728	1.43614e-24	3.4049e-23
FAR2P1	2.37075	2.37351	2.91367	1.91385e-24	4.52934e-23
USP18	-3.9893	-4.01671	0.963482	2.39631e-24	5.66095e-23
HTR2C	-2.8573	-2.86389	1.54954	3.09401e-24	7.28959e-23
LRRTM3	8.97583	1.44269e+08	-0.345227	3.1554e-24	7.42759e-23
TNFRSF8	-3.11097	-3.12081	2.38325	4.05755e-24	9.53415e-23
POTEF	2.46426	2.4677	3.54123	4.13544e-24	9.70852e-23
NEK5	2.87009	2.87659	1.60822	5.50842e-24	1.29088e-22
CHRND	-5.66473	-5.79387	-0.684795	6.20505e-24	1.45284e-22
SLC9C1	-3.19188	-3.20267	1.07503	8.7847e-24	2.04956e-22
OR5P2	-6.19685	-6.38757	-1.5453	1.07193e-23	2.4943e-22
AMHR2	-6.76981	-7.13039	0.421876	1.40151e-23	3.25544e-22
KCNJ3	-4.06821	-4.10025	2.24061	1.55817e-23	3.61615e-22
GJA5	-2.24149	-2.24374	2.04585	1.90252e-23	4.41143e-22
APOOL	-2.65785	-2.65813	6.30217	2.38999e-23	5.53201e-22
CDH20	-2.79119	-2.79773	3.25294	3.47424e-23	8.0276e-22
MGAT4C	-3.28806	-3.3008	1.22171	3.70233e-23	8.54714e-22
BHLHE41	-3.06144	-3.07051	0.544702	5.24035e-23	1.20661e-21
ZNF385D	-2.28829	-2.29086	2.18883	5.34376e-23	1.22934e-21
C6orf223	-3.36215	-3.3759	0.682697	5.37363e-23	1.23514e-21
ACHE	-3.27184	-3.28414	0.708417	7.06793e-23	1.62175e-21
LOC388813	-4.49117	-4.53973	0.291421	7.95279e-23	1.82319e-21
HOXA3	2.01727	2.01867	3.84505	9.50767e-23	2.17776e-21
LOC101928254	-2.52397	-2.52813	1.97754	1.80488e-22	4.11625e-21
LHCGR	5.47012	5.58819	0.615826	2.2368e-22	5.0969e-21
FOSL1	-3.76537	-3.78912	1.11358	2.26055e-22	5.14655e-21
NHLH2	-2.97897	-2.98775	1.544	3.16297e-22	7.17629e-21
TMEM200B	-2.71785	-2.72388	2.54906	3.80952e-22	8.6358e-21
SLC24A5	2.90635	2.91377	0.982305	4.46693e-22	1.01174e-20
SLC44A3	2.50993	2.51387	1.75323	4.84743e-22	1.09603e-20
DLK1	3.66793	3.68952	3.32434	5.51103e-22	1.24395e-20
FGF9	3.51317	3.5303	0.943494	7.76254e-22	1.74916e-20
GIMAP6	-8.76829	-1.44269e+08	-1.11039	8.52681e-22	1.9181e-20
PCDHB8	-3.37534	-3.39083	1.51474	9.08336e-22	2.04155e-20
SLC46A1	-2.18153	-2.18373	2.66309	1.01609e-21	2.28178e-20
LOC101926941	-4.43068	-4.47914	0.213243	1.05693e-21	2.37149e-20
DEF6	-2.03558	-2.03712	2.4167	1.1191e-21	2.50672e-20
CXCL14	-4.28419	-4.32712	0.909936	1.16512e-21	2.60758e-20
FSTL5	-3.74317	-3.76689	0.779409	1.23507e-21	2.76178e-20
SLC10A2	8.90412	1.44269e+08	-1.63434	1.766e-21	3.94232e-20
GALNT18	2.20878	2.21106	2.41031	2.05699e-21	4.58802e-20
PSKH2	-3.21419	-3.22685	1.11666	2.29689e-21	5.11877e-20
PTPRO	2.97755	2.98644	2.02924	2.32401e-21	5.17484e-20
ISLR2	-3.43599	-3.45222	0.105163	2.44043e-21	5.4295e-20
LGALS1	-2.45485	-2.45878	2.05928	3.00845e-21	6.68196e-20
SHISA2	-3.58334	-3.60546	5.57706	3.02495e-21	6.71295e-20
FAM150B	4.02195	4.05382	1.06483	3.09162e-21	6.85512e-20
INHBB	-2.92092	-2.9287	-0.291003	3.65095e-21	8.08855e-20
TMC8	-4.42231	-4.47075	-0.339142	4.34837e-21	9.62556e-20
PIK3AP1	-2.41973	-2.42346	2.22874	4.50749e-21	9.96943e-20
CCDC175	2.37679	2.37996	1.30592	4.90227e-21	1.08335e-19
GGT8P	-5.13093	-5.228	-0.10977	4.99548e-21	1.1021e-19
KIAA0040	-2.15028	-2.15249	3.7116	5.66419e-21	1.24546e-19
TMC5	-2.43901	-2.44284	1.84475	5.77529e-21	1.26883e-19
NCALD	2.69421	2.70033	3.62131	8.37081e-21	1.83753e-19
PMP2	-3.47303	-3.4893	-1.07191	9.06351e-21	1.98629e-19
NPFFR2	-4.11879	-4.15723	1.01638	1.19836e-20	2.6197e-19
PCDH19	-2.55801	-2.5629	1.7941	1.52584e-20	3.33282e-19
ANKRD1	2.30189	2.30505	6.8632	1.58676e-20	3.46302e-19
BGN	-3.1841	-3.19674	0.720082	2.61422e-20	5.68657e-19
EPHA3	-3.15974	-3.17193	0.624804	2.68161e-20	5.82836e-19
MMP25	-2.74063	-2.74737	1.29416	3.2904e-20	7.13977e-19
NPTXR	2.83632	2.84385	1.15184	4.40371e-20	9.53196e-19
ARHGEF15	-4.10948	-4.14791	0.305505	4.73333e-20	1.0237e-18
MN1	2.06861	2.07044	3.50534	4.85198e-20	1.0485e-18
ACPP	-6.4712	-6.8311	1.89241	4.97963e-20	1.07521e-18
LAMA4	4.9607	5.0493	1.90661	5.65196e-20	1.21838e-18
MYRFL	2.26203	2.26472	1.61614	5.65896e-20	1.21889e-18
PTPRN2	-2.20563	-2.20808	1.32705	6.21186e-20	1.3358e-18
LINC01594	8.6892	1.44269e+08	-0.995192	6.61996e-20	1.4224e-18
DIRAS2	-5.77377	-5.96365	0.607221	6.64683e-20	1.42701e-18
PCDH15	-4.62081	-4.68544	0.0375955	6.82566e-20	1.46421e-18
CAV2	-4.28254	-4.33074	1.35376	7.11464e-20	1.52372e-18
GDNF	2.60114	2.60614	0.72707	7.85956e-20	1.68053e-18
PYCARD	-2.55959	-2.5647	1.60737	8.68559e-20	1.85414e-18
POMC	-3.80326	-3.83042	-0.271673	8.93342e-20	1.90551e-18
EGFLAM-AS4	-5.15278	-5.24989	-1.49308	1.02634e-19	2.18741e-18
CASP8	-2.24988	-2.25269	1.92018	1.10114e-19	2.34496e-18
ARHGEF35	-2.16828	-2.1707	2.71928	1.11577e-19	2.37418e-18
SHOX2	-6.62849	-6.98877	-1.50833	1.19422e-19	2.53906e-18
C18orf63	-8.70578	-1.44269e+08	-1.95952	1.30159e-19	2.76511e-18
ACP5	-2.73169	-2.73843	0.856337	1.33776e-19	2.83968e-18
MAFF	-2.5446	-2.54978	1.97014	2.53154e-19	5.36075e-18
LINC00824	-4.08277	-4.12116	-0.265986	3.28186e-19	6.93294e-18
MIR503HG	3.29548	3.31082	1.15445	3.46249e-19	7.30866e-18
NR0B1	-5.07849	-5.17546	-1.31311	4.40914e-19	9.29941e-18
ZFPM2	3.52753	3.54893	2.30523	5.98661e-19	1.26063e-17
JHDM1D-AS1	-2.08892	-2.09096	2.0034	6.20247e-19	1.30504e-17
SP6	-3.35041	-3.36806	0.71933	1.54724e-18	3.23741e-17
MYBPC3	5.15566	5.2731	2.11798	1.86164e-18	3.89216e-17
ERMN	2.3072	2.31043	1.26478	2.0375e-18	4.25647e-17
DGKI	3.28552	3.30236	3.61636	2.37322e-18	4.94997e-17
TRH	-3.01798	-3.02892	-0.1364	2.55245e-18	5.31958e-17
DRD1	-4.3016	-4.34984	-1.23918	2.61804e-18	5.44768e-17
FOXP2	-2.80178	-2.81018	1.24235	2.84223e-18	5.90952e-17
NRIP3	2.35044	2.35414	2.06525	3.2683e-18	6.79003e-17
ANPEP	-2.29242	-2.29574	1.24773	3.40482e-18	7.06253e-17
BARX1	-2.9745	-2.98507	0.223011	3.86611e-18	8.00677e-17
PRSS3P2	-8.38072	-1.44269e+08	-0.0274195	3.99049e-18	8.25786e-17
CLDN23	-2.31469	-2.3182	1.27891	4.3063e-18	8.89745e-17
CCIN	3.74953	3.77617	-0.581786	4.68153e-18	9.65757e-17
PTGER4	-5.68266	-5.87232	-0.535411	4.7511e-18	9.79343e-17
HSPB8	-2.6981	-2.70552	1.89712	7.32162e-18	1.5045e-16
UNC13C	-3.64523	-3.67214	0.89535	7.62553e-18	1.56573e-16
CLDN2	8.40723	1.44269e+08	0.670524	7.65282e-18	1.57011e-16
MYL3	4.83631	4.92466	0.743364	8.31428e-18	1.70449e-16
MYL7	2.41971	2.42443	5.81277	8.59803e-18	1.75993e-16
MGC15885	-5.05574	-5.15266	-1.90569	8.66589e-18	1.77244e-16
PDE2A	-2.39497	-2.39931	2.04373	9.05622e-18	1.85084e-16
PRKCH	-2.11671	-2.1192	3.44762	1.00604e-17	2.05129e-16
APCDD1L	-3.14428	-3.15888	1.44094	1.03847e-17	2.11579e-16
PCED1B	-2.01737	-2.01918	1.58172	1.04826e-17	2.13409e-16
ADRA1A	-2.87863	-2.888	0.0659919	1.13149e-17	2.30174e-16
VCAM1	3.87023	3.90499	2.42399	1.20272e-17	2.44287e-16
ADAM11	2.02395	2.02579	2.09407	1.46579e-17	2.97492e-16
ZIC4	8.4366	1.44269e+08	-0.483399	1.5235e-17	3.08965e-16
JAKMIP3	-2.69363	-2.70089	0.863589	1.53996e-17	3.12064e-16
SCN1A	2.48325	2.48816	1.26349	1.86302e-17	3.76951e-16
CR2	-3.7428	-3.77433	1.41375	1.94097e-17	3.92421e-16
GPR39	-2.65479	-2.66173	1.07155	1.95506e-17	3.94965e-16
C18orf42	-5.34772	-5.47625	-2.00481	2.11492e-17	4.26609e-16
LOC101926975	-8.24185	-1.44269e+08	1.55212	2.5526e-17	5.13715e-16
PTGS2	-3.59028	-3.61533	-0.218829	2.69818e-17	5.42186e-16
NETO1	-2.01432	-2.01638	3.64002	7.25829e-17	1.45408e-15
GABRA3	2.25897	2.2624	2.67648	7.96454e-17	1.59362e-15
FOXI3	2.85945	2.86928	1.6111	8.02192e-17	1.60341e-15
PEG3-AS1	4.80343	4.8917	-0.593191	1.14155e-16	2.27482e-15
DGCR5	2.37386	2.37815	1.85934	1.1797e-16	2.34728e-15
UBE2QL1	2.24697	2.25025	1.51616	1.32144e-16	2.62337e-15
DLGAP2	-2.19487	-2.19797	1.95313	1.64024e-16	3.24894e-15
SRCIN1	2.09037	2.0927	1.74353	2.21974e-16	4.38361e-15
KRT16P2	-8.34764	-1.44269e+08	-1.69321	2.24605e-16	4.43225e-15
HERC6	-2.26066	-2.26429	1.9471	2.31995e-16	4.57465e-15
CD300A	-5.52531	-5.71456	-0.368563	2.36457e-16	4.65915e-15
GPR158	-2.70715	-2.71508	0.372953	2.39363e-16	4.71289e-15
OVOL1	-4.18761	-4.24237	0.399335	3.68182e-16	7.24385e-15
MAP1LC3C	3.05139	3.06462	0.537628	3.82387e-16	7.5177e-15
LINC00327	4.55363	4.62419	-1.03357	4.0996e-16	8.0478e-15
CCL2	-2.58075	-2.58748	1.08721	4.14354e-16	8.12799e-15
LOC100507346	3.84368	3.87839	-0.354248	4.17819e-16	8.18988e-15
KCNK1	-2.67854	-2.68682	2.28649	4.59824e-16	8.99985e-15
TRHDE	-3.17194	-3.18933	2.05317	5.29041e-16	1.03469e-14
NRGN	3.46395	3.48828	1.77268	7.21378e-16	1.40773e-14
LOC284648	-2.99768	-3.01054	0.0323589	7.40066e-16	1.44313e-14
CST1	-8.12856	-1.44269e+08	0.145572	9.30845e-16	1.81247e-14
LINC00239	-5.51149	-5.70071	-1.08845	9.82868e-16	1.91094e-14
ADGRF2	-8.16767	-1.44269e+08	-0.636896	1.04195e-15	2.02432e-14
NTF3	4.4312	4.50149	0.86972	1.08793e-15	2.11054e-14
ZFP36	-2.73134	-2.74055	1.70605	1.24637e-15	2.41613e-14
ANXA2R	-3.57427	-3.60106	-1.06531	1.66568e-15	3.2195e-14
PPP1R1B	-3.87261	-3.91479	1.13716	1.84883e-15	3.56565e-14
IGSF11	2.32823	2.33254	1.76371	2.26045e-15	4.35313e-14
SMOC1	2.65812	2.66625	2.51842	2.28692e-15	4.4009e-14
TECRL	4.54987	4.63753	4.28242	2.44624e-15	4.70064e-14
TDGF1P3	-4.26326	-4.32715	0.571398	2.6671e-15	5.11385e-14
HPSE	-2.34962	-2.35436	1.86542	2.67169e-15	5.11892e-14
TJP3	2.74968	2.75911	2.05245	2.83308e-15	5.42421e-14
MYOZ2	8.11206	1.44269e+08	1.24076	3.0893e-15	5.90618e-14
MAPRE3	2.8895	2.90112	1.30802	3.52781e-15	6.72991e-14
LINC01002	-3.0748	-3.09056	0.846231	3.87267e-15	7.38244e-14
TMEM59L	-3.36484	-3.38798	0.356713	5.02076e-15	9.55721e-14
HAND1	-5.28195	-5.47048	3.64787	5.64923e-15	1.0738e-13
BHLHE22	-5.40168	-5.59058	-0.641633	6.48426e-15	1.23075e-13
LGI1	2.86413	2.87572	1.72084	7.4043e-15	1.40235e-13
LOC101928961	2.11717	2.11996	1.41403	7.52614e-15	1.4244e-13
SCHIP1	4.37217	4.44232	0.321846	8.55222e-15	1.61512e-13
IL6R	-2.4948	-2.50133	1.59336	8.74016e-15	1.64825e-13
GCNT4	-3.40534	-3.43184	2.86665	9.26288e-15	1.74558e-13
EVA1B	-2.31884	-2.32356	1.95304	1.1511e-14	2.16769e-13
GCNT3	8.16567	1.44269e+08	-1.12238	1.1825e-14	2.22523e-13
SMTNL2	2.53045	2.53737	2.62403	1.20371e-14	2.26353e-13
ALS2CL	-2.6809	-2.69005	1.28809	1.39253e-14	2.61487e-13
CD8B	-3.11407	-3.1306	-0.430784	1.54836e-14	2.90541e-13
CALB1	-3.05203	-3.06924	3.64214	1.77574e-14	3.32971e-13
RRS1-AS1	3.0907	3.10648	0.0172642	1.85112e-14	3.46612e-13
ST14	-2.42092	-2.42691	2.63663	1.93819e-14	3.62658e-13
ALX4	5.25091	5.42397	1.00726	2.11297e-14	3.948e-13
LOC100129940	3.58816	3.6193	0.529401	2.63077e-14	4.91201e-13
THCAT155	2.33792	2.34257	0.86453	2.73258e-14	5.09849e-13
RNA45S5	4.24502	4.24504	12.8153	3.31924e-14	6.18434e-13
MYRIP	-2.2103	-2.21415	1.60646	3.41613e-14	6.36037e-13
ARRDC2	-2.02383	-2.0263	1.74856	3.70558e-14	6.89442e-13
PCAT6	-3.03891	-3.05532	0.975234	3.76764e-14	7.00494e-13
GPR149	-8.18656	-1.44269e+08	-2.23883	3.92836e-14	7.29862e-13
CSNK1A1P1	4.29771	4.36767	0.765306	4.02382e-14	7.4707e-13
MTUS2	2.00825	2.01063	2.80316	4.25983e-14	7.89221e-13
PROC	3.50397	3.53238	0.0132227	5.48708e-14	1.01375e-12
SLC6A2	3.78004	3.81843	-0.617404	6.17988e-14	1.14014e-12
EFCC1	3.82614	3.86936	0.931534	6.55016e-14	1.20677e-12
KLF3-AS1	3.13209	3.15056	1.24763	7.02093e-14	1.29169e-12
SEMG1	-7.84684	-1.44269e+08	1.91698	7.27264e-14	1.33707e-12
EGFEM1P	2.07936	2.08226	2.60888	7.95228e-14	1.461e-12
C8orf49	-4.54281	-4.63849	0.162405	8.03473e-14	1.47512e-12
THBD	-3.99727	-4.05159	0.256486	8.09413e-14	1.48499e-12
PITPNM3	2.15045	2.15385	2.09258	8.10587e-14	1.48611e-12
ANKRD20A4	-3.56941	-3.60062	-1.05706	9.55265e-14	1.74772e-12
LOC101926964	3.76947	3.80784	-0.819568	1.05423e-13	1.9261e-12
C1orf64	-4.07609	-4.1306	-1.39969	1.1042e-13	2.01601e-12
RHOV	-2.53082	-2.53823	0.737124	1.13176e-13	2.06489e-12
UPK1A-AS1	-3.62553	-3.65967	-0.874091	1.17807e-13	2.1479e-12
KCNA5	-2.71978	-2.73037	1.05763	1.31795e-13	2.40127e-12
TMEM54	-2.45746	-2.46395	0.672535	1.34263e-13	2.44286e-12
PRICKLE2-AS1	4.52314	4.61073	-0.612834	1.35322e-13	2.46043e-12
VIL1	-2.31061	-2.31593	3.39142	1.52217e-13	2.7638e-12
LEFTY2	-3.1399	-3.16012	1.02834	1.82924e-13	3.31451e-12
ZNF804A	-2.65935	-2.66872	0.261798	1.89164e-13	3.42522e-12
MEOX1	3.51858	3.54958	0.421027	2.05906e-13	3.72326e-12
PLXNC1	2.38568	2.39166	3.20348	2.10975e-13	3.8123e-12
OSR1	-4.09762	-4.16108	0.367445	2.25648e-13	4.07465e-12
CCKBR	-2.05279	-2.05581	2.97437	2.91681e-13	5.24191e-12
LRRC3-AS1	-5.31677	-5.50541	-1.79376	3.57773e-13	6.41654e-12
HOXA-AS3	3.27103	3.29342	-0.347422	3.70408e-13	6.63864e-12
MARVELD3	-2.27314	-2.27818	2.78003	3.85804e-13	6.90987e-12
CD72	-2.39646	-2.40277	1.68527	3.92152e-13	7.0188e-12
NLRP2	-3.94185	-3.99604	-0.000717828	4.04529e-13	7.23542e-12
DCLK2	2.63063	2.63991	1.62977	4.07903e-13	7.29082e-12
PLIN5	2.14855	2.15211	1.61938	4.17002e-13	7.4484e-12
XKR7	-3.7002	-3.74199	0.252483	4.73803e-13	8.44579e-12
CCDC3	-2.38713	-2.3938	3.97852	6.5848e-13	1.16746e-11
VSTM2B	3.57923	3.61342	-0.237705	6.62797e-13	1.17433e-11
PRR15L	7.91756	1.44269e+08	-1.12775	9.09644e-13	1.60521e-11
GBX1	5.82465	6.1548	-0.429419	9.63885e-13	1.69865e-11
WFDC2	-2.34534	-2.35126	1.40875	1.10794e-12	1.94862e-11
FAM65C	3.83297	3.88228	0.851455	1.2857e-12	2.25976e-11
FAIM2	-2.18393	-2.18791	0.183162	1.56203e-12	2.7363e-11
PHLDA2	-3.44565	-3.4766	-0.872768	1.97289e-12	3.44916e-11
UNC93A	-7.74781	-1.44269e+08	-0.635899	1.99706e-12	3.4891e-11
FLJ35934	-2.38357	-2.38998	0.861146	2.04187e-12	3.56503e-11
DISC1	-3.10051	-3.12066	-0.305883	2.07362e-12	3.61805e-11
HGF	-3.59071	-3.62813	-0.749101	2.07931e-12	3.62414e-11
PHF24	-3.27419	-3.30043	0.241784	2.07985e-12	3.62414e-11
SCN4B	5.76828	6.09822	-0.200099	2.0859e-12	3.63228e-11
ARHGAP15	7.95855	1.44269e+08	-1.95231	2.33977e-12	4.06898e-11
METRN	2.52803	2.53645	1.88078	2.3521e-12	4.08773e-11
GAB3	-2.68838	-2.6996	0.66179	2.62145e-12	4.54086e-11
HAO2	2.17641	2.18028	0.232491	2.83298e-12	4.90405e-11
C1orf210	-5.68045	-6.0377	1.43793	4.79063e-12	8.24414e-11
CPNE4	-2.295	-2.30087	2.37816	5.01714e-12	8.6283e-11
LOC101929715	-2.04942	-2.05259	0.837208	6.27374e-12	1.07753e-10
CCDC140	7.66815	1.44269e+08	0.840402	8.34895e-12	1.4293e-10
PTCHD1	-2.7298	-2.74324	2.59781	8.95014e-12	1.53023e-10
POU5F1	-2.01391	-2.01705	2.22219	9.22614e-12	1.5764e-10
RNF157-AS1	3.30076	3.32876	0.234823	1.08097e-11	1.841e-10
C1orf61	-4.35757	-4.45268	-0.845177	1.13485e-11	1.93152e-10
PDZD2	-2.32944	-2.33618	2.81806	1.74371e-11	2.95825e-10
NR4A2	-4.10756	-4.18342	-0.564864	1.83216e-11	3.10431e-10
SORCS2	-2.12707	-2.1311	0.617224	2.13299e-11	3.60706e-10
GALNT5	2.75218	2.76498	-0.172216	2.17806e-11	3.68092e-10
KIAA1211L	-3.66888	-3.71573	-0.55889	2.43236e-11	4.10279e-10
LRFN2	3.14664	3.17037	0.124427	2.69482e-11	4.5339e-10
FAM157A	-2.20013	-2.20502	0.766548	2.8059e-11	4.71778e-10
CLIC6	-2.82115	-2.8365	2.41324e-05	2.9481e-11	4.95055e-10
LOC153684	-5.07128	-5.25908	-1.81657	3.13659e-11	5.26037e-10
UGT2B11	-5.13229	-5.32031	-2.18755	3.2227e-11	5.40135e-10
MGC32805	-2.34397	-2.35102	1.72166	3.76974e-11	6.30618e-10
KLHL41	7.59191	1.44269e+08	-0.00483481	4.03514e-11	6.73306e-10
GRP	-7.69541	-1.44269e+08	-2.06873	4.26297e-11	7.09975e-10
MTTP	2.38691	2.39434	1.85491	4.33131e-11	7.20901e-10
COL6A6	-2.3345	-2.34168	2.90576	4.84368e-11	8.0567e-10
SPAG4	-2.04629	-2.04989	1.16714	5.35552e-11	8.89125e-10
CCDC68	-3.69591	-3.74941	0.959185	5.40638e-11	8.97004e-10
NAP1L5	2.00282	2.00603	2.28181	5.52376e-11	9.15902e-10
ALPK1	2.99137	3.01066	-0.392981	5.96375e-11	9.87616e-10
SYPL2	-2.21518	-2.2204	0.477616	6.18062e-11	1.02289e-09
MIR4435-2HG	-3.47371	-3.51492	0.958484	6.32252e-11	1.04572e-09
RUNX1	-2.6939	-2.70678	-0.265888	7.21591e-11	1.19123e-09
FAM49A	2.11168	2.11601	2.83128	7.26287e-11	1.19824e-09
FAM106A	2.91705	2.9342	-0.774113	7.49285e-11	1.23463e-09
TMEM102	-2.46631	-2.47543	0.860228	9.0368e-11	1.48625e-09
CSRP3	7.53874	1.44269e+08	-0.233106	9.67415e-11	1.59008e-09
ARHGAP9	2.09631	2.10033	1.00742	9.80098e-11	1.60993e-09
C5AR1	-5.0304	-5.21804	-2.02359	9.91259e-11	1.62724e-09
SLC39A1	-2.16574	-2.16577	8.75358	1.09388e-10	1.79459e-09
ZNF804B	-4.3418	-4.43685	-2.0206	1.18407e-10	1.94014e-09
UAP1L1	-2.20155	-2.20693	0.878479	1.25964e-10	2.06268e-09
LMOD2	4.41711	4.53237	0.306736	1.38279e-10	2.26294e-09
CLVS1	2.63906	2.65168	2.07208	1.41638e-10	2.31646e-09
ASGR1	-2.7312	-2.74575	0.104851	1.49573e-10	2.44322e-09
TMC4	-2.44339	-2.45248	0.937618	1.71853e-10	2.8054e-09
CCDC178	2.81402	2.83097	1.95512	1.74783e-10	2.85147e-09
TPPP	3.30834	3.3419	0.700133	2.05881e-10	3.34846e-09
ITGAM	-2.85036	-2.86722	-1.03855	2.08579e-10	3.39025e-09
HOXC4	2.99593	3.01778	0.63131	2.24785e-10	3.64242e-09
PDGFB	-4.10241	-4.19661	1.98621	2.54934e-10	4.12843e-09
ANAPC1P1	-2.44266	-2.45129	-0.512218	2.55511e-10	4.13524e-09
GABRP	-2.94127	-2.96357	2.35302	2.79615e-10	4.52087e-09
C9orf47	-2.25908	-2.26548	0.874169	2.79682e-10	4.52087e-09
RAB26	-2.5263	-2.53662	-0.326897	2.87138e-10	4.63855e-09
LINC00974	-3.54966	-3.59107	-1.97646	3.35679e-10	5.41938e-09
MIR10B	7.48355	1.44269e+08	-0.972123	3.47035e-10	5.59928e-09
ZEB2-AS1	2.8907	2.90874	-0.732548	3.53273e-10	5.69645e-09
NR2F1	7.33558	1.44269e+08	3.18094	3.68959e-10	5.94575e-09
LAYN	-2.23337	-2.23974	1.93088	3.72646e-10	6.00149e-09
LINC00152	-7.33512	-1.44269e+08	0.0160223	3.75356e-10	6.04145e-09
LRRC31	7.56557	1.44269e+08	-1.82015	3.78472e-10	6.08787e-09
TRPC7	-7.46587	-1.44269e+08	-1.74215	4.0099e-10	6.44222e-09
SUSD4	2.88254	2.9028	3.21495	4.19362e-10	6.72919e-09
SV2C	5.39904	5.72736	0.710676	4.22024e-10	6.76779e-09
SUSD2	-2.25914	-2.26554	0.258745	4.44162e-10	7.10983e-09
ALOX5	3.21259	3.24289	0.058568	4.50582e-10	7.20822e-09
LAMP3	2.44533	2.45437	0.411522	4.54678e-10	7.26493e-09
ZNF831	3.41679	3.45432	-1.09898	4.98953e-10	7.96704e-09
C6orf118	2.53754	2.54907	2.83988	5.10238e-10	8.13296e-09
41343	-2.74238	-2.75827	0.0352118	5.15153e-10	8.20635e-09
TMEM63C	3.26869	3.30215	0.509468	5.18987e-10	8.26242e-09
EVPL	-3.00654	-3.03047	-0.161118	5.85753e-10	9.31972e-09
KIAA1257	2.11372	2.11847	1.47941	6.33112e-10	1.0055e-08
CRTAM	-5.52845	-5.885	-1.72007	6.56762e-10	1.04244e-08
EDN3	2.97421	2.99602	-0.310939	6.93473e-10	1.10004e-08
RGMB-AS1	2.51214	2.52215	-0.527282	6.95597e-10	1.10209e-08
RAB36	2.07134	2.07576	2.17129	7.50619e-10	1.18783e-08
SERPINA1	5.42351	5.75195	-0.855034	7.75395e-10	1.22484e-08
ABCC8	3.00424	3.02766	0.0965736	7.86195e-10	1.24115e-08
LGALS12	-4.46409	-4.58999	-1.92821	1.06758e-09	1.68034e-08
PDE6G	-2.48663	-2.49721	-0.0507496	1.08957e-09	1.7129e-08
HSPB7	5.32281	5.65075	0.920797	1.09774e-09	1.72472e-08
CCDC74B	2.46783	2.47811	1.09319	1.14651e-09	1.7992e-08
LINC01139	-2.98434	-3.00991	1.29919	1.29553e-09	2.03064e-08
LIPH	-3.90321	-3.97838	-1.14629	1.33764e-09	2.0954e-08
LINC01239	-3.88361	-3.9587	-0.84006	1.38646e-09	2.16801e-08
SORBS2	2.13375	2.13945	4.76215	1.50134e-09	2.34626e-08
MESP1	-3.29411	-3.32748	-1.89132	1.65795e-09	2.58946e-08
MIR503	7.45509	1.44269e+08	-1.97811	1.81419e-09	2.83182e-08
MYH6	3.74207	3.74482	8.75731	1.87045e-09	2.91791e-08
CEACAM1	-3.2479	-3.28442	0.0846766	1.88842e-09	2.9442e-08
ATP2B2	-3.55535	-3.6084	-0.417777	1.92394e-09	2.99779e-08
MMP11	2.05973	2.06421	1.39591	2.07996e-09	3.23517e-08
SCARF2	-2.69891	-2.71547	0.75066	2.13905e-09	3.32512e-08
PAG1	-2.8114	-2.83097	0.187266	2.16447e-09	3.36265e-08
GFRA1	2.16025	2.16648	4.63513	2.29846e-09	3.5687e-08
STAB2	-4.72638	-4.91272	-1.17767	2.30049e-09	3.56976e-08
ANKRD55	-3.62698	-3.68027	-1.72768	2.36048e-09	3.66069e-08
FRY-AS1	3.6538	3.71061	-0.726354	2.37498e-09	3.68101e-08
PRR16	-2.03391	-2.03819	0.729446	2.71942e-09	4.20991e-08
SERP2	3.06436	3.09181	-0.107306	2.7468e-09	4.24732e-08
KLK13	-3.23123	-3.26771	-0.0392523	2.79836e-09	4.3245e-08
LOC101928775	-7.22794	-1.44269e+08	-1.14798	2.95231e-09	4.55707e-08
MYL2	7.3356	1.44269e+08	-1.39668	2.96196e-09	4.56928e-08
ARHGAP20	-2.57705	-2.59022	-0.263783	2.98292e-09	4.59624e-08
ME3	4.60567	4.77624	0.358182	3.07316e-09	4.73252e-08
ITGB2	-3.13012	-3.16032	-1.18866	3.44419e-09	5.29153e-08
HOXB8	2.59859	2.61223	0.394524	3.56606e-09	5.4692e-08
FIBIN	2.6814	2.69725	0.566977	3.69101e-09	5.65755e-08
CD52	-3.10096	-3.13108	-0.783298	4.10387e-09	6.28672e-08
GATA5	7.17065	1.44269e+08	1.0423	4.15156e-09	6.35608e-08
CSF3R	-5.3294	-5.68491	-1.2887	4.83518e-09	7.38555e-08
TNNI1	3.64947	3.71735	4.80815	4.89014e-09	7.46518e-08
SYTL5	2.31575	2.32487	4.49635	4.99337e-09	7.60955e-08
LDLRAD4	-3.35135	-3.39723	0.888004	5.00649e-09	7.62513e-08
BHLHE40-AS1	-2.9839	-3.00948	-0.943346	5.17687e-09	7.87099e-08
GPR162	2.58552	2.59975	1.66501	5.25064e-09	7.97856e-08
LOC101928161	3.29189	3.32908	-1.11392	5.31606e-09	8.07331e-08
VWA5B1	2.54709	2.56008	0.676394	5.84875e-09	8.87717e-08
SFN	-2.56118	-2.57485	-0.0293705	6.45537e-09	9.78663e-08
KCNIP4-IT1	2.35015	2.35905	0.381358	6.60367e-09	1.00057e-07
DUSP8	-3.37001	-3.41595	-0.315405	6.66903e-09	1.00989e-07
ECEL1	-2.04094	-2.04567	0.977764	6.7909e-09	1.02776e-07
ARID5A	-2.11842	-2.1242	1.0656	7.06316e-09	1.06835e-07
SLC46A3	-3.24213	-3.28264	0.591095	7.68743e-09	1.16011e-07
HDC	4.03108	4.1171	-1.93566	7.80411e-09	1.1757e-07
KCNQ5	-3.20568	-3.24607	2.77108	7.92085e-09	1.19193e-07
LONRF2	2.30899	2.31757	1.24965	7.98408e-09	1.20075e-07
ALOX15B	-3.99243	-4.08617	-1.22728	8.3107e-09	1.24916e-07
ADAMTS9-AS2	-2.50655	-2.52011	2.0994	9.49351e-09	1.42289e-07
HCK	-2.40588	-2.41633	-0.119021	9.59082e-09	1.43666e-07
HRASLS	-2.1681	-2.17478	1.21687	9.88746e-09	1.47941e-07
IL1RL1	-7.1534	-1.44269e+08	-1.54264	9.96684e-09	1.4896e-07
EYA2	2.32355	2.33267	1.60542	1.10667e-08	1.65117e-07
FLJ16171	-5.44952	-5.80567	-2.52731	1.20459e-08	1.79507e-07
POTEC	-3.89518	-3.98851	0.140235	1.37925e-08	2.04974e-07
TRPC3	3.28718	3.32893	-0.118295	1.39662e-08	2.07439e-07
KIF25	4.58139	4.75184	-1.40549	1.42179e-08	2.11059e-07
LOC100507073	3.09934	3.13231	0.326843	1.48505e-08	2.20325e-07
IQSEC3	-2.10378	-2.10976	1.30964	1.6308e-08	2.4127e-07
PLA1A	5.24238	5.56988	-1.59441	1.64784e-08	2.43655e-07
PTGER3	-2.88282	-2.90813	0.258665	1.68828e-08	2.49495e-07
MTRNR2L8	2.64899	2.6656	0.367021	1.70228e-08	2.51422e-07
BMI1	2.08802	2.09357	1.23371	1.77568e-08	2.62117e-07
EXOC3L2	-3.0074	-3.03726	-0.461887	1.93343e-08	2.84924e-07
LGALS3	-2.16253	-2.16949	1.24372	2.05645e-08	3.02545e-07
LOC101928847	3.11463	3.14765	-0.758729	2.14646e-08	3.15436e-07
SLITRK2	-3.06532	-3.09804	-0.478979	2.14948e-08	3.15704e-07
SRD5A2	-7.23007	-1.44269e+08	-2.42879	2.24299e-08	3.29255e-07
RFPL2	-7.03233	-1.44269e+08	-1.21508	2.31384e-08	3.39466e-07
SNORA80B	-2.17513	-2.18183	-0.363405	2.36226e-08	3.46377e-07
KCNQ4	2.02351	2.02842	1.8461	2.41911e-08	3.54516e-07
CD48	-7.03252	-1.44269e+08	-1.44878	2.87701e-08	4.20686e-07
DNER	2.60489	2.6214	1.14918	3.01211e-08	4.40195e-07
MIR218-1	-5.20284	-5.55762	-1.65754	3.25775e-08	4.75567e-07
BRINP3	3.91328	3.99883	-1.79483	3.29439e-08	4.80383e-07
CBR3	-3.1873	-3.22763	-0.659683	3.81906e-08	5.55967e-07
ALDH1L1	2.25357	2.26184	0.240568	3.99182e-08	5.80797e-07
C2orf80	-2.29104	-2.30015	-0.302845	4.11988e-08	5.98768e-07
DMTN	-2.18703	-2.19435	-0.259044	4.53626e-08	6.5892e-07
ICAM5	-2.95831	-2.98802	-0.490499	4.71044e-08	6.83468e-07
KCNK17	-6.98974	-1.44269e+08	-1.55134	4.79868e-08	6.95888e-07
PCNA-AS1	2.71983	2.73971	-0.140593	4.82566e-08	6.99416e-07
NDST3	-2.20844	-2.21632	0.102052	4.86833e-08	7.04824e-07
LOC100240735	4.4277	4.59737	-0.566839	4.96743e-08	7.18777e-07
SEZ6	5.0349	5.36118	0.0934426	5.12266e-08	7.40832e-07
VAX2	7.1706	1.44269e+08	-2.2285	5.35642e-08	7.74214e-07
CTXN3	4.50663	4.67671	-1.93212	6.57863e-08	9.47754e-07
TAL1	4.96975	5.2956	1.54217	6.67151e-08	9.60609e-07
LOC400997	7.13533	1.44269e+08	-2.20311	6.94659e-08	9.99127e-07
LINC00494	3.45723	3.51333	-1.19524	7.45126e-08	1.0688e-06
BHMT	3.358	3.41371	1.7001	8.82596e-08	1.26186e-06
ELF3	2.13413	2.14123	1.66839	8.92378e-08	1.27516e-06
CNRIP1	2.55957	2.57598	0.742227	9.29666e-08	1.32772e-06
SAMSN1	-3.09032	-3.1303	0.727104	9.50179e-08	1.35628e-06
MITF	-2.07723	-2.08393	2.59563	1.10099e-07	1.56815e-06
C7orf57	-4.06432	-4.18841	-1.37689	1.13071e-07	1.60875e-06
WDR93	3.54599	3.61345	-0.52285	1.13761e-07	1.61768e-06
LOC389641	-2.97934	-3.01179	-0.989032	1.26609e-07	1.79942e-06
LRRK2	2.6827	2.7038	1.02439	1.26945e-07	1.80323e-06
ASB14	-2.1872	-2.19566	0.939021	1.3554e-07	1.92324e-06
MIR4699	-3.81863	-3.9116	-1.62016	1.37702e-07	1.95286e-06
CKM	3.35785	3.41357	0.195761	1.3832e-07	1.96058e-06
PROK1	-4.1498	-4.27431	-2.25914	1.4247e-07	2.01615e-06
UTS2	-5.06185	-5.41572	-1.7668	1.57753e-07	2.23123e-06
EFNA1	-2.09839	-2.10557	1.96351	1.61793e-07	2.28591e-06
EFTUD1P1	2.99083	3.02347	-0.789478	1.67951e-07	2.37037e-06
SLC12A1	-3.15174	-3.19689	0.0130624	1.8333e-07	2.58327e-06
NPTX1	3.84423	3.95684	3.40328	2.24747e-07	3.1618e-06
SKAP1	3.73912	3.82391	-1.67665	2.64819e-07	3.7196e-06
MAGOH2P	3.33751	3.39313	-0.61651	2.68238e-07	3.76561e-06
TDRD1	-2.47591	-2.49124	-0.524449	2.74478e-07	3.84912e-06
RPL13AP3	3.39864	3.45451	-1.70248	2.88062e-07	4.03482e-06
SYCE1L	2.75895	2.7835	-0.288121	2.91633e-07	4.07668e-06
DMRT3	-3.56936	-3.64315	-1.70201	3.17397e-07	4.4251e-06
CAPN13	-2.57739	-2.5975	1.32526	3.17949e-07	4.43045e-06
CBX7	2.16576	2.17437	1.79744	3.47213e-07	4.82802e-06
LINC01090	-3.59532	-3.66922	-2.0329	3.49149e-07	4.85238e-06
PRDM12	3.52472	3.59209	-1.62152	3.51378e-07	4.88078e-06
KIAA2012	4.90157	5.22696	-1.10594	3.64538e-07	5.06092e-06
IL2RB	-3.94557	-4.06901	-1.12439	3.66907e-07	5.09112e-06
LINC01605	2.1265	2.13359	-0.77559	3.74532e-07	5.1942e-06
C12orf56	2.59121	2.61077	0.547436	3.80366e-07	5.26956e-06
FOXCUT	-5.02445	-5.37807	-2.18102	4.10218e-07	5.67716e-06
ACTRT1	-5.06117	-5.41505	-2.37542	4.20533e-07	5.81685e-06
PTPRT	-2.08716	-2.09485	2.10368	4.4884e-07	6.20189e-06
SNORD69	-2.41297	-2.4275	-0.212043	4.64849e-07	6.41638e-06
RIT2	-2.86773	-2.89981	-0.247961	4.75956e-07	6.56625e-06
MNX1-AS1	-2.96321	-2.99881	-1.07209	4.80422e-07	6.6244e-06
CFTR	2.57768	2.5972	0.476206	4.91027e-07	6.76709e-06
TESC	2.61413	2.63504	0.582842	5.01526e-07	6.90457e-06
C5orf38	2.29716	2.30869	0.790892	5.03755e-07	6.93162e-06
FRRS1L	2.04378	2.05013	0.388782	5.06414e-07	6.96457e-06
NPY2R	3.8441	3.95671	-0.17393	5.09972e-07	7.00985e-06
TRIM58	-2.58484	-2.60622	1.52909	5.10537e-07	7.01396e-06
DNM1P46	6.81594	1.44269e+08	-1.84532	5.32151e-07	7.3033e-06
ABLIM3	-3.2015	-3.2532	-0.731042	5.33417e-07	7.31686e-06
CSGALNACT1	-3.65275	-3.74488	-0.943469	5.61709e-07	7.70093e-06
PLD5	2.35477	2.36792	0.813073	5.73686e-07	7.85288e-06
LOC284825	-6.59276	-1.44269e+08	-0.272198	5.84698e-07	7.99947e-06
ZNF683	-6.94431	-1.44269e+08	-2.80513	6.17104e-07	8.4297e-06
FGF20	-2.5241	-2.54196	-0.829268	6.23522e-07	8.50856e-06
NKAIN4	2.7496	2.77615	0.096895	6.54117e-07	8.91222e-06
PDGFRL	2.50246	2.51963	-0.144934	6.80136e-07	9.26193e-06
ANKRD36BP1	3.18456	3.2318	-1.37755	6.88427e-07	9.36517e-06
CD300E	-4.77878	-5.13056	0.438098	6.91318e-07	9.39965e-06
MIR3169	-6.99018	-1.44269e+08	-3.06411	7.09124e-07	9.63678e-06
TMPRSS11E	-2.43762	-2.45286	-0.963367	7.16742e-07	9.73528e-06
LRG1	-6.64852	-1.44269e+08	-1.4683	7.2285e-07	9.8132e-06
CHRNA4	3.14425	3.19132	-0.628427	7.23455e-07	9.81635e-06
LOC100240734	6.81592	1.44269e+08	-2.11065	7.59064e-07	1.02889e-05
LOC400940	3.84417	3.95678	-1.02655	7.62051e-07	1.03188e-05
SLC22A11	-4.00663	-4.13041	-2.33439	7.83768e-07	1.0602e-05
LINC01549	3.29487	3.35032	-1.43747	8.09598e-07	1.09402e-05
TICAM1	-6.64771	-1.44269e+08	-1.63132	8.28103e-07	1.1182e-05
PDZRN4	-2.98682	-3.02642	-0.787007	8.2834e-07	1.1182e-05
HOXB9	2.08695	2.09473	1.83199	8.38953e-07	1.13194e-05
KCNK12	-4.19488	-4.37816	-0.588949	8.42484e-07	1.13554e-05
C2orf91	6.62508	1.44269e+08	-0.463507	9.23579e-07	1.24358e-05
KCNA4	2.91147	2.9474	0.474311	9.32951e-07	1.25555e-05
CYP1B1-AS1	-6.64915	-1.44269e+08	-1.82875	9.62815e-07	1.29468e-05
LMOD3	6.98442	1.44269e+08	-2.87165	9.64848e-07	1.2965e-05
SLC3A1	2.51874	2.53696	-0.294694	9.85046e-07	1.32296e-05
SLC39A5	2.93026	2.96626	-0.359484	9.86632e-07	1.32442e-05
HLA-H	-3.54247	-3.61615	-2.27995	9.98624e-07	1.33983e-05
LOC100128317	-6.70303	-1.44269e+08	-2.15482	1.00157e-06	1.34311e-05
LRRN4	-3.74535	-3.86756	2.75479	1.09048e-06	1.45936e-05
PTPN7	-6.70279	-1.44269e+08	-2.21118	1.09659e-06	1.4668e-05
SST	-6.53394	-1.44269e+08	-0.801686	1.11772e-06	1.49429e-05
FAM157B	-2.11195	-2.12051	0.744811	1.12388e-06	1.50177e-05
DGKG	-2.78892	-2.82071	0.575535	1.13681e-06	1.51779e-05
SPP1	-2.32066	-2.33497	2.82817	1.13702e-06	1.51779e-05
CX3CL1	2.03245	2.03922	0.755545	1.15954e-06	1.54629e-05
LOC100129083	3.56666	3.65062	-1.14092	1.18985e-06	1.58591e-05
DRGX	-6.85246	-1.44269e+08	-2.8876	1.35983e-06	1.80972e-05
FLJ32255	-6.70255	-1.44269e+08	-2.34742	1.36985e-06	1.82214e-05
TGFB1I1	-2.33429	-2.34863	0.618548	1.44672e-06	1.92245e-05
LOC101928944	-6.70316	-1.44269e+08	-2.43033	1.57115e-06	2.0815e-05
MIR8063	4.83003	5.15491	-2.0491	1.60229e-06	2.12062e-05
ZNF365	2.55667	2.57742	-0.11946	1.6206e-06	2.14377e-05
TMEM72	6.62507	1.44269e+08	-1.53971	1.64697e-06	2.17757e-05
MAP3K14-AS1	-2.00153	-2.00826	0.615474	1.66364e-06	2.1985e-05
ZNF385B	2.26364	2.27658	3.76334	1.69829e-06	2.24205e-05
MLIP	6.62512	1.44269e+08	-1.70755	1.85243e-06	2.43944e-05
MIR124-2	6.62512	1.44269e+08	-1.76709	1.93755e-06	2.54771e-05
ICAM4	-2.48144	-2.50017	-0.713255	1.99902e-06	2.62722e-05
SIX1	-4.63807	-4.98863	1.0708	2.04266e-06	2.68058e-05
GLRA3	-4.82346	-5.17559	-2.11389	2.10105e-06	2.75446e-05
RORC	-3.78035	-3.90279	-1.19162	2.18347e-06	2.85966e-05
OR52A5	-6.59261	-1.44269e+08	-2.19642	2.27959e-06	2.98407e-05
PNPLA5	-2.22188	-2.23386	0.719609	2.45767e-06	3.21239e-05
PGAM2	3.28854	3.35479	-0.334955	2.47793e-06	3.23567e-05
ECSCR	-2.72709	-2.75865	0.863759	2.50868e-06	3.2742e-05
IL18R1	-2.25119	-2.26369	-0.095951	2.6215e-06	3.41976e-05
RAC2	-2.01677	-2.02416	0.478023	2.83329e-06	3.68691e-05
MIR489	-6.59463	-1.44269e+08	-2.37944	2.9762e-06	3.86334e-05
PKD2L2	3.31401	3.38039	-1.41768	3.24478e-06	4.20578e-05
C8orf46	2.83406	2.86969	-0.258001	3.36742e-06	4.36259e-05
AQP7	4.63342	4.95675	-0.984768	3.52678e-06	4.56681e-05
TRPC5	-2.7057	-2.73718	0.578156	3.63825e-06	4.70421e-05
HRH3	6.46335	1.44269e+08	-1.11168	3.66165e-06	4.73214e-05
LINC00922	-4.86423	-5.2167	-2.61712	3.68246e-06	4.75671e-05
LINC00899	-3.49826	-3.58953	-1.30683	3.72286e-06	4.80654e-05
HCG22	6.77046	1.44269e+08	-2.84131	3.7511e-06	4.84063e-05
ZNF648	2.37342	2.38938	-0.344165	3.87255e-06	4.99247e-05
FAM26E	2.33983	2.35491	-0.183907	3.94179e-06	5.07676e-05
MIR222	2.0893	2.09829	0.882125	3.95311e-06	5.08885e-05
NHLRC1	-3.70893	-3.8309	-1.14196	4.23799e-06	5.45293e-05
ACTA2	2.32663	2.34333	4.40756	4.35193e-06	5.59406e-05
PKNOX2-AS1	3.16045	3.2153	-1.555	4.38587e-06	5.63442e-05
KCNJ12	3.08799	3.14248	-0.103032	4.60491e-06	5.90198e-05
KRTDAP	-4.07815	-4.26059	-1.67135	4.68674e-06	6.00103e-05
HLA-DQB1	-2.15405	-2.16404	-1.26004	4.83825e-06	6.18902e-05
MCOLN2	-2.52811	-2.55232	0.980631	4.91027e-06	6.2781e-05
OVOL2	-2.72801	-2.76269	1.29307	5.09967e-06	6.5171e-05
ACSS1	2.53159	2.55373	-0.517621	5.16327e-06	6.59198e-05
TRIM63	6.40513	1.44269e+08	-1.15453	5.3812e-06	6.86689e-05
FAM167A-AS1	-4.77982	-5.13159	-2.50772	5.47998e-06	6.98281e-05
LINC00446	-6.59424	-1.44269e+08	-2.73653	5.61117e-06	7.13962e-05
PLCXD3	-2.04752	-2.05644	1.05329	5.92231e-06	7.52099e-05
LINC00890	-2.04552	-2.05471	2.06029	6.46101e-06	8.18933e-05
MIR5009	-6.53322	-1.44269e+08	-2.61478	6.52631e-06	8.26813e-05
SCUBE1	-2.58334	-2.61177	2.34461	6.63285e-06	8.39906e-05
BRDT	-3.29045	-3.36284	-1.66082	6.86422e-06	8.68787e-05
MAEL	3.63272	3.74404	-1.33838	7.37862e-06	9.32998e-05
LOC101929297	-6.64786	-1.44269e+08	-3.14501	7.40657e-06	9.36082e-05
LOC100506497	6.46337	1.44269e+08	-2.1108	7.67279e-06	9.688e-05
FOXQ1	-6.34344	-1.44269e+08	-1.95119	7.88421e-06	9.94543e-05
LRRC8E	-2.21839	-2.23185	0.277421	7.94502e-06	0.000100173
FLRT1	4.02384	4.19099	-2.04818	8.36653e-06	0.000105337
NPPA	2.85181	2.89191	-0.70703	8.44905e-06	0.000106325
LINC01365	-6.40896	-1.44269e+08	-2.3184	8.48637e-06	0.000106744
LHFPL3-AS2	2.5806	2.60657	-0.442564	8.96323e-06	0.000112634
CORO6	2.75154	2.78684	-0.211095	9.14229e-06	0.000114824
MAMLD1	-3.16331	-3.23496	0.900897	9.17738e-06	0.000115161
WDR86-AS1	-2.13214	-2.14391	1.52725	9.59023e-06	0.000120284
MIR133A1HG	2.7837	2.8235	2.12453	9.70278e-06	0.000121638
GRAMD2	-2.5545	-2.58065	-0.538104	9.93016e-06	0.000124311
KCNC1	6.28116	1.44269e+08	-0.992624	1.04552e-05	0.000130635
SLC5A4	-6.34363	-1.44269e+08	-2.22013	1.09044e-05	0.000136055
KIAA0408	6.46339	1.44269e+08	-2.39251	1.1103e-05	0.000138467
PPP1R3A	4.45456	4.77628	-0.444123	1.12882e-05	0.000140644
LOC283194	2.41789	2.43821	0.112449	1.14466e-05	0.000142483
IL6	-4.53516	-4.88476	-1.61864	1.19146e-05	0.000148168
FGFBP1	-4.63925	-4.98981	-2.36628	1.20669e-05	0.000149865
PLA2G2A	2.14682	2.15802	-0.386993	1.20738e-05	0.000149865
MOV10L1	6.46342	1.44269e+08	-2.45307	1.20721e-05	0.000149865
DLG1-AS1	6.40513	1.44269e+08	-2.20703	1.2114e-05	0.000150293
C10orf113	2.57989	2.60587	-1.25252	1.28924e-05	0.000159725
GPR1	6.21492	1.44269e+08	-0.644459	1.34499e-05	0.000166398
CCDC129	-3.04018	-3.09948	-0.843617	1.36572e-05	0.000168803
ABCA4	-2.35231	-2.37066	-0.697833	1.37156e-05	0.000169446
TREML2	-3.94978	-4.13121	-1.78609	1.43947e-05	0.000177586
CYGB	-2.26243	-2.27793	-0.398334	1.43942e-05	0.000177586
TNFSF15	3.83303	3.99871	-0.177471	1.45599e-05	0.000179541
TPPP3	2.84924	2.89497	0.875993	1.51544e-05	0.000186609
LOC101927497	4.40605	4.7273	-0.290588	1.51951e-05	0.000187024
LOC100506178	-3.32602	-3.4162	-0.801498	1.52563e-05	0.000187689
LOC100505920	2.66556	2.69703	-0.990672	1.53108e-05	0.000188271
LOC102724312	-2.30866	-2.32592	-0.586566	1.63694e-05	0.000200914
CLEC3A	2.08245	2.09204	-1.1256	1.67883e-05	0.000205863
ERVMER34-1	-5.95712	-1.44269e+08	3.82938	1.70416e-05	0.000208775
C6orf141	2.60367	2.63489	1.17514	1.71635e-05	0.000210171
LOC101928100	-2.91729	-2.96764	-1.10957	1.79845e-05	0.000219817
ANKRD30B	-2.03117	-2.04061	-0.107754	1.79834e-05	0.000219817
CPM	2.00621	2.01478	0.0752928	1.80756e-05	0.000220828
FAM186A	-6.40941	-1.44269e+08	-2.84762	1.85637e-05	0.00022637
RGS8	-3.32566	-3.41584	-1.30926	1.91026e-05	0.000232834
MIR30B	-2.25214	-2.26838	0.159222	1.95378e-05	0.000238028
ALDH1L1-AS2	3.91245	4.07877	-2.03106	1.95709e-05	0.000238323
HOXA13	-6.20135	-1.44269e+08	-2.06256	1.99514e-05	0.000242683
SKINTL	-2.0406	-2.05034	-0.341056	2.12258e-05	0.00025776
CABP1	2.41543	2.43718	-0.149441	2.12574e-05	0.000257906
COL15A1	2.66477	2.69969	0.193759	2.22024e-05	0.000269124
IFI27	4.40604	4.72729	-1.43107	2.3303e-05	0.000282335
ZNF560	-5.86554	-1.44269e+08	4.50933	2.52637e-05	0.000305669
KCNJ13	3.0372	3.10204	0.607755	2.5304e-05	0.000306016
ZCCHC16	-2.54015	-2.5684	-1.0131	2.53882e-05	0.000306893
AHSP	-3.28838	-3.3783	-1.231	2.54502e-05	0.000307361
FAM110A	-2.02471	-2.03473	0.640936	2.57307e-05	0.000310465
USH2A	-2.14751	-2.16078	0.0338852	2.57563e-05	0.000310631
GATA2	-5.95686	-1.44269e+08	0.58559	2.58954e-05	0.000312166
MIR7856	-3.28806	-3.37798	-1.34975	2.70826e-05	0.00032603
SPOCK2	2.07192	2.08339	2.50717	2.75997e-05	0.000331952
LINC01096	-6.20077	-1.44269e+08	-2.3721	2.87011e-05	0.000344413
MEGF11	2.14035	2.15299	-0.217519	2.96391e-05	0.000355346
SPR	-2.16452	-2.17905	0.892566	2.97283e-05	0.000356253
UQCRHL	-3.80843	-3.98865	-1.1846	2.97751e-05	0.000356652
TINAGL1	-2.91336	-2.97191	0.974257	3.00633e-05	0.000359777
BCL3	-3.8087	-3.98892	-1.22915	3.03158e-05	0.000362634
NPY	-2.27185	-2.29101	2.60946	3.09856e-05	0.000369975
KRTAP12-1	-6.34444	-1.44269e+08	-2.99038	3.1344e-05	0.000374085
SOX14	-2.35835	-2.379	-0.937868	3.19247e-05	0.000380843
LOC102724450	3.87332	4.03932	-2.22916	3.25848e-05	0.000388542
CALHM1	-3.80858	-3.9888	-1.38364	3.26291e-05	0.000388894
PROK2	-3.05982	-3.13081	-0.27062	3.27129e-05	0.000389716
POTEJ	6.21493	1.44269e+08	-2.21243	3.36371e-05	0.000400185
HAGLROS	2.73643	2.77601	-1.09431	3.46723e-05	0.000412128
RUNX3	-3.51233	-3.63288	-1.82342	3.47553e-05	0.000412928
ABTB1	4.30409	4.62429	-0.766178	3.48018e-05	0.000413109
KCNB2	-2.02124	-2.03159	0.515232	3.49398e-05	0.00041456
ALOXE3	-4.48101	-4.83009	-2.41157	3.6212e-05	0.000429269
NPAP1	-2.26448	-2.28256	-0.161006	3.73284e-05	0.000442304
MIR219A2	4.35582	4.67657	-1.69207	3.7396e-05	0.000442905
ZC3H12D	-2.9795	-3.03844	-1.70899	3.90968e-05	0.000462426
REM2	-2.38755	-2.41124	-0.0129296	3.98266e-05	0.000470636
LOC100131289	-3.42568	-3.54554	-0.820984	4.2189e-05	0.000498106
LOC101927811	-2.38728	-2.41097	-0.236028	4.25481e-05	0.000501896
FBXW4P1	2.36233	2.38389	-0.283133	4.30246e-05	0.000507063
MYH2	3.11014	3.19129	2.30212	4.45189e-05	0.00052444
PRDM8	-3.17087	-3.25995	0.188726	4.48981e-05	0.000528671
LOC642943	2.33444	2.35448	-0.856749	4.65527e-05	0.000547664
LOC100507373	2.02267	2.03318	0.60296	4.82484e-05	0.000567107
TSLP	-2.42702	-2.45268	-0.631123	4.85744e-05	0.000570684
C4orf51	-6.12426	-1.44269e+08	-2.49147	4.90438e-05	0.000575943
CACNG5	-6.04195	-1.44269e+08	-2.13505	4.91029e-05	0.000576289
CST6	-2.70367	-2.74204	-1.92347	4.9117e-05	0.000576289
LOC101928796	-2.60806	-2.64221	-1.43332	4.94869e-05	0.000580113
ERG	-2.4737	-2.5042	1.88808	5.04098e-05	0.000590317
LOXHD1	-2.52324	-2.55396	-0.823526	5.05231e-05	0.000591208
MAGEB17	-2.60741	-2.64156	-1.46294	5.09261e-05	0.000595395
MYH11	2.12146	2.13525	1.12066	5.12281e-05	0.000598394
LOC100652999	2.1764	2.19103	-0.658749	5.22694e-05	0.000609748
ZAP70	-2.76565	-2.81517	0.293746	5.3156e-05	0.000619816
KRT20	-4.48236	-4.83144	-2.67173	5.32289e-05	0.000620118
PDZRN3-AS1	5.99576	1.44269e+08	-1.31171	5.3798e-05	0.000626471
MIR7853	3.09709	3.1623	-2.25321	5.41939e-05	0.000630524
C8orf86	3.18003	3.26166	-1.44675	5.57594e-05	0.000648452
LOC101929295	-6.12379	-1.44269e+08	-2.58839	5.60747e-05	0.000651832
RTP1	-4.24355	-4.59002	-0.844439	5.73559e-05	0.000666137
LINC01467	-5.9574	-1.44269e+08	-1.84102	5.76796e-05	0.000669601
ALDH1A1	-2.42466	-2.45243	0.838785	5.79852e-05	0.000672853
LRRC19	6.14552	1.44269e+08	-2.39637	5.81627e-05	0.000674616
LOC101928858	3.83254	3.99822	-2.50182	6.01652e-05	0.0006957
INSL3	-3.70577	-3.88503	-1.22017	6.25356e-05	0.000722475
MIR1264	-6.12523	-1.44269e+08	-2.66686	6.29644e-05	0.000727111
NLGN1-AS1	3.38394	3.49349	-1.52213	6.38925e-05	0.000737183
LINC01102	-6.20189	-1.44269e+08	-3.01406	6.51236e-05	0.000751058
LOC441454	2.74465	2.78983	-0.824599	6.64736e-05	0.000766151
LINC01099	5.82867	1.44269e+08	1.27551	6.64904e-05	0.000766151
ECEL1P2	5.91463	1.44269e+08	-0.824188	6.67826e-05	0.000769181
IL10	-6.2741	-1.44269e+08	-3.33437	6.77612e-05	0.000779771
CDR1	2.00358	2.01444	1.47789	6.81758e-05	0.0007842
LINC01507	5.91462	1.44269e+08	-0.893868	6.82645e-05	0.000784878
EGFL6	2.01588	2.02677	0.440308	6.97436e-05	0.000801185
RAMP3	-6.04385	-1.44269e+08	-2.49118	7.24954e-05	0.000832072
NUTM2D	2.0669	2.07883	-0.560367	7.28321e-05	0.000835209
ALG1L2	-3.51184	-3.6324	-2.52939	7.34384e-05	0.000841796
BAAT	2.16085	2.1762	-0.363397	8.03231e-05	0.000918716
ADAMTSL1	2.7861	2.83894	0.458423	8.30866e-05	0.000948677
LINC01359	-2.4734	-2.5039	-0.743738	8.36966e-05	0.000955228
CCDC114	-2.35884	-2.38422	0.135813	8.50488e-05	0.000970241
ARC	-2.2146	-2.23355	0.508585	8.63734e-05	0.000984926
LOC100507144	-4.24436	-4.59082	-1.82873	8.65121e-05	0.000986081
LOC101928674	2.19065	2.2079	0.4699	8.73152e-05	0.000994375
WISP1	-3.47189	-3.59211	-2.47751	9.04333e-05	0.00102855
OR5E1P	-6.20024	-1.44269e+08	-3.29325	9.11183e-05	0.0010359
PAX5	2.49383	2.52456	-0.768518	9.1322e-05	0.00103776
LOC100996635	-2.14918	-2.16366	-1.55178	9.16718e-05	0.00104039
DNAH17-AS1	-2.382	-2.40747	-1.04831	9.2176e-05	0.00104567
CBR3-AS1	-5.95693	-1.44269e+08	-2.37155	9.52589e-05	0.00107878
CD6	-2.94416	-3.00291	-2.36346	9.55751e-05	0.0010819
LIPC	5.82866	1.44269e+08	-0.679623	9.59834e-05	0.00108605
CD38	3.6125	3.77623	-1.19891	9.84448e-05	0.00111247
RNU6-19P	-4.48288	-4.83196	-3.23883	9.87227e-05	0.00111466
MIR8065	6.21501	1.44269e+08	-3.13721	0.000101673	0.00114748
VWA3B	-3.75937	-3.93913	-2.42703	0.000102533	0.00115669
NMBR	-2.76653	-2.81605	-1.66676	0.000102618	0.00115715
ASCL2	-3.75845	-3.93821	-2.43572	0.000104028	0.00117205
NAV2-AS2	2.38862	2.41386	-1.10436	0.000106433	0.00119863
TLE2	-3.0426	-3.13067	1.1119	0.000108194	0.00121742
LOC101928386	6.21494	1.44269e+08	-3.24187	0.000114393	0.00128663
CXADRP3	-3.28472	-3.40338	-0.660159	0.000114881	0.00129102
EIF3IP1	-6.12581	-1.44269e+08	-3.19895	0.000115127	0.00129301
CCDC170	-2.11463	-2.13044	0.493916	0.000115453	0.00129579
MATN4	-4.1767	-4.52235	-1.67583	0.000117922	0.00132294
LOC101929657	4.25032	4.56994	-2.33937	0.000118638	0.0013304
LINC00524	-6.1247	-1.44269e+08	-3.23547	0.00012054	0.00135115
ABCC12	2.38841	2.41364	-1.42058	0.000124244	0.00139149
C2CD4A	-5.86577	-1.44269e+08	-2.24775	0.000127523	0.00142639
DMRT2	4.19435	4.51334	-2.12435	0.000131707	0.0014707
GLRA1	5.82867	1.44269e+08	-1.66946	0.000137575	0.00153362
MMP9	-2.19418	-2.21307	-0.506746	0.000139515	0.00155394
GIMAP2	-3.76013	-3.9399	-2.65761	0.000140742	0.00156695
MB	5.73725	1.44269e+08	-0.581348	0.000141511	0.00157484
CCDC96	2.17422	2.19141	-0.761787	0.000143842	0.00159876
DRC1	-2.50796	-2.54533	0.199182	0.000146271	0.0016237
RBP2	6.07257	1.44269e+08	-2.89726	0.000146804	0.00162893
C20orf202	-2.44841	-2.47878	-1.49212	0.00014773	0.00163852
LINC00887	5.99579	1.44269e+08	-2.60996	0.000149113	0.00165247
SRMS	-3.13027	-3.21903	-2.09148	0.000149695	0.00165822
LOC101928748	-6.04482	-1.44269e+08	-3.11054	0.000150123	0.00166227
KIAA1024L	2.28924	2.31053	-1.43407	0.000152538	0.00168688
RGS11	2.34663	2.37169	-0.904544	0.000153056	0.00169119
MIR1247	-6.04094	-1.44269e+08	-3.11756	0.000153287	0.00169302
HOXB-AS3	3.51405	3.6768	-0.613521	0.00015627	0.00172525
ODF3B	5.73725	1.44269e+08	-1.02172	0.000159327	0.00175754
FAM106CP	4.0753	4.39287	-1.32756	0.000163314	0.00179925
TAF1A-AS1	2.07195	2.08627	0.00524974	0.000163495	0.0018005
LINC01588	-3.08667	-3.17509	-1.77696	0.00016481	0.00181421
P2RX3	2.29549	2.31843	-0.961028	0.000171863	0.00189028
FGF10-AS1	-3.59614	-3.77429	-1.89006	0.000172677	0.00189764
TFAP2A	2.17187	2.19132	2.32171	0.000174254	0.00191418
PHACTR3	4.01208	4.32884	-0.369877	0.000178372	0.00195697
ABCA13	2.99849	3.07881	-0.870712	0.000179196	0.00196356
DLL4	5.63963	1.44269e+08	0.329739	0.000179817	0.00196955
KIF19	5.73724	1.44269e+08	-1.37619	0.000180092	0.00197092
TESPA1	-5.95566	-1.44269e+08	-2.96972	0.000190188	0.00207624
MIR2052HG	2.2755	2.29837	-0.673282	0.000194758	0.00212349
DUSP27	3.13116	3.23857	1.3272	0.000197983	0.00215686
CRYGB	-5.95843	-1.44269e+08	-3.01712	0.000198182	0.00215815
SYP	-2.13313	-2.15179	1.25315	0.00019834	0.00215898
LOC101928551	-5.95677	-1.44269e+08	-3.01427	0.00019866	0.00216156
CNTN2	3.94582	4.2617	1.18329	0.000200601	0.0021811
OMG	5.99574	1.44269e+08	-2.88853	0.000202187	0.00219722
CCL22	-6.04147	-1.44269e+08	-3.37289	0.000202975	0.00220397
SPIB	-2.47775	-2.51496	-0.165236	0.00020737	0.00224984
MIR217HG	5.63964	1.44269e+08	-0.390916	0.000207325	0.00224984
GLUD1P7	3.51377	3.67652	-1.59117	0.000215282	0.00232992
TMEM26	-3.95769	-4.30039	0.603088	0.000218953	0.00236771
SLC6A13	5.73727	1.44269e+08	-1.85118	0.00022302	0.00240971
TBX18	3.94584	4.26172	0.341347	0.000223485	0.00241276
GOLGA6A	-2.20279	-2.2242	-0.199392	0.000226263	0.00244075
SLC22A2	-2.36961	-2.39961	-0.712326	0.000232205	0.00250281
RNASE1	-2.36932	-2.39932	-0.770238	0.000236063	0.00254335
ABCB5	-4.17772	-4.52337	-2.56768	0.000239547	0.00257877
LOC574538	-5.66308	-1.44269e+08	-1.96755	0.000243044	0.00261322
IL1RAPL2	-3.95782	-4.30052	-0.130387	0.000245776	0.00264152
APOBEC2	2.91888	2.99857	0.288759	0.000249751	0.00268096
AGT	5.73725	1.44269e+08	-2.06493	0.000259893	0.0027819
CYP4F30P	5.82876	1.44269e+08	-2.48096	0.000260964	0.00279223
OR5H2	-5.95733	-1.44269e+08	-3.27244	0.000261678	0.00279873
LOC643623	-2.34196	-2.37182	-0.111192	0.000262275	0.00280398
LOC101060019	5.63964	1.44269e+08	-1.26938	0.000262672	0.00280708
C5orf63	-5.42702	-1.44269e+08	2.55136	0.000264737	0.00282761
FOXD3-AS1	-2.18308	-2.20592	3.1222	0.000265957	0.00283874
CPNE5	5.63964	1.44269e+08	-1.33881	0.000269131	0.00287146
SLC6A14	-4.30593	-4.65313	-3.3548	0.000274232	0.0029247
MIR548F1	-2.73579	-2.79319	-1.67503	0.000288219	0.00307014
PROX1-AS1	-2.05913	-2.07476	-0.65128	0.000289217	0.00307953
SMC2-AS1	3.17642	3.28425	-1.74274	0.000289827	0.00308478
PRSS56	-5.95789	-1.44269e+08	-3.37228	0.000290747	0.00309333
CPEB2-AS1	3.17624	3.28406	-1.7621	0.000292594	0.00311172
PLEK2	-3.12916	-3.24633	-0.171521	0.000293679	0.00312073
LOC100506474	3.26336	3.37194	-2.51847	0.000306481	0.00325285
GIPC2	-2.05591	-2.07235	0.407029	0.000307963	0.00326726
LOC101928989	-3.23352	-3.35172	-2.15908	0.000308892	0.0032758
ITFG1-AS1	3.17623	3.28405	-1.90797	0.000312084	0.00330832
TYRO3P	2.80598	2.8693	-1.5513	0.000315279	0.0033395
MLKL	-2.07245	-2.08986	0.774402	0.000316105	0.00334674
NDP	4.07515	4.39272	-2.41655	0.00031662	0.00334967
MIR1243	-2.15544	-2.17534	-0.921768	0.00032261	0.00341167
LOC101927164	3.46223	3.62445	-1.85347	0.000323194	0.00341648
PTGER2	-5.54985	-1.44269e+08	-1.60793	0.000327822	0.00346262
SGMS2	3.35228	3.51328	0.597329	0.000333726	0.00352357
LOC642366	-3.07291	-3.1895	1.67384	0.000335255	0.00353829
LOC100507534	-5.76852	-1.44269e+08	-2.74269	0.000336108	0.00354588
CCK	-2.20717	-2.23012	-0.734378	0.000344294	0.00362934
SLC6A17	-4.03477	-4.37855	-2.20811	0.000349232	0.00367991
CFAP45	-2.3607	-2.39361	-0.170341	0.000353547	0.00372389
SYTL4	2.35035	2.38039	-0.817608	0.000359307	0.00378155
PRSS3	-5.55007	-1.44269e+08	-1.86515	0.000368389	0.00387249
KYNU	2.2896	2.31665	-0.490832	0.00037105	0.00389891
LOC101927560	5.82871	1.44269e+08	-2.81069	0.000372519	0.00391278
LOC100132146	-5.66283	-1.44269e+08	-2.44459	0.000375703	0.00394466
GIMAP5	-3.59537	-3.77353	-2.72404	0.000375895	0.0039451
CIB4	-3.65323	-3.83197	-3.08493	0.000377112	0.0039563
LINC00659	-2.82769	-2.89703	-1.93573	0.000382962	0.00401128
PECAM1	3.87643	4.19134	-0.761389	0.000389621	0.0040778
EGLN2	2.5416	2.5856	-0.94106	0.000390537	0.00408576
KY	2.9189	2.99859	-1.57433	0.000397585	0.00415784
TDRD10	-5.66318	-1.44269e+08	-2.50593	0.0003996	0.00417726
SPATA4	-4.10808	-4.45285	-2.75683	0.000411801	0.00429969
COPZ2	5.63965	1.44269e+08	-2.15535	0.000419181	0.00437155
RARRES1	2.57316	2.61735	-1.81942	0.000425821	0.00443904
PLA2G12B	-5.42702	-1.44269e+08	-0.933735	0.000432245	0.00450068
LARGE-AS1	5.73726	1.44269e+08	-2.60654	0.000435342	0.00453113
NLRP7	-2.61835	-2.67491	-0.0767832	0.000440734	0.00458183
FLJ20021	-2.18318	-2.20603	-0.861323	0.000447439	0.00464787
ZPLD1	-3.53968	-3.71722	-2.61544	0.000449159	0.00466389
GSDMA	2.80644	2.86976	-2.20845	0.000453177	0.00470377
GLIS1	-3.41385	-3.58997	-1.73796	0.000456898	0.00474052
ASB9	-2.4153	-2.45215	-1.21312	0.000459425	0.00476486
LINC01554	-5.55037	-1.44269e+08	-2.1785	0.00046836	0.00485371
OMD	5.82869	1.44269e+08	-3.06925	0.000478295	0.00495083
MYADML2	3.94567	4.26155	-2.16791	0.000480952	0.00497638
MIR3682	3.9459	4.26179	-2.18259	0.000485799	0.00502259
C20orf195	-2.52389	-2.57187	-0.442904	0.000490499	0.00506721
TLR8-AS1	-5.5496	-1.44269e+08	-2.2389	0.000494975	0.00510544
CTAGE4	-2.59653	-2.645	-2.06115	0.000498275	0.00513547
MYBPC1	2.4456	2.48363	-1.24743	0.000500542	0.00515681
SFTA1P	-5.54933	-1.44269e+08	-2.25425	0.000502088	0.00517072
GPR139	-3.07258	-3.18917	-1.10321	0.000506899	0.00521619
TIGD3	2.59038	2.64194	-0.748014	0.000510129	0.00524738
LINC00544	-5.76797	-1.44269e+08	-3.18014	0.000520672	0.00535165
GPR183	5.42207	1.44269e+08	-0.558325	0.000526637	0.00540664
FER1L6	2.87721	2.95655	-1.61972	0.000527707	0.00541552
LOC101928605	-2.61855	-2.67511	-1.04699	0.000536926	0.00550156
ANO3	3.03567	3.14218	-1.22177	0.000560718	0.00573421
LOC100499489	2.33854	2.37182	-0.273036	0.000567556	0.00579963
S100A14	-3.27817	-3.4526	0.689883	0.000568508	0.00580598
ZNF385D-AS1	-5.427	-1.44269e+08	-1.73892	0.000576306	0.00587311
SLC7A9	3.87627	4.19118	-1.97206	0.000579915	0.00590532
P2RY14	5.53495	1.44269e+08	-2.04652	0.00058067	0.00591072
PSD2	-2.25611	-2.28552	-0.354733	0.00059797	0.00607744
OR8D4	-5.66168	-1.44269e+08	-2.89132	0.000599799	0.00609368
OTOA	3.87624	4.19116	-2.03156	0.000602979	0.00611892
OR13A1	2.51015	2.55396	-1.52274	0.000606701	0.00615195
CERKL	-2.18569	-2.2103	-0.984436	0.000622649	0.00630881
FCER2	5.53494	1.44269e+08	-2.13991	0.000625065	0.00633086
GAS2L2	2.5102	2.55401	-1.64242	0.000632826	0.006407
F12	-3.07296	-3.18955	-1.79881	0.000638533	0.0064623
KLB	2.47774	2.52133	-1.01181	0.000644845	0.00652367
LOC285043	-3.07275	-3.18934	-1.82921	0.000646647	0.0065394
LINC01254	-5.76968	-1.44269e+08	-3.41482	0.000656342	0.00663235
AQP7P1	2.47787	2.52147	-1.10695	0.000660607	0.00667034
C2orf50	2.6945	2.75699	-1.57885	0.000679984	0.00686254
PCAT18	-3.41351	-3.58963	-2.38054	0.000681826	0.00687669
41521	-3.34809	-3.5234	-1.8864	0.000683776	0.00689372
LOC101927437	3.35221	3.51321	-2.13394	0.000691204	0.00696328
OR5H6	-3.18189	-3.29959	-2.71579	0.00070307	0.00707471
LOC285484	-2.33149	-2.36424	-1.7083	0.000704503	0.00708643
TTBK1	2.27276	2.3024	-0.893581	0.000708006	0.00711894
ADGRF4	-5.42748	-1.44269e+08	-2.08123	0.000709211	0.00712291
LHFPL3-AS1	5.73718	1.44269e+08	-3.11073	0.000709203	0.00712291
MASP2	2.14663	2.16894	-0.915242	0.000710441	0.00713255
PPP1R42	5.53491	1.44269e+08	-2.29565	0.000711622	0.00714169
FLJ31662	3.94551	4.26139	-2.64161	0.000721569	0.007236
TMEM257	-3.95712	-4.29981	-2.62419	0.000723086	0.00724845
SCT	-3.87686	-4.21834	-2.19769	0.000726047	0.00727537
C20orf78	5.82859	1.44269e+08	-3.50584	0.000732582	0.00733807
TPH2	5.42209	1.44269e+08	-1.68247	0.000737924	0.00738877
LINC01277	5.53492	1.44269e+08	-2.34182	0.000740565	0.0074124
MEPE	-5.66054	-1.44269e+08	-3.10984	0.000742583	0.00742978
SLC17A7	-3.0146	-3.13057	-1.38709	0.000766283	0.00765238
LOC100507661	5.42207	1.44269e+08	-1.78049	0.000768246	0.00766908
OR6S1	-5.76682	-1.44269e+08	-3.56963	0.000773653	0.00771721
MADCAM1	-3.87633	-4.21782	-2.28509	0.0007741	0.00771875
KRTAP12-2	-4.03313	-4.37691	-3.12781	0.00078047	0.00777933
MPP4	2.55482	2.60612	-1.40979	0.000781373	0.00778538
OSCAR	-2.69488	-2.76315	-1.55826	0.000792614	0.00789142
CST2	-5.54939	-1.44269e+08	-2.72729	0.000801843	0.00797728
LINC00842	-5.29306	-1.44269e+08	-1.20789	0.000806231	0.00801187
FMO3	5.63964	1.44269e+08	-2.86248	0.000816237	0.00810824
LOC100506368	2.0523	2.07128	-0.281763	0.000825134	0.00819045
OR5I1	5.53491	1.44269e+08	-2.49409	0.000848282	0.00839808
LOC284950	5.53497	1.44269e+08	-2.50097	0.000853684	0.00844206
DGCR6	2.14319	2.16733	-0.0707075	0.000859733	0.00849869
AMICA1	3.29398	3.4543	-2.03071	0.00086564	0.00855387
SERTAD4-AS1	-3.27764	-3.45206	-1.59726	0.000881544	0.00870124
CR1	-2.10796	-2.13046	-0.817694	0.000883363	0.00871594
HSD17B7P2	-5.14493	-1.44269e+08	1.9109	0.000886778	0.00874636
LINC00607	-2.53366	-2.58957	-0.853561	0.000920583	0.0090696
ZAR1L	5.5349	1.44269e+08	-2.57838	0.000921799	0.00907819
ECM2	2.65459	2.71677	-1.77106	0.000934083	0.00918886
MIR148A	-5.4276	-1.44269e+08	-2.41634	0.00094298	0.00927293
IGF2BP2-AS1	5.53492	1.44269e+08	-2.60218	0.000945552	0.00929475
KIZ-AS1	5.53489	1.44269e+08	-2.62633	0.000970769	0.00953908
WNT9B	-3.0141	-3.13007	-2.01388	0.000975812	0.00957368
SSPO	2.48154	2.53231	-0.12005	0.000976106	0.00957368
B3GNT4	-3.01481	-3.13078	-2.05109	0.000994291	0.00974117
CH25H	5.53499	1.44269e+08	-2.64798	0.000994155	0.00974117
CD8A	-2.85202	-2.93842	-2.27918	0.00100931	0.00988093
ERICH1-AS1	-2.53407	-2.58999	-1.25814	0.00100973	0.00988143
LOC101929551	-3.27916	-3.45359	-2.00217	0.00102442	0.010014
FAM74A3	3.87668	4.19159	-2.7244	0.00103795	0.0101312
RPL36A-HNRNPH2	2.35552	2.39301	-1.41398	0.00104267	0.0101735
C11orf96	2.07768	2.09968	0.254858	0.00105918	0.010327
LOC653513	3.8033	4.11714	-2.39236	0.00106549	0.0103809
ARSF	-3.27826	-3.45269	-2.11054	0.00109578	0.0106642
MIR1279	2.12381	2.14602	-1.60591	0.0010996	0.0106973
LOC101927915	-5.14518	-1.44269e+08	-0.027233	0.0011015	0.0107119
PRDM9	-5.29295	-1.44269e+08	-1.97112	0.0011026	0.0107186
MIR569	-5.42652	-1.44269e+08	-2.59059	0.0011177	0.0108614
MESP2	-2.19119	-2.21785	-1.86717	0.00111879	0.010868
LOC284454	-2.28247	-2.31851	-0.605609	0.0011245	0.0109154
LINC00052	-2.53461	-2.59052	-1.59928	0.00112936	0.0109545
CPA6	-2.64852	-2.71639	-1.79199	0.00113761	0.0110305
RNF208	-2.53281	-2.58872	-1.60435	0.0011426	0.0110749
CRYBA1	5.53494	1.44269e+08	-2.80919	0.00114869	0.0111298
TEPP	-3.20512	-3.37856	-1.40282	0.00117873	0.0114082
LOC100287944	5.53494	1.44269e+08	-2.84872	0.00118875	0.0114926
LINC00456	-5.55109	-1.44269e+08	-3.1666	0.00119629	0.0115528
RASGRF1	2.13865	2.16494	0.184773	0.00120407	0.0116194
INHA	-2.31781	-2.35407	-1.81513	0.00121123	0.0116799
NKX2-5	3.55952	3.86935	2.09919	0.00121573	0.0117147
FENDRR	-3.07299	-3.18959	-2.70886	0.00122172	0.0117639
SLC23A1	5.29962	1.44269e+08	-1.79283	0.00122317	0.0117735
TG	-3.01575	-3.13172	-2.42861	0.0012675	0.0121736
SKOR1	5.29959	1.44269e+08	-1.92609	0.00129601	0.0124292
SLC35D3	-3.69828	-4.03685	-1.8832	0.00130422	0.0124989
TMC1	5.16573	1.44269e+08	-0.215439	0.00130997	0.0125449
COX4I2	-2.29868	-2.33125	-2.36145	0.00131718	0.0126093
TBC1D26	-2.01076	-2.03133	0.371411	0.0013201	0.0126327
CHRNA1	-2.37482	-2.41595	-1.97142	0.00132416	0.012667
S100Z	-3.69938	-4.03795	-1.94496	0.00133587	0.0127697
IZUMO4	2.19042	2.21962	-0.85125	0.00134162	0.01282
LINC00238	5.53494	1.44269e+08	-2.99403	0.00134933	0.012889
LINC01514	-5.42692	-1.44269e+08	-2.80554	0.00136985	0.0130661
FGF3	3.80367	4.11751	-2.6951	0.00137087	0.0130711
CD79B	-2.01049	-2.03106	-0.194624	0.00142692	0.0135761
IGFN1	5.16573	1.44269e+08	-0.686264	0.00143241	0.0136234
LINC01419	5.42213	1.44269e+08	-2.60613	0.00143571	0.0136499
SH3TC1	-5.14521	-1.44269e+08	-1.26647	0.00144917	0.013758
FAM178B	2.32411	2.3614	-1.73607	0.0014532	0.0137913
CCHE1	2.59996	2.67672	3.78944	0.00145589	0.0138119
PHOSPHO1	-5.29268	-1.44269e+08	-2.33544	0.00146522	0.0138903
GRIN3A	-2.10724	-2.13145	-1.54051	0.00146642	0.0138967
ALMS1P	2.377	2.41991	-1.43844	0.00146737	0.0139008
LRRC2-AS1	-3.60133	-3.93814	-0.829151	0.00147834	0.0139996
DUOX2	-2.80026	-2.88617	-2.43798	0.00149473	0.0141345
BDKRB1	-3.01315	-3.12911	-2.61344	0.00149934	0.0141731
CTAGE15	-2.44554	-2.49297	-2.19533	0.00151087	0.0142715
RFX8	3.64539	3.95671	-1.89898	0.00151495	0.0143001
NAPSA	-2.24674	-2.28255	-0.837459	0.00151573	0.0143023
COL8A2	-2.02884	-2.05097	-0.0401548	0.00152429	0.0143779
LINC01352	3.17025	3.32902	-2.00419	0.00153269	0.014452
ATP5L2	-2.88989	-3.00445	-1.51954	0.00155275	0.0146359
LOC283440	2.57351	2.63502	-1.86908	0.00157071	0.0147822
HIST1H2BA	2.65015	2.72742	-0.607761	0.00156943	0.0147822
PLVAP	3.03437	3.19129	1.97702	0.00158422	0.0148953
LIPK	-5.54938	-1.44269e+08	-3.47793	0.00160432	0.0150735
MIR29C	5.29956	1.44269e+08	-2.25553	0.00164785	0.0154714
MIR645	2.44333	2.49381	-1.48028	0.00164904	0.0154772
POTEM	2.40406	2.45423	-0.268329	0.00165419	0.01552
RNASE6	-3.27787	-3.4523	-2.68199	0.00167182	0.0156686
HOXB6	3.55962	3.86944	-1.05067	0.00170159	0.0159363
ADGRL3-AS1	3.80318	4.11702	-3.03805	0.00173613	0.0162482
XIST	3.5596	3.86942	-1.15189	0.00173813	0.0162612
C2orf40	-2.36404	-2.41086	-1.21888	0.00174593	0.0163284
MCF2L-AS1	-2.54974	-2.61672	-1.31449	0.00175176	0.0163771
CD27	3.17004	3.32882	-2.28596	0.00179939	0.0167926
GPR171	3.8031	4.11694	-3.11647	0.00183339	0.0170978
GPHA2	5.29959	1.44269e+08	-2.40302	0.0018512	0.0172456
LOC101929570	3.17002	3.32879	-2.33652	0.00185633	0.0172873
TMIGD2	5.16573	1.44269e+08	-1.64233	0.00187171	0.0174244
GLRB	2.22517	2.2618	0.453236	0.00187744	0.0174715
CXCL3	-3.04681	-3.21795	0.255003	0.00187874	0.0174774
WFDC3	-5.4292	-1.44269e+08	-3.17658	0.00188741	0.0175519
LINC00552	5.29954	1.44269e+08	-2.44592	0.0019167	0.0178055
VWA5B2	5.16578	1.44269e+08	-1.73303	0.00193283	0.017949
PTGFR	5.0182	1.44269e+08	0.781146	0.00193631	0.017975
LINC00571	2.44312	2.49359	-1.98398	0.00195284	0.0181156
MMP23B	-2.82412	-2.93787	-1.1793	0.00196979	0.0182664
SLC36A2	-2.49007	-2.54562	-2.2518	0.00197766	0.018333
ZBTB16	2.54803	2.62425	3.64133	0.00198056	0.0183535
TRADD	-2.20265	-2.23466	-1.94343	0.00198588	0.0183962
GPR34	3.1697	3.32848	-2.4479	0.00199376	0.0184628
DLX5	2.76573	2.8693	-0.236403	0.00201519	0.0186547
ZIM2	2.34095	2.38361	-1.71532	0.00201599	0.0186555
HOXD-AS2	2.53055	2.59169	-1.8896	0.00201716	0.0186598
MIR130B	5.16573	1.44269e+08	-1.85091	0.00202533	0.0187288
IL17D	2.59994	2.6767	-0.581031	0.00205708	0.0190158
MED15P9	3.03426	3.19118	-0.860841	0.00208019	0.0192226
CTB-178M22.2	2.3049	2.3473	-0.966932	0.00208098	0.0192232
CD164L2	-2.00136	-2.02335	-0.607284	0.00208509	0.0192477
MIR1251	5.01819	1.44269e+08	0.160875	0.00209513	0.0193268
TRPM8	2.11213	2.13828	-1.58008	0.0021223	0.0195569
PLA2G5	-2.33712	-2.37799	-2.37181	0.00214963	0.0198018
CLIP1-AS1	5.42209	1.44269e+08	-3.08323	0.00216608	0.0199464
OSMR-AS1	-5.42692	-1.44269e+08	-3.33445	0.00218151	0.0200815
TONSL-AS1	3.10354	3.26143	-2.12495	0.00219417	0.0201768
SP9	3.23345	3.39303	-2.98151	0.00219976	0.0202142
MIR765	5.29956	1.44269e+08	-2.60633	0.00220959	0.0202974
PAX2	2.48658	2.54733	-1.38058	0.00222259	0.0204098
CD163	5.2996	1.44269e+08	-2.63616	0.00227467	0.0208734
FOXA1	2.96148	3.11733	1.2919	0.00229059	0.0209903
MIR181A1HG	5.16574	1.44269e+08	-2.06905	0.00229927	0.0210626
DBH	-3.69943	-4.038	-2.74565	0.00230831	0.0211307
LOC101927153	3.55964	3.86947	-2.06064	0.00231151	0.0211526
OR2B6	5.16576	1.44269e+08	-2.08256	0.00231988	0.0212218
MIR548T	-5.4275	-1.44269e+08	-3.41249	0.00233351	0.021332
C21orf140	5.42212	1.44269e+08	-3.18331	0.002355	0.0215207
MMEL1	2.36394	2.41378	-0.980514	0.00235736	0.0215348
MIR571	5.16574	1.44269e+08	-2.12894	0.00239615	0.0218665
TOMM20L	2.30506	2.34746	-1.53957	0.00240309	0.0219221
LOC100271832	5.42209	1.44269e+08	-3.20797	0.0024044	0.0219265
FTCD	5.01819	1.44269e+08	-0.67637	0.00241091	0.0219783
MIR320D1	2.59977	2.67653	-1.47073	0.00243971	0.0222331
HLX	-2.34932	-2.40367	0.505026	0.0024423	0.0222491
SLC25A30-AS1	5.29963	1.44269e+08	-2.71967	0.0024461	0.022276
DPP9-AS1	3.10374	3.26163	-2.33286	0.00246065	0.0224008
LOC101926892	5.01819	1.44269e+08	-0.865323	0.00250387	0.0227785
SLC9A2	2.5999	2.67666	-1.59158	0.00252334	0.0229412
CXCR2P1	5.16572	1.44269e+08	-2.20129	0.00252437	0.0229412
NUTM2G	5.29957	1.44269e+08	-2.7592	0.00252397	0.0229412
SRD5A3-AS1	3.17002	3.32879	-2.7795	0.00253095	0.0229931
BOD1L2	-5.29247	-1.44269e+08	-2.97303	0.00255594	0.0232041
OR14A16	-5.42576	-1.44269e+08	-3.52487	0.00258688	0.0234446
TAS2R60	-5.29247	-1.44269e+08	-2.98732	0.00258623	0.0234446
ARID3C	2.39444	2.45434	2.05379	0.00258509	0.0234446
LOC101927587	2.40411	2.45428	-2.09608	0.00258663	0.0234446
LOC101928335	-3.04633	-3.21747	-1.64937	0.00259144	0.0234778
RASGEF1C	2.36398	2.41383	-1.42097	0.00259307	0.0234778
EXOC3L4	5.29963	1.44269e+08	-2.80245	0.00261098	0.0236224
SLC26A9	5.16573	1.44269e+08	-2.25317	0.00262021	0.0236979
TNFAIP6	2.01588	2.03938	-0.705809	0.00263877	0.0238575
LOC100506142	2.59998	2.67674	-1.7855	0.00265051	0.0239555
LINC00951	2.76571	2.86927	-1.72078	0.00266174	0.0240487
TP73	-2.13501	-2.17006	0.760689	0.00269205	0.0243142
APOA1	3.37054	3.67674	1.56904	0.00269316	0.0243159
TCTE1	5.16574	1.44269e+08	-2.29831	0.00270775	0.0244226
SIGLEC10	3.64529	3.95661	-2.80459	0.00270946	0.0244297
ELDR	-5.42634	-1.44269e+08	-3.59205	0.00274082	0.0246702
RPS26P11	2.26785	2.30997	-1.21727	0.00274978	0.0247424
LOC158435	-2.40825	-2.45539	-2.66394	0.00275227	0.0247563
OCM	5.42212	1.44269e+08	-3.37415	0.00276407	0.024854
NFIX	-2.32148	-2.36796	-1.93738	0.00278721	0.0250536
ARHGAP19-SLIT1	5.01821	1.44269e+08	-1.30553	0.00279063	0.0250757
STAC2	2.70508	2.8079	-0.483475	0.00279487	0.0250882
GPR82	3.10378	3.26167	-2.53774	0.00279404	0.0250882
CPSF4L	2.65014	2.7274	-2.42724	0.00279927	0.0251191
B3GNT6	-5.42516	-1.44269e+08	-3.61622	0.00280764	0.0251809
LINC01580	5.29965	1.44269e+08	-2.89412	0.00280807	0.0251809
SNORD119	2.05669	2.08253	-1.2264	0.00281704	0.0252528
LOC101928519	5.16574	1.44269e+08	-2.37017	0.00285807	0.0256119
FOXO6	2.32233	2.37182	-0.67685	0.00286766	0.025689
IGF1	5.16576	1.44269e+08	-2.38332	0.00288648	0.0258489
C9orf64	-4.79402	-1.44269e+08	3.39219	0.00291592	0.0261037
TFEB	2.32221	2.37171	-0.811837	0.00292353	0.0261629
DYNAP	-2.44326	-2.50921	-0.931261	0.00292692	0.0261791
LINC01573	-2.09958	-2.13094	-0.714829	0.00293824	0.0262678
MIR450B	5.29957	1.44269e+08	-2.95299	0.00294307	0.026302
LRRC15	5.01819	1.44269e+08	-1.48306	0.00294657	0.0263244
MIR4521	-3.04717	-3.21831	-2.04802	0.00295825	0.0264198
SRGAP3-AS3	5.42212	1.44269e+08	-3.46021	0.00297228	0.0265361
XIRP2	-2.75426	-2.86712	-1.52144	0.00297914	0.0265884
LOC283710	-5.29361	-1.44269e+08	-3.16479	0.00298912	0.0266594
OAS2	-5.29247	-1.44269e+08	-3.16466	0.00299622	0.0267137
TMEM255B	2.44178	2.50212	-1.57348	0.00300196	0.0267558
PP12613	2.22495	2.26159	-1.98756	0.0030102	0.0268112
PKDREJ	3.03462	3.19154	-2.17721	0.00301404	0.0268362
LOC284930	-5.2919	-1.44269e+08	-3.17774	0.00303262	0.0269744
PRSS42	2.19051	2.22691	-1.30096	0.00303732	0.027007
FAM163B	-2.07005	-2.0984	-1.35224	0.00305655	0.0271598
DLGAP1-AS5	2.36408	2.41392	-1.99416	0.00308008	0.0273411
C1orf146	5.42209	1.44269e+08	-3.50242	0.00307964	0.0273411
SPATA12	-2.01162	-2.03729	-0.629111	0.0031196	0.0276454
FOXP1-AS1	5.2996	1.44269e+08	-3.07833	0.00325145	0.0287462
LOC101927190	3.55926	3.86909	-2.61392	0.00326433	0.0288311
SULT1C3	5.42209	1.44269e+08	-3.5717	0.00326355	0.0288311
MIR15A	2.12659	2.15859	-1.35111	0.00327094	0.0288798
MIR5087	-2.09973	-2.13108	-1.3235	0.00327855	0.0289373
TAS2R41	-2.82312	-2.93687	-2.54032	0.00335591	0.0295903
GBA3	-5.29362	-1.44269e+08	-3.31154	0.0033759	0.0297468
PGA5	2.88456	3.03921	0.512852	0.00338031	0.0297756
FRMPD2	2.88462	3.03928	0.469849	0.00339145	0.0298538
LOC101929771	-5.29074	-1.44269e+08	-3.33154	0.00345413	0.0303955
CLEC14A	-3.49705	-3.83182	-2.21711	0.00346312	0.0304644
SPDYE5	2.96164	3.11749	-1.793	0.00347373	0.0305373
C16orf54	-2.57093	-2.65443	-1.8354	0.00347493	0.0305377
LOC101929710	-2.27733	-2.32346	-1.89734	0.00353749	0.0310564
MIR3155A	-5.29304	-1.44269e+08	-3.37275	0.00355502	0.0311791
DGCR9	2.09385	2.12563	-0.74084	0.00361245	0.0316513
OR2L13	5.29963	1.44269e+08	-3.21872	0.00363508	0.0318178
TCF24	-2.00063	-2.02855	1.00873	0.00364906	0.0319296
LOC101927571	-5.29536	-1.44269e+08	-3.41431	0.00366143	0.0320222
PAX9	-4.98019	-1.44269e+08	-2.11631	0.00373179	0.0325777
RHBG	-2.06305	-2.09416	-0.818272	0.00379338	0.0330826
SPDYA	2.96137	3.11722	-2.05065	0.00381107	0.0332149
TNN	2.64175	2.74377	-0.783809	0.00388012	0.0337832
ADTRP	-2.7541	-2.86696	-2.27364	0.0038844	0.0338093
KLRB1	3.46794	3.77607	-2.38381	0.00389215	0.0338655
TTC36	2.04252	2.07084	-1.01087	0.00390898	0.0340008
MIR586	-5.14709	-1.44269e+08	-2.90054	0.00394024	0.0342614
SIGLEC15	-5.14596	-1.44269e+08	-2.90198	0.00395362	0.0343664
PRND	-5.14425	-1.44269e+08	-2.90157	0.00396696	0.0344596
LOC101927132	-3.60084	-3.93764	-3.02643	0.0039815	0.0345745
ITLN1	5.01822	1.44269e+08	-2.16482	0.0040116	0.0348245
PP14571	5.16574	1.44269e+08	-2.79171	0.00401457	0.0348388
SECTM1	2.49413	2.56977	-1.3836	0.00401976	0.0348723
LOC101926911	-2.17856	-2.21827	-1.64914	0.00407505	0.0353403
ACSM6	2.15505	2.1912	-1.62466	0.00410582	0.0355954
LINC00469	-5.29187	-1.44269e+08	-3.56822	0.00418928	0.0362952
NCAM1-AS1	2.96113	3.11698	-2.2792	0.00424919	0.0368022
LINC00189	-5.29187	-1.44269e+08	-3.59248	0.00427468	0.0370107
CCDC64B	-2.24719	-2.30058	0.663418	0.00431082	0.0373114
LOC101928509	2.96112	3.11697	-2.3259	0.00435079	0.0376203
LOC102724890	2.96145	3.1173	-2.3274	0.00434948	0.0376203
LOC101927577	5.16574	1.44269e+08	-2.90344	0.00436447	0.0377262
SEPT5-GP1BB	-2.02584	-2.0567	-0.0705051	0.00439836	0.0380067
HSPB3	5.16572	1.44269e+08	-2.91856	0.00441443	0.0381206
FAM228A	-2.3872	-2.45258	-1.57017	0.00445078	0.0383716
MIR128-1	3.46831	3.77645	-2.6052	0.00448474	0.0386434
STOML3	5.16579	1.44269e+08	-2.94029	0.00448594	0.0386434
TCL6	5.16566	1.44269e+08	-2.94201	0.00449298	0.0386849
LOC100506371	-5.29068	-1.44269e+08	-3.6662	0.00452001	0.0388794
KRTAP13-4	3.46837	3.77651	-2.62676	0.00455871	0.0391613
FREM3	-4.97989	-1.44269e+08	-2.4203	0.00459229	0.0394029
WNT8B	3.26586	3.56984	-0.188932	0.00459282	0.0394029
PVRIG	2.01134	2.03946	-0.801811	0.00463184	0.0396989
MIR4462	5.2996	1.44269e+08	-3.52727	0.00464667	0.0398131
LINC00488	-3.49457	-3.82933	-2.66414	0.00466691	0.0399475
MIR4797	-3.6014	-3.93821	-3.29466	0.00471234	0.0403234
ABO	-4.79397	-1.44269e+08	-1.16082	0.00473503	0.0405043
ABCC5-AS1	-5.14654	-1.44269e+08	-3.16041	0.00474843	0.0406058
LOC654342	-2.05555	-2.09002	0.0467321	0.00476074	0.0406863
LOC100505716	3.4679	3.77604	-2.68504	0.00476094	0.0406863
PTCHD1-AS	-2.0263	-2.05716	-0.824748	0.00479805	0.0409637
OR4D5	-5.14539	-1.44269e+08	-3.17743	0.00481336	0.041069
GPR37L1	5.01821	1.44269e+08	-2.42916	0.0048135	0.041069
MIR5192	3.37061	3.67682	-2.14127	0.00482432	0.0411479
OR2A1-AS1	-2.68124	-2.79312	-2.07064	0.00482638	0.0411523
BCAS1	-2.09565	-2.13041	-1.64341	0.00486143	0.0413975
CTSS	-5.14424	-1.44269e+08	-3.19569	0.004883	0.0415678
TM4SF18	-2.09173	-2.13075	0.777665	0.00489862	0.0416713
CASC20	3.46841	3.77654	-2.73862	0.0048999	0.0416713
IFNE	-4.97912	-1.44269e+08	-2.51973	0.00490247	0.0416797
CEACAM22P	-2.00107	-2.029	-1.43119	0.00491261	0.0417504
LOC285889	2.64187	2.74389	-1.96804	0.00493783	0.0419397
VSTM2A	-2.44073	-2.52268	-0.340312	0.0049561	0.0420814
C7orf55-LUC7L2	5.16574	1.44269e+08	-3.10134	0.00506108	0.042945
KLK1	-3.38405	-3.71644	-2.17164	0.00509625	0.0432296
SERPINB5	-5.14309	-1.44269e+08	-3.25668	0.00509854	0.0432351
LOC101928323	2.96145	3.1173	-2.60591	0.00510656	0.0432892
GPRC6A	-2.86929	-3.03751	-1.48464	0.0051122	0.043323
NTN3	2.8846	3.03925	-2.0719	0.00517994	0.0438727
SLAMF1	-5.14424	-1.44269e+08	-3.29017	0.00520204	0.0440278
LOC102467222	-5.14424	-1.44269e+08	-3.29354	0.00521372	0.0441125
PATE2	-2.68121	-2.79308	-2.2637	0.00524488	0.0443334
MIR450A2	5.01819	1.44269e+08	-2.56488	0.00532795	0.0449924
LOC100129520	-2.8697	-3.03793	-1.69527	0.00535	0.0451641
IL11	-3.26035	-3.58995	-0.623977	0.00536188	0.0452499
LLPH-AS1	3.37065	3.67686	-2.34823	0.00537091	0.0453116
HCAR1	-4.97969	-1.44269e+08	-2.66228	0.00541414	0.0456471
MIR4500HG	2.49415	2.56979	-2.32132	0.00541883	0.045672
UTF1	5.01823	1.44269e+08	-2.59135	0.00544283	0.0458596
MIR551B	5.01823	1.44269e+08	-2.59346	0.00545239	0.0459255
KCNJ6	-3.26034	-3.58994	-0.765658	0.00546558	0.0460219
NUCB1-AS1	-2.05606	-2.09053	-1.13582	0.00548001	0.0461286
LOC101927100	5.01821	1.44269e+08	-2.60087	0.00548626	0.0461518
LOC101929241	-2.09539	-2.13016	-2.06376	0.00550368	0.0462836
SNORD116-21	3.15294	3.45433	3.41383	0.00551241	0.0463422
YWHAEP7	-5.14424	-1.44269e+08	-3.41254	0.00564254	0.0473617
LOC101926908	-2.18454	-2.22989	-1.75071	0.00564266	0.0473617
FAM221B	4.85383	1.44269e+08	-1.86214	0.0056676	0.0475559
CCNO	-3.49567	-3.83043	-3.00847	0.00569714	0.0477733
ZAN	-4.98082	-1.44269e+08	-2.76646	0.00576182	0.048285
CAPN14	2.80349	2.95682	-1.29017	0.00576931	0.0483324
CD160	2.88463	3.03929	-2.33334	0.00582786	0.0487775
DISP2	-2.86881	-3.03704	-2.00091	0.00585406	0.0489597
SNORA47	3.37067	3.67687	-2.50237	0.00585666	0.0489597
LINC01483	5.1658	1.44269e+08	-3.29604	0.00585311	0.0489597
PRSS54	2.43843	2.51343	-1.96967	0.00597398	0.0498885
NNMT	4.66829	1.44269e+08	1.09696	0.00597293	0.0498885
MIR4675	-5.14423	-1.44269e+08	-3.50043	0.00598179	0.0499379

## Sheet: overlap
Enriched GO terms of common down-regulated genes (FDR<0.05)							Enriched GO terms of common up-regulated genes (FDR<0.05)
GO terms	Count	PValue	Genes	FDR			GO Term	Count	PValue	Genes	FDR
GO:0090009~primitive streak formation	7	7.72664e-08	GDF3, HHEX, T, FOXA2, LHX1, ETS2, OTX2	0.000137192			GO:0009952~anterior/posterior pattern specification	13	1.94879e-10	HNF1B, TSHZ1, GLI3, HOXA2, HOXA3, HOXB7, HOXB8, HOXC4, HOXD3, HOXB6, HOXD4, HOXB9, ALX4	3.17123e-07
GO:0007165~signal transduction	62	6.22502e-07	GNA14, OR52A1, ADCY8, FGF17, IL17RD, SHE, CD48, PPP1R1B, CSF3R, RAPGEF3, UNC5C, CHRNA1, ANGPT2, FGF4, C5AR1, PRKCH, TLE2, INHA, FGF20, NCR1, GRP, THBD, TDGF1P3, ARRB1, MADCAM1, CHL1, PLCXD3, CYTL1, TNFRSF8, NR3C1, ELK3, SFN, POMC, SMOC2, ARHGAP40, T, DGKG, RUNX1, EGF, IL1RAPL1, GABRP, DTNA, AMHR2, MRC1, IL18R1, IL2RB, ERG, TRHDE, IL1RL1, LRRN2, NR4A2, APOL3, PDE2A, NTS, CXCL14, TENM1, ADRA1A, CD7…	0.00110529			GO:0048704~embryonic skeletal system morphogenesis	8	3.64656e-07	HOXA3, HOXB7, HOXB8, HOXD3, HOXD4, HOXB6, ALX4, GLI3	0.000593395
GO:0043410~positive regulation of MAPK cascade	13	1.92972e-06	CAV2, BMP2, IL6, PDGFB, FGF10, IL6R, KDR, IL11, GRM4, GPR37, ADRA1A, RIT2, IGFBP4	0.00342628			GO:0007411~axon guidance	13	5.03202e-07	NRXN3, DRAXIN, PAX6, DPYSL5, GLI3, PTPRO, NTN3, NCAM1, FEZF2, DLX5, SEMA3C, LGI1, BOC	0.000818847
GO:0070374~positive regulation of ERK1 and ERK2 cascade	18	6.38167e-06	IL6, BMP2, FGF8, C5AR1, PDGFB, NODAL, FGF10, FGF20, FSHR, TGFB1, KDR, SPRY2, NDRG4, ARRB1, PDGFRA, ADRA1A, HTR2C, FGF4	0.0113305			GO:0051965~positive regulation of synapse assembly	8	9.22879e-06	NTRK3, FLRT1, SYNDIG1, LRRTM3, NRXN3, NTRK2, LRRN1, SLITRK5	0.0150168
GO:0023019~signal transduction involved in regulation of gene expression	7	8.09304e-06	CER1, T, TBX6, FGF8, GSC, SOX17, MESP1	0.0143688			GO:0006366~transcription from RNA polymerase II promoter	20	1.44706e-05	ZNF831, SOX1, RFX4, SOX2, PAX6, PAX3, ZIC1, MEIS1, GLI3, ARID3C, FEZF2, MEIS2, MEOX1, DLX5, EBF1, TFAP2A, POU3F2, ALX4, ZFHX3, NHLH1	0.0235451
GO:0008284~positive regulation of cell proliferation	31	1.3608e-05	CLDN7, FGF8, PDGFB, OSMR, WNT3A, FGF17, CRLF1, TGFB1, IL11, ALDH1A2, T, S1PR3, TDGF1, TGFA, EGF, FGF4, ODC1, IL6, TBX3, CCKBR, TRPC5, IL6R, HGF, FGF20, NTN1, PROX1, KDR, ETS1, PDGFRA, HAS2, LAMC2	0.0241592			GO:0007275~multicellular organism development	20	1.80936e-05	ZNF831, EDN3, TSHZ2, TSHZ1, CCIN, CATSPERG, PAX6, DACH1, TDRG1, WNT2B, EYA4, EYA2, HOXA3, HOXB7, MEOX1, HOXB8, HOXC4, HOXD4, EBF1, FGF3	0.0294393
GO:0045766~positive regulation of angiogenesis	14	1.55481e-05	CYP1B1, C5AR1, NODAL, ITGB2, HGF, ANXA3, KDR, ETS1, LRG1, GATA6, GATA4, RAPGEF3, RUNX1, ANGPT2	0.0276031			GO:0001654~eye development	6	2.67472e-05	ADAMTS18, MEIS2, FGF9, SOX2, PAX6, SLC39A5	0.0435162
							GO:0045944~positive regulation of transcription from RNA polymerase II promoter	28	4.93e-05	FGFR2, HNF1B, SOX1, SOX2, PAX6, PAX3, ZIC1, GLI3, MEIS1, GDNF, SKAP1, RGMA, HOXA2, MEIS2, POU3F2, RARB, NRG1, ALX4, RFX4, DMRT2, ARID3C, FEZF2, MEOX1, EBF1, TFAP2A, ZFPM2, HOXB9, NHLH1	0.0801947
							GO:0045665~negative regulation of neuron differentiation	7	5.53689e-05	FEZF2, HOXA2, SOX3, SOX2, PAX6, GLI3, MEIS1	0.0900625
