# Supplementary material for: Disruption of mesoderm formation during cardiac differentiation due to developmental exposure to 13-cis-retinoic acid
Source: Sci Rep. 2018 Aug 28;8:12960. doi: 10.1038/s41598-018-31192-0 (PMC6113333; doi:10.1038/s41598-018-31192-0)
Supplement: Supplementary file 10 — Supplementary Table 5 [file 41598_2018_31192_MOESM10_ESM.xlsx]

## Sheet: median_tables_paper2.txt
Factor	H1_day2_INN.vs.Control	H1_day6_INN.vs.Control	C15_day2_INN.vs.Control	C15_day6_INN.vs.Control	count
ABOX	0	-0.040522	0	0	72839
AhrArnt	0	0	0	0	100000
ALX3	0	0	0	0	12538
Ar	0	-0.103841	0	-0.0520062	50234
Arnt	0	-0.157628	-0.645822	-0.360197	100000
ARNTHIF1A	0	0	0	0	100000
Arntl	0	0	0	0	54553
Ascl2	0	-0.0994968	-0.354232	-0.116316	86458
Atf1	0	-0.150044	-0.37554	-0.221754	29058
Atf3	-0.202036	-0.100902	-0.60571	-0.259357	14853
ATF4	0	-0.0178252	-0.56814	-0.189472	10879
ATF7	0	0	0	-0.0164617	6528
Bach1Mafk	-0.116987	-0.341048	0	0.0744914	60001
Barhl1	1.80256	0.124628	1.73065	-0.648422	402
BARHL2	0	0	-0.334247	0	9229
BARX1	0.217242	-0.00680683	0.21236	0	1679
BATF3	0	0	-0.600335	-0.168392	8004
BATFJUN	-0.147166	-0.459305	-0.337571	-0.211234	7006
BBOX	0	-0.101699	-0.346958	-0.0141151	100000
Bcl6	0	-0.150943	0.300909	-0.0792429	10997
Bhlha15	0	0	-1.91994	0.740345	7669
BHLHE22	0	-0.0223716	0.156216	0.172388	9537
BHLHE23	0	-0.177595	0.190535	0.159556	2398
BHLHE40	0	-0.0707314	-0.728318	-0.235709	57961
BHLHE41	-0.0091618	-0.0533713	-0.680727	-0.208798	58265
BSX	1.12275	-0.0457861	1.2634	-0.368365	513
CDX1	0	0	0	0	30470
CDX2	0	0	0	0	32437
CEBPA	0	0	0	0	63994
CEBPB	0	-0.176203	0	-0.180517	73777
CEBPD	0	0	0	-0.0873353	73810
CEBPE	0	0	0	-0.186657	73779
CEBPG	0	0	0	0	71677
CENPB	0	0	0	0	73193
CLOCK	0.403769	-0.634509	0.192902	-0.582639	10193
CREB1	0	0	-0.513209	-0.139087	100000
CREB3	-0.158462	-0.17647	-0.295822	-0.212612	30917
CREB3L1	-0.0135593	-0.189745	-0.430423	-0.234908	30013
Creb3l2	0	-0.176596	-0.620725	-0.262733	48137
Creb5	0	-0.12123	0	0	4889
Crem	0	-0.0914937	-0.191174	-0.146132	17303
Crx	0	-0.201095	0.166562	0.04053	27713
CTCF	0	0	-0.0823577	0	73756
CUX1	0	0	0	0	697
CUX2	0	-0.0102521	0	0	480
DBP	0	0	-0.453411	0	10142
Ddit3Cebpa	0	-0.190724	0	0.0517935	89827
Dlx2	0.715893	0.214584	-1.56336	0	131
Dlx3	1.42958	0	0.944593	-1.19715	198
Dlx4	1.27173	0	0.793091	-0.997077	217
DLX6	0.858433	-0.0110592	0.771291	-1.00237	195
Dmbx1	0	-0.166614	0	0	32567
Dux	0.409701	0	1.68049	0.0518808	691
E2F1	-0.0872206	-0.20546	0	-0.092379	100000
E2F2	0	-0.0952816	-0.0393491	0	365
E2F3	0	0	-0.421228	0	3769
E2F4	0	-0.269502	-0.0862306	-0.332619	100000
E2F6	0	-0.201256	-0.0175524	-0.218071	73136
E2F7	0	0	-0.137522	-0.169422	2740
E2F8	0.0728676	-0.313465	0	-0.355573	6560
EBF1	0	0	0	0	65595
EGR1	0	-0.154923	0	-0.388664	100000
EGR2	0	0	0	0	100000
EGR3	0	-0.180006	-0.0902357	-0.330065	93906
EGR4	0	-0.0724321	-0.181974	-0.241572	92505
EHF	0	0	-0.529812	-0.15282	29789
ELF1	0	-0.074132	-0.479528	-0.156845	37333
ELF3	0	-0.0341782	-0.425709	-0.160865	18618
ELF4	0	-0.0454834	-0.542	-0.156633	49734
ELF5	0	-0.0409552	-0.528729	-0.149386	21323
ELK1	0	-0.0715543	-0.401222	-0.233327	60579
ELK3	0	-0.0687602	-0.409354	-0.182101	58493
ELK4	0	-0.11153	-0.395603	-0.265738	47162
EMX1	0.52677	-0.311504	1.24628	-0.0610808	222
EMX2	0.0908622	0	2.27879	0.228098	224
EN1	0.379457	0	1.11471	0.0650845	528
EN2	0.105391	-0.120701	1.09857	-0.059466	1082
EOMES	0.557814	-0.234886	-0.797923	-0.0873263	37708
ERF	0	-0.0644379	-0.295439	-0.162757	22264
ERG	0	-0.0374729	-0.313095	-0.243209	26879
ESR1	0	0	-0.587728	0	28503
ESR2	-0.0926924	-0.117751	0	-0.0266444	90814
Esrra	-0.0215424	-0.268948	-0.608342	-0.422528	36664
ESRRB	0	-0.341192	-0.582109	-0.501796	36588
Esrrg	0	-0.25916	-0.52699	-0.179482	43196
ESX1	0	-0.17018	0.929986	-0.0796087	367
ETS1	0	-0.0630804	-0.38436	-0.194403	22221
ETV1	0	-0.0576061	-0.307283	-0.203875	35817
ETV2	0	-0.113823	-0.101754	-0.256364	8390
ETV3	0	-0.0651315	-0.425934	-0.202988	25258
ETV4	0	-0.0709555	-0.362618	-0.230699	41635
ETV5	0	-0.0816601	-0.402541	-0.23005	64764
ETV6	-0.0227748	-0.0839294	-0.447072	-0.154775	36681
EVX1	0.0652067	-0.94031	2.06992	-0.310271	260
EVX2	0.62195	-0.461166	1.36077	-0.343268	305
EWSR1FLI1	0	-0.0310499	2.08899	-0.490572	147
factor	NA	NA	NA	NA	454
FEV	0	-0.0238497	-0.256476	-0.200528	26829
FIGLA	-0.099054	-0.325523	-0.0272122	0	54599
FLI1	0	-0.029927	-0.262622	-0.183239	26235
FOS	-0.0490211	-0.289525	-0.656796	-0.210505	38884
FOSJUN	-0.101238	-0.170329	-0.210033	0.0506885	90621
FOSL1	0	-0.330539	-0.546578	-0.175395	57110
FOSL2	0	-0.329088	-0.466988	-0.186568	60615
FOXA1	0	-0.322667	-0.202843	-1.14398	820
Foxa2	0	-0.529505	-0.335456	-0.298572	7430
FOXC2	0	0	0	0	96641
FOXD1	0	0	-0.122628	-0.228569	12858
FOXD2	-0.292936	-0.169522	0	-0.07494	33536
Foxd3	0	0	0	0	71065
FOXF2	0	0	0	0	4661
FOXG1	0	0	-0.121491	-0.23148	13705
FOXH1	0	-0.336052	0.0365689	-0.19883	6220
FOXI1	-0.288092	-0.184638	0	-0.0809187	33536
Foxj2	0	0	0	-0.540333	5937
Foxj3	0	0	0	0	13359
Foxk1	0	0	0	0	6807
FOXL1	-0.289487	-0.129474	0	-0.0758459	33536
Foxo1	0	-0.33906	0	-0.118076	5087
FOXO3	0	0	-0.109628	-0.212557	13687
FOXO4	-0.06387	-0.145223	0	0.124523	33536
FOXO6	-0.292477	-0.169969	0	-0.0774111	33536
FOXP1	0	0	0	0	18672
FOXP2	0	0	0	0	13408
FOXP3	-0.288842	-0.161529	0	-0.0793621	33536
Gabpa	0	-0.0994446	-0.428963	-0.279094	67777
Gata1	-0.0617523	-0.506326	0.0216194	-0.114339	14403
GATA1TAL1	-0.106095	-0.401979	0	-0.0645756	9868
GATA2	0	-0.287747	-0.977005	-0.408086	2411
GATA3	-0.097866	-0.597905	0.0961165	-0.2426	19589
Gata4	-0.0676271	-0.560991	0.124347	-0.283292	18256
GATA4	0	-0.445377	-0.563595	-0.306365	1293
GATA5	-0.0989933	-0.598394	0.0737534	-0.249277	19944
GBX1	-0.248817	-0.137359	0.80084	-0.0533732	500
GBX2	0.980921	0	2.00804	-0.149485	618
GCM1	0	0	0	0	46918
GCM2	-0.000164594	-0.291675	0.259215	0	45402
Gfi1	0.0946746	-0.245334	0.192403	-0.0897308	4108
Gfi1b	0	0	-0.378225	0	74831
GLI2	-0.0452573	-0.122563	-0.279072	-0.0524541	83214
GLIS1	-0.0513884	-0.488667	-0.84207	-1.12068	626
GLIS2	0	-0.117219	0	-0.119419	88633
GLIS3	-0.137971	-0.175722	0.0488732	0	37690
Gmeb1	0	-0.169629	-0.239209	-0.266324	26096
GMEB2	0.332615	-0.252718	-0.0838931	-0.110937	11735
GRHL1	-0.326165	-0.604638	0.178792	-0.0615706	821
GSC	0	-0.294134	0	-0.090453	42513
GSC2	0	-0.246773	0.0142019	-0.0466657	48697
GSX2	0	0	0	0	3427
Hand1Tcf3	-0.0562981	-0.392732	-0.178707	-0.259387	23577
Hes1	-0.00541006	-0.0448147	-0.562996	-0.179495	100000
Hes2	0	0	-0.308633	-0.0759656	61303
HES5	0	0	-0.538877	-0.0148145	88230
HES7	0	0	-0.562381	-0.0441439	81960
HESX1	0	0	1.30856	0	271
HEY1	-0.00515792	-0.0234202	-0.520972	-0.176379	78924
HEY2	-0.0236524	-0.0223172	-0.518371	-0.15846	73217
Hic1	0.0483716	-0.223724	0	-0.0238825	47111
HIC2	0	-0.112118	-0.659886	-0.122419	100000
HINFP	0	0	-0.413076	-0.0291633	100000
HLF	0	0	-0.343149	0	9589
HMBOX1	0	0	0.169909	0.00912497	2460
Hmx1	1.55931	-0.0438192	2.5864	-1.32149	229
HNF1B	1.78789	2.07243	0.762607	0.870956	1013
Hnf4a	0	0	-0.583718	-0.10954	36098
HNF4G	0	0	-0.559227	-0.155668	69543
HOXA10	0	0	0	0	33466
Hoxa11	0.709803	-0.472938	1.31807	-0.253917	320
HOXA2	0.136683	-0.215813	0.632261	-0.0252028	967
Hoxa9	1.23251	0.751203	2.1309	0.934191	774
HOXB13	-0.211097	-0.0505264	0	0	193
HOXB3	-0.0690163	0.99824	1.92397	1.16836	123
HOXC10	0	0	-0.821854	-0.391033	122
HOXC11	0.238512	-0.170564	0.625084	-0.230202	518
HOXC12	0	0	0.11177	-0.440735	531
HOXC13	0	0	0	0	1448
Hoxc9	0	0	0	0	17598
HOXD11	0	0	0	-0.712031	328
HOXD12	0.157221	-0.367075	0.283792	-0.63966	641
HOXD13	-0.0097907	-0.208021	0.228574	0	104
Hoxd3	0.0738109	0.0418309	0.425912	0.490955	110
Hoxd9	0	0	0	0	27349
HSF1	0	-0.426449	0	-0.461664	2237
HSF2	0.0963345	-0.471	0.134267	-0.744927	1879
HSF4	0	-0.352326	-0.55718	-0.176435	14459
Id2	0	-0.14119	-0.491926	-0.300127	47653
ID4	-0.311818	-0.184852	-0.420671	-0.019871	97818
INSM1	-0.0686397	-0.263378	0.127194	-0.207436	86328
IRF1	0	0	0	0	44812
IRF2	-0.208361	0	0.222344	-0.447173	700
IRF7	0	-0.214059	0	-0.34675	583
IRF8	0	0	-0.129089	-0.0964184	2332
IRF9	0	-0.973686	0.579199	-0.455649	2151
ISL2	0	-0.581679	0.0558433	-0.116259	5812
ISX	1.36969	0	1.16016	-0.905535	119
JDP2	0	-0.301492	-0.672104	-0.113077	34060
JDP2var2	0	-0.0272195	0	-0.148759	6223
JUN	0.123862	-0.447676	0.641296	-0.126587	1306
JUNB	0	-0.382178	-0.473277	-0.204522	53247
JUND	-0.00966857	-0.246702	-0.487184	-0.219488	45730
JUNDvar2	0.255453	-0.362272	0.0120603	-0.440197	1219
JUNvar2	-0.286641	-0.263862	-0.316934	-0.199972	28142
Klf1	0	0	0	0	100000
Klf12	0	0	-0.437822	-0.170605	100000
KLF13	0	0	-0.152476	-0.238253	31894
KLF14	0	0	-0.238139	-0.190209	100000
KLF16	0	0	0	0	85562
Klf4	0	-0.0637577	-0.491122	-0.266772	100000
KLF5	0	-0.122001	-0.19208	-0.453092	100000
LBX2	0.680828	-0.0854934	1.24013	-0.348056	885
LEF1	-1.80401	-0.655848	-0.267908	-0.142676	432
LHX2	0.140463	0.171402	1.69099	0.242083	182
Lhx3	0	0	0	0	1514
Lhx8	0.0726053	0.297195	1.88547	0.591996	130
LHX9	1.41019	0	1.57731	-0.675256	293
Mafb	0	0	-0.440555	0.0987759	52292
MAFF	0	0	-0.726241	-0.061073	4800
MAFG	-0.140333	0.0681397	0.366142	0.708112	9395
MAFGNFE2L1	0	-0.170695	0.0934734	0.156182	100000
MAFK	0	0	-0.755237	-0.195449	43166
MAFNFE2	-0.113753	-0.0475452	0.000930686	0.394283	28887
MAX	0	-0.0709874	-0.591855	-0.215288	73494
MAXMYC	0	-0.0445328	-0.479986	-0.1983	44263
Mecom	-0.0489634	-0.225992	-0.317005	-0.579652	331
MEF2A	0	0	-0.229782	0	8464
MEF2B	0	0	-0.371252	0	7059
MEF2C	0	0	0	0	26075
MEF2D	0	0	-0.292883	0	7269
MEIS1	0	-0.0645124	-0.359398	-0.0671378	66727
MEIS2	0	-0.112916	-0.471517	-0.0983603	61086
MEIS3	0	-0.0852976	-0.412907	-0.0520509	60738
MEOX1	0.154035	-1.16442	1.21815	-0.350787	129
MESP1	0	-0.159558	-0.556899	-0.238336	100000
MGA	-0.00604422	-0.130135	0.0251205	-0.359787	100000
Mitf	0	0	0	0	100000
MLX	0	-0.19351	-0.700754	-0.282095	31049
Mlxip	0	-0.154233	-0.500728	-0.263565	67903
MLXIPL	0	-0.117902	-0.741184	-0.271505	32138
MNT	0	-0.0914112	-0.536698	-0.215167	73806
MSC	0	-0.0121845	-0.0406858	-0.16275	62617
MSX1	0.96085	-0.166207	0.684699	-0.769546	542
MSX2	1.1099	-0.198194	1.26376	-0.233243	514
Msx3	1.48316	-0.107345	0.835787	-0.716177	431
MTF1	0	0	-0.547304	-0.127255	52468
Myb	0	-0.114378	-0.413836	-0.132348	20047
MYBL1	-0.0431429	-0.259483	0.313587	0.234784	8967
MYBL2	0.2193	0	0.0434286	-0.357184	27366
Myc	0	0	-0.571506	-0.124331	46586
Mycn	0	-0.112758	-0.589686	-0.258655	76593
MYF6	0	-0.0887698	-0.19494	-0.104527	23444
Myod1	0.248767	-0.320471	0	-0.0434062	91325
Myog	0	-0.191023	-0.442817	-0.205426	94143
MZF1	0.0816409	-0.249222	-0.277942	-0.399843	100000
MZF1var2	0	-0.215392	0	-0.00640793	56085
NEUROD2	0	-0.0134439	0.131595	0.104981	14733
NEUROG2	0	-0.0354324	0.142912	0.103689	4620
NFAT5	0	0	0	-0.241521	187
NFATC2	0	-0.272514	0.473767	-0.726044	2845
NFATC3	0.925556	-0.180032	0	0.0125509	164
NFE2	0	-0.294235	-0.666712	-0.175635	38214
Nfe2l2	0	0	0	0	86369
NFIA	0	-0.0552139	-0.530059	-0.0882683	28034
NFIC	0.449478	-0.190776	1.93135	0.451673	2588
NFICTLX1	-0.120841	-0.208893	-0.363057	-0.120316	27419
NFIL3	0	0	0	0	1111
NFIX	0	0	-0.567208	-0.148952	67135
NFKB1	-0.0716539	0	-0.554793	-0.110485	84595
NFKB2	0	-0.0299111	-0.32136	-0.206611	73710
NFYA	0	0	-0.408168	-0.100266	49973
NFYB	0	0	0	0	49744
NHLH1	0	-0.116279	-0.453293	-0.1465	93658
NKX23	0	0	0	0	34824
Nkx25var2	0	0	0	0	72087
NKX28	-0.167491	0	0.138228	0.0905169	40467
Nkx31	0	-0.289949	-0.245331	-0.262484	7556
NKX32	-0.133499	-0.396487	-0.150723	-0.310398	3029
Nobox	1.33892	-0.0628461	1.91323	-0.631464	163
NOTO	0	0.779713	1.32555	0.583949	213
Npas2	-0.0494928	-0.127411	-0.443728	-0.148993	67978
NR1H2RXRA	-1.85618	1.35378	-0.442813	0	153
Nr1h3Rxra	-0.272596	0	-0.441078	-0.145026	100000
NR2C2	-0.077553	-0.146877	0.00835055	-0.00117341	75605
Nr2e3	0	-0.316728	0	-0.274868	7006
NR2F1	0	0	-0.504324	-0.0436604	100000
Nr2f6	0	0	-0.0686422	-0.072901	60849
Nr2f6var2	0	0	0.0436533	0.335916	100000
NR3C1	0	0	0	0	44890
NR3C2	0	0	0	0	49513
NR4A2	0	0	-0.32342	-0.129175	62259
Nr5a2	0	-0.150202	-0.563629	-0.269335	85524
NRF1	0	-0.232226	0	-0.467689	100000
NRL	0	0	-0.21802	0.019333	23608
OLIG1	0	-0.163598	0.0675335	0.0273258	1217
OTX1	0	-0.161368	-0.462615	-0.271226	11684
OTX2	0	-0.295719	-0.407974	-0.238135	13792
PAX1	0	0	-0.329791	-0.105597	27298
Pax2	-0.0494237	-0.00349001	-0.488466	-0.109713	90608
PAX4	0.476922	0.504982	1.89012	0.618652	134
PAX5	0	0	-0.481122	0	100000
Pax6	0	0.071777	-0.248106	-0.115551	5517
PAX9	0	0	-0.578985	0	9898
PDX1	0.106368	0.364626	1.61295	0.930949	124
Pitx1	0	-0.0766544	0	-0.0939666	57915
PITX3	0	-0.263621	0	-0.113908	53893
PKNOX1	-0.0507771	-0.46009	-0.411538	-0.236275	23583
PKNOX2	0	-0.335587	-0.355512	-0.360302	23994
PLAG1	0	-0.27673	0.157372	-0.180275	66435
POU1F1	0.670751	-0.69325	1.06601	-1.29108	357
POU2F1	0.0917042	-0.235834	0.75882	-0.757111	279
POU2F2	0	0	-0.349678	0	18113
Pou2f3	0.283116	-0.457	0.683934	-0.88367	1028
POU3F1	0.252777	-1.57506	1.18641	-1.77231	205
POU3F2	0.324891	-0.324906	1.31682	-1.78076	234
POU3F4	0	0	0.135103	-0.420203	1984
POU5F1B	0	-0.0151676	0.250551	-0.598898	1510
Pou5f1Sox2	0	0.108306	1.11527	0.239937	1002
POU6F2	1.17171	0.991421	1.06738	0.781827	217
PPARG	0.222892	-0.474913	0.590604	-0.376662	29173
PpargRxra	0	0	-0.107439	-0.044589	83823
PRDM1	0.167416	-1.11775	0.379214	-0.477457	586
PROX1	0	-0.0384314	-0.175945	0	61316
PRRX1	1.40892	0	1.81041	-0.85661	114
Prrx2	1.38735	0	1.63444	0	122
RARA	0	-0.127301	-1.38512	-0.353255	7905
RARARXRA	-0.253562	-0.0386181	-0.233581	-0.0624858	72598
RARAvar2	0.582625	-0.569155	0.407376	-0.415246	42427
Rarb	0	-0.19825	-1.05203	0.0886599	72093
Rarbvar2	0	0	-0.327731	-0.151983	7205
Rarg	0	-0.082132	-1.10579	0.187987	100000
Rargvar2	0	-0.0513136	-0.769468	-0.319299	11987
RAX2	1.36969	0	1.78835	-0.882474	117
REL	-0.0598052	-0.0113558	-0.014822	-0.0215719	39599
RELA	0	-0.0944972	-0.463678	-0.127368	51310
REST	0	0	-0.563258	-0.105731	100000
Rfx1	0	0.0742684	-0.140474	0.000881925	26875
RFX2	0	0.185919	0	0.358361	12208
RFX3	-0.1755	0.0212897	0	0.186338	13950
RFX4	0	0.10637	-0.176582	0.144362	18774
RFX5	0	0.194253	0	0.370726	12962
Rhox11	0	-0.177972	0.170736	0	12533
RHOXF1	0	-0.0331728	0	0.0944341	100000
RORA	0.278064	-0.24319	0.172758	0	1130
RORAvar2	-0.000761314	-0.0811469	-0.267213	-0.277882	20775
RREB1	0.468861	-0.442049	0.646001	-0.200352	4441
RUNX1	0	0	0.0244573	0.044327	33088
RUNX2	0	0	0	0	26835
RUNX3	0	0	0	0	15748
Rxra	0	0	-0.430707	-0.128363	36855
RXRAVDR	0	-0.20124	0.0721607	0.0224679	2790
RXRB	0	0	-0.281385	-0.0225778	20295
RXRG	-0.152535	0	0	0.0452871	23520
SCRT1	0	-0.185055	0	-0.0161279	37225
SCRT2	0	-0.169752	0	-0.0608966	38077
SHOX	1.3575	0	1.443	-0.890296	116
Shox2	1.40359	0	1.73695	-0.90496	118
Six3	0	0	-0.426592	-0.00818355	2561
SMAD2SMAD3SMAD4	0	0	-0.263491	-0.0301515	100000
SMAD3	0	0	-0.208562	-0.242409	55915
SNAI2	-0.113508	-0.245491	0	0	100000
Sox1	0	-0.201509	0.348882	0	1721
SOX10	0.920561	0.37548	1.56469	0.0760873	9727
Sox17	0	0	0.0862003	0.0660764	34486
Sox2	0.0675452	0.0677424	-0.10321	0	22708
SOX21	0	0	-0.0502938	0	615
Sox3	0.0391566	0.00749935	-0.129736	0	17461
Sox6	0	0	-0.113658	-0.0833397	29155
SOX9	0.0282593	0.102959	0.330916	0.190996	3860
SP1	0	0	0	0	100000
SP2	0	0	0	-0.216986	100000
SP3	0	0	0	0	99451
SP4	0	0	0	0	100000
SP8	0	0	-0.322708	-0.167886	100000
SPDEF	0	-0.0854524	-0.378865	-0.190571	41507
SPI1	0	0	-0.117594	0	6097
SPIB	0	-0.332388	0.175601	-0.150949	23008
SPIC	0	0	-0.098732	0	5040
Spz1	0	0	0	0	100000
SREBF1	0	-0.181012	0	0.100172	100000
Srebf1var2	0	0	-1.14428	-0.215944	100000
SREBF2	0	0	0	0	99729
SREBF2var2	0	0	-0.953745	-0.172751	100000
SRF	0	0	0.199507	-0.0980775	2430
STAT1	0	-0.248147	0.667214	-0.566122	10572
STAT1STAT2	0	-0.890887	0.408033	-0.328859	761
STAT3	0	-0.38533	0	-0.235316	20329
Stat4	0	-0.285855	-0.02768	-0.201779	8597
Stat5aStat5b	0	-0.290146	0	-0.0227203	2496
Stat6	0	-0.530291	0.573294	-0.614724	1341
T	-1.14757	-0.336349	-0.0673034	-0.117124	1370
TAL1TCF3	0	0	0	0	9109
TBP	0	0	-0.276489	0	8999
TBR1	0.382397	0	-0.99932	0	33922
TBX1	0	-0.141365	0.0217881	-0.35976	100000
TBX15	0	-0.133598	0.0212405	-0.361408	100000
TBX19	-3.46671	-0.656289	-1.41669	-0.979519	441
TBX2	0	0	-0.271415	0.199061	46729
TBX20	0.749007	-0.313238	-0.641997	-0.16785	53991
TBX21	0.561942	0	-0.646468	-0.142207	71195
TBX4	0	-0.472453	0.0219515	-0.36694	100000
TBX5	0	-0.47669	0.0187831	-0.364887	100000
Tcf12	0	-0.159869	-0.458078	-0.15766	90875
Tcf21	0	0	-0.373867	-0.121955	55787
TCF3	0	0	0	0	85634
TCF4	0	0	0	0	100000
Tcf7	-0.0158543	-0.570924	-0.428931	-0.32892	3188
TCF7L2	-0.304139	-0.321041	0.00597851	0.146576	12460
Tcfl5	-0.00677757	-0.0480567	-0.590807	-0.159345	100000
TEAD1	0.164924	-0.291099	-0.143853	0	29067
TEAD3	0.0469892	-0.0172521	-0.664879	0	84109
TEAD4	0	-0.322451	-0.155864	0	40984
TEF	0	0	-0.257553	0	8299
TFAP2A	0	-0.101127	-0.231093	-0.142295	100000
TFAP2Avar2	-0.0534464	-0.152714	-0.0249261	-0.143811	100000
TFAP2Avar3	0	0	0	0	100000
TFAP2B	0	-0.0796395	-0.0559005	-0.166076	100000
TFAP2Bvar2	0	-0.152901	-0.388799	-0.129944	100000
TFAP2Bvar3	0	0	0	0	100000
TFAP2C	0	-0.0260629	-0.0579721	-0.122289	100000
TFAP2Cvar2	-0.0106446	-0.157599	-0.377457	-0.127599	98998
TFAP2Cvar3	0	0	0	0	100000
TFAP4	0	0	-0.343564	-0.0300947	68963
TFCP2	0	-0.13456	-0.514145	-0.19156	11273
TFE3	0	-0.0202389	-0.741137	-0.279683	41694
TFEB	0	-0.0623721	-0.50722	-0.27873	15350
TFEC	0	-0.0629196	-0.795078	-0.314396	15551
TGIF1	-0.105113	-0.125597	-0.411583	-0.0575525	13059
TGIF2	0	-0.374826	-0.206931	-0.393215	18329
THAP1	0	-0.0647878	-0.409355	-0.206074	100000
TP53	0	0	0	0	25683
TP63	0	0	0	0	2427
TP73	0	0	0	0	75368
Twist2	0	-0.102311	-0.177003	0.204284	8049
USF1	0	-0.0725966	-0.695613	-0.268885	23321
USF2	0	-0.0575874	-0.761495	-0.374624	28805
Vdr	0	-0.16537	0	-0.0590536	49358
VENTX	0.544578	0	0.108835	-0.245272	1067
XBP1	0	-0.20663	-0.214126	-0.100271	38710
YY1	0	0	-0.307263	-0.0901862	29260
YY2	0	-0.154573	-0.411571	-0.137551	50184
ZBED1	0	0	-0.371733	-0.196815	3716
ZBTB18	0	-0.294818	0.0206923	-0.0378371	48260
ZBTB33	0	0	0	0	88303
ZBTB7A	0	-0.00278689	-0.431045	-0.160649	90593
ZBTB7B	0	-0.219334	0.0309941	-0.0358533	61478
ZBTB7C	0	-0.138617	0	-0.0732344	70560
ZEB1	-0.191129	-0.203366	-0.430211	-0.0937174	100000
Zfx	0	-0.0639295	-0.510794	-0.28978	100000
ZIC1	-0.041636	0	-0.161041	-0.0655647	100000
ZIC3	-0.0724745	0	-0.288929	-0.0444707	100000
ZIC4	-0.0342626	0	-0.0749224	-0.0545887	100000
ZNF143	0	0	-0.523105	-0.121142	16593
ZNF263	0	-0.251745	0.0285746	-0.114059	26204
ZNF354C	0	-0.152395	-0.512167	-0.348998	100000
ZNF410	0	-0.0177737	0	0.0501994	932
Znf423	0.0217565	-0.27527	0	-0.245718	14042
ZNF740	0	-0.0953912	0.301434	-0.354735	84985
