# Supplementary material for: Disruption of mesoderm formation during cardiac differentiation due to developmental exposure to 13-cis-retinoic acid
Source: Sci Rep. 2018 Aug 28;8:12960. doi: 10.1038/s41598-018-31192-0 (PMC6113333; doi:10.1038/s41598-018-31192-0)
Supplement: Supplementary file 11 — Supplementary Table 6 [file 41598_2018_31192_MOESM11_ESM.xlsx]

## Sheet: Sheet1
C15_HNF1B	H1_HNF1B	C15_SOX10	H1_SOX10	C15_NFIC	H1_NFIC
KIF5B	SYT2	STXBP3	EBF2	TSSC1	LINC00982
EPC1	KDM5B	CLCC1	CUEDC1	TRAPPC12	PRDM16
CCDC7	PCAT6	GPSM2	CUL4A	ADI1	ARHGEF16
ITGB1	LOC148709	WDR47	PCID2	RNASEH1	MEGF6
NRP1	RABIF	TAF13	DDX18	RNASEH1-AS1	TPRG1L
PARD3	KLHL12	TMEM167B	CCDC93	RPS7	WRAP73
PARD3-AS1	ADIPOR1	SCARNA2	INSIG2	COLEC11	TP73
CUL2	CYB5R1	C1orf194	GBE1	LINC01249	TP73-AS1
CREM	TMEM183A	KIAA1324	CORO1C	LINC01248	SMIM1
CCNY	TMEM183B	SARS	CENPJ	SOX11	LRRC47
FZD8	PPFIA4	FSTL4	GAB3	PKNOX1	CEP104
ZNF248	ADORA1	POTEE	DKC1	CBS	DFFB
ZNF33BP1	CHI3L1	LOC440910	MPP1	U2AF1	C1orf174
ZNF25	BTG2	ANKRD20A9P	MAGI1	CRYAA	ACOT7
ZNF33A	FMOD	LOC101928697	KCNE5	GTF2H2C	ESPN
ZNF37A	OPTC	MPHOSPH8	ACSL4	GTF2H2C_2	PLEKHG5
HSD17B7P2	ATP2B4	PSPC1	CAND1.11	LOC100272216	TNFRSF25
LINC00999	ZBED6	ZMYM5	LIMCH1	GUSBP3	NOL9
LOC441666	ZC3H11A	ZMYM2	ATG7	GTF2H2B	TAS1R1
CCNYL2	SNRPE	WNT8A	VGLL4	LOC441081	ZBTB48
LINC00839	SOX13	NME5	C1orf233	SMA4	KLHL21
ZNF37BP	ETNK2	BRD8	MIB2	SMA5	PHF13
ZNF33B	REN	CDC23	MMP23B	TLE1	DNAJC11
BMS1	GOLT1A	KIF20A	CDK11A	PIK3R1	THAP3
RET	PLEKHA6	BMP8B	CDK11B	SLC30A5	CAMTA1
CSGALNACT2	PPP1R15B	OXCT2	SLC35E2B	PPM1H	UTS2
RASGEF1A	PIK3C2B	PPIE	SNHG1	SHROOM4	TNFRSF9
HNRNPF	MDM4	TRIT1	SLC3A2	NUDT10	PARK7
ZNF487	LRRN2	MYCL	MTX3	NUDT11	ERRFI1
NCAM1	NFASC	MFSD2A	THBS4	GSPT2	CASZ1
TTC12	CNTN2	CAP1	SERINC5	MAGED1	DDI2
DRD2	TMEM81	ARHGAP24	MYCBP2	CSAD	RSC1A1
ZW10	RBBP5	SDK2	USP9X	ZNF740	PLEKHM2
USP28	DSTYK	YIPF6	DDX3X	ITGB7	SLC25A34
HTR3A	TMCC2	STARD8	ITPRIP	FHOD3	FBLIM1
ZBTB16	NUAK2	ZNF423	PLEKHB1	KIAA1328	UQCRHL
NNMT	KLHDC8A	NUP62CL	RAB6A	TPGS2	FLJ37453
C11orf71	LEMD1	ELL2	MRPL48	ZNRF3	SPEN
RBM7	BLACAT1	PCSK1	COA4	ZNRF3-AS1	EPHA2
REXO2	CDK18	ARSB	PAAF1	STXBP5	ARHGEF19
CADM1	LOC284578	KDR	TENM4	STXBP5-AS1	RSG1
LINC00900	MFSD4	SRD5A3	ZNF3	SAMD5	FBXO42
BUD13	ELK4	TMEM165	ZSCAN21	SASH1	SZRD1
ZPR1	SLC45A3	CLOCK	COPS6	GOLGA2	NECAP2
APOA1	NUCKS1	NMU	PPP1R15B	SWI5	CROCCP3
SIK3	RAB29	ATG7	PIK3C2B	TRUB2	LAPTM5
PAFAH1B2	SLC41A1	VGLL4	ING1	COQ4	SDC3
SIDT2	FAM72A	NKD2	ZNF519	CERCAM	PUM1
TAGLN	SRGAP2	GALM	ANKRD20A5P	GLE1	NKAIN1
PCSK7	SRGAP2C	SRSF7	CXADRP3	ODF2	SNRNP40
BACE1	IKBKE	GEMIN6	POTEC	SLC27A4	ZCCHC17
RNF214	RASSF5	DHX57	LINC01515	SPTAN1	FABP3
CEP164	EIF2D	MORN2	CTNNA3	URM1	SERINC2
FXYD6	DYRK3	ARHGEF33	LOC101928961	WDR34	TINAGL1
TMPRSS13	MAPKAPK2	SOS1	LRRTM3	NHSL2	KIAA0319L
SCN4B	C1orf116	MXD4	PHC2	RGAG4	NCDN
MPZL3	YOD1	ZFYVE28	ZSCAN20	FLJ44635	TFAP2E
MPZL2	PFKFB2	NPL	SPN	ERCC6L	PSMB2
ATP5L	CD55	DHX9	QPRT	PIN4	C1orf216
UBE4A	CR2	RANBP17	CCDC120	RPS4X	CLSPN
IFT46	CR1L	GFPT1	PRAF2	CITED1	AGO4
KMT2A	CD46	NFU1	WDR45	HDAC8	AGO1
TMEM25	CD34	AAK1	GPKOW	PHKA1	AGO3
ZFP36L1	PLXNA2	UNC5C	FAM127B	FAM226A	TEKT2
ACTN1	KIF5B	BMPER	SMIM10L2B	NAP1L6	ADPRHL2
DCAF5	EPC1	HOMER2	PDE11A	NAP1L2	COL8A2
EXD2	CCDC7	C15orf40	MAN2A1	CDX4	MAP7D1
GALNT16	ITGB1	FAM103A1	TMEM232	CHIC1	TRAPPC3
ERH	NRP1	BTBD1	SLC25A46	FTX	DMAP1
SLC39A9	PARD3	RALGDS	TSLP	JPX	ERI3
CCDC177	PARD3-AS1	TRIM2	WDR36	SLC16A2	ERI3-IT1
SUSD6	CUL2	OPCML	CAMK4	RLIM	RNF220
SRSF5	CREM	CCDC126	42987	KIAA2022	TMEM53
SLC10A1	CCNY	ARL15	C1QL3	ABCB7	C1orf228
SMOC1	FZD8	SNX18	PTER	UPRT	KIF2C
SLC8A3	ZNF248	DCLK1	RSU1	ZDHHC15	RPS8
COX16	ZNF33BP1	NBEA	CUBN	TTC3P1	BEST4
SYNJ2BP	ZNF25	IPCEF1	CASZ1	PBDC1	PLK3
ADAM21	ZNF33A	CNKSR3	LSM6	MAGEE1	BTBD19
ADAM20P1	ZNF37A	SCAF8	SLC10A7	THSD1	EIF2B3
ADAM20	HSD17B7P2	KCNMB4	SHPK	VPS36	ZYG11B
MED6	LINC00999	PRKAR2A-AS1	TRPV1	CKAP2	ZYG11A
TTC9	LOC441666	SLC25A20	CTNS	FRZB	ECHDC2
MAP3K9	CCNYL2	ARIH2	EMC6	NCKAP1	SCP2
PCNX	LINC00839	P4HTM	P2RX5	DUSP19	PODN
LOC145474	ZNF37BP	DALRD3	P2RX5-TAX1BP3	NUP35	C1orf123
SIPA1L1	ZNF33B	NDUFAF3	TAX1BP3	ZNF804A	CPT2
RGS6	NCAM1	WDR6	GSG2	FSIP2	LRP8
DPF3	TTC12	IMPDH2	ITGAE	LOC101927196	MAGOH
DCAF4	DRD2	QRICH1	C17orf85	LINC01473	LOC105378732
ZFYVE1	ZW10	QARS	CAMKK1	DFNA5	GLIS1
RBM25	USP28	USP19	ROR2	OSBPL3	SERBP1
PSEN1	HTR3A	LAMB2	GRIP2	CYCS	GADD45A
PAPLN	ZBTB16	TJAP1	SLC6A6	C7orf31	ADGRL2
NUMB	NNMT	YIPF3	UNC93B1	NFE2L3	AHCYL1
ACOT1	C11orf71	POLR1C	LOC100288778	HNRNPA2B1	STRIP1
C14orf169	RBM7	XPO5	INPP5A	CBX3	ALX3
ACOT2	REXO2	GTPBP2	NARF	SNX10	KCNC4
ACOT4	CADM1	POLH	FOXK2	LOC441204	RBM15
ACOT6	LINC00900	MAD2L1BP	WDR45B	CDK11A	SLC16A4
DNAL1	BUD13	RSPH9	RAB40B	CDK11B	LAMTOR5
PNMA1	ZPR1	MRPS18A	FN3KRP	SLC35E2B	PROK1
ELMSAN1	APOA1	RNF220	FN3K	SLC35E2	KCNA3
PTGR2	SIK3	ZBED6	TBCD	NADK	ANKRD35
ZNF410	PAFAH1B2	ZC3H11A	B3GNTL1	GNB1	GNRHR2
COQ6	SIDT2	SNRPE	METRNL	TMEM52	HFE2
FAM161B	TAGLN	ADCK3	RPL23AP87	ANKRD20A12P	LIX1L
ENTPD5	PCSK7	CDC42BPA	EDN3	LINC01138	NBPF10
ALDH6A1	BACE1	ZNF678	FGFR1	FAM72C	NBPF12
CCDC176	RNF214	CTIF	APP	FAM72D	NOTCH2NL
LIN52	CEP164	SMAD7	TMEM88	ANKRD35	PDE4DIP
ABCD4	FXYD6	EGLN2	CYB5D1	GNRHR2	PDZK1
VRTN	TMPRSS13	MIA-RAB4B	NAA38	HFE2	PFN1P2
SYNDIG1L	SCN4B	RAB4B	CHD3	LIX1L	PIAS3
NPC2	MPZL3	CYP2B7P	LOC284023	NBPF10	POLR3C
BBS4	MPZL2	CYP2B6	KCNAB3	NBPF12	POLR3GL
ADPGK	ATP5L	NOP56	TRAPPC1	NOTCH2NL	RBM8A
ADPGK-AS1	UBE4A	IDH3B	CNTROB	PDE4DIP	RNF115
NEO1	IFT46	EBF4	DLL1	PDZK1	SEC22B
HCN4	KMT2A	CPXM1	FAM120B	PFN1P2	TXNIP
NPTN	TMEM25	PCED1A	ADCK2	PIAS3	FAM189B
NPTN-IT1	ARCN1	PTPRA	NDUFB2	POLR3C	SCAMP3
CD276	PHLDB1	VPS16	BRAF	POLR3GL	CLK2
C15orf59	DDX6	MRPS26	WASIR2	RBM8A	HCN3
C15orf59-AS1	BCL9L	AVP	POLR3K	RNF115	PKLR
LOXL1	UPK2	FASTKD5	SNRNP25	SEC22B	FDPS
LOXL1-AS1	RPS25	UBOX5	RHBDF1	TXNIP	RUSC1
STOML1	TRAPPC4	LZTS3	MPG	EPHX1	RUSC1-AS1
PML	SLC37A4	DDRGK1	NPRL3	TMEM63A	ASH1L
GOLGA6A	HYOU1	ITPA	HBQ1	LEFTY1	MSTO1
LOC283731	VPS11	SLC4A11	LUC7L	PYCR2	YY1AP1
ISLR2	HMBS	C20orf194	ITFG3	LEFTY2	DAP3
ISLR	H2AFX	ATRN	RGS11	SDE2	GON4L
STRA6	DPAGT1	ADAM33	ELMSAN1	H3F3A	SEMA4A
CCDC33	C2CD2L	HSPA12B	ADAMTS9	H3F3AP4	SLC25A44
CYP11A1	HINFP	C20orf27	ADAMTS9-AS1	ACBD3	IQGAP3
LOC729739	NLRX1	CENPB	ADAMTS9-AS2	MIXL1	APOA1BP
SEMA7A	CCDC153	CDC25B	DLGAP2	SLC9A7P1	GPATCH4
UBL7	CBL	AP5S1	NR0B1	LOC643770	BCAN
UBL7-AS1	MCAM	MAVS	GK	TMPO	NES
ARID3B	RNF26	PANK2	TAB3	SLC25A3	CRABP2
CLK3	C1QTNF5	PBRM1	WWTR1	IKBIP	ISG20L2
EDC3	USP2	GLT8D1	COMMD2	ANKS1B	RRNAD1
CSK	THY1	GNL3	RNF13	APAF1	MRPL24
CPLX3	PVRL1	SPCS1	PFN2	UHRF1BP1L	HDGF
ULK3	LOC102724301	EPHB3	LOC646903	GOLGA2P5	PRCC
SCAMP2	OAF	FSCN1	TSC22D2	ACTR6	NTRK1
MPI	POU2F3	ROR2	OGDH	DEPDC4	SH2D2A
FAM219B	TMEM136	SH3BP4	ANKDD1B	SCYL2	PEAR1
COX5A	ARHGEF12	TRIP11	PPDPF	GAS2L3	ARHGEF11
RPP25	GRIK4	ATXN3	PTK6	LOC101929567	ETV3
SCAMP5	TBCEL	NDUFB1	C20orf195	ID2-AS1	KIRREL
PPCDC	TECTA	CPSF2	HELZ2	ID2	CD1D
C15orf39	SLC41A2	LPPR1	GMEB2	RSPH3	ITLN2
GOLGA6C	C12orf45	FOXK1	STMN3	SOD2	LOC101928372
COMMD4	ALDH1L2	SKI	AKAP11	WTAP	F11R
NEIL1	LOC414300	PPP2R2C	ADGRL2	ACAT2	TSTD1
MAN2C1	KIAA1033	C12orf56	L1CAM	TCP1	USF1
SIN3A	APPL2	XPOT	AVPR2	MRPL18	ARHGAP30
PTPN9	KCCAT198	TBK1	CAPS2	BRINP1	KLHDC9
SNUPN	C12orf75	RASSF3	GLIPR1L1	CDK5RAP2	DEDD
IMP3	NUAK1	GNS	CHCHD3	MEGF9	NIT1
SNX33	CKAP4	TBC1D30	CCDC85C	FBXW2	PFDN2
CSPG4	TCP11L2	KIRREL3	CCNK	LOC100288842	UFC1
UBE2Q2	POLR3B	MXRA8	LOC101928978	PSMD5	USP21
FBXO22	RFX4	MPP5	NXN	PSMD5-AS1	PPOX
FBXO22-AS1	RIC8B	ATP6V1D	TIMM22	PHF19	B4GALT3
NRG4	TMEM263	EIF2S1	ABR	TRAF1	ADAMTS4
C15orf27	MTERF2	TENM3	RHOXF1-AS1	C5	NDUFS2
ETFA	CRY1	DCTD	NKAPP1	CFP	APOA2
ISL2	BTBD11	PGAM1	ZBTB33	ELK1	TOMM40L
SCAPER	PWP1	EXOSC1	TMEM255A	UXT	PCP4L1
GYPC	LOC101929162	ZDHHC16	CCNG2	BICD2	MPZ
BIN1	PRDM4	MMS19	STRA6	ANKRD19P	CFAP126
CYP27C1	LOC728739	UBTD1	SDK2	ZNF484	SDHC
ERCC3	WSCD2	HOGA1	WDR4	AKAP5	LOC102724601
MAP3K2	CMKLR1	MORN4	NDUFV3	MTHFD1	RABGAP1L
PROC	FICD	PI4K2A	ERVH48-1	SYNE2	CACYBP
IWS1	SART3	AVPI1	PKNOX1	ZBTB1	MRPS14
LIMS2	ISCU	IGBP1	CBS	HSPA2	KIAA0040
SFT2D3	TMEM119	SLC15A1	U2AF1	PPP1R36	PPP1R15B
WDR33	CORO1C	NEK4	CRYAA	TWIST2	PIK3C2B
POLR2D	SSH1	DNAJC11	LOC729348	HDAC4	MDM4
AMMECR1L	USP30	THAP3	MEIS1-AS3	NDUFA10	LIN9
SAP130	ALKBH2	FXR2	MEIS1	FRK	PARP1
UGGT1	UNG	SAT2	MEIS1-AS2	COL10A1	C1orf95
HS6ST1	ACACB	SHBG	LOC100507073	NT5DC1	ITPKB
LOC101927881	FOXN4	ATP1B2	LOC101927577	TSPYL4	PSEN2
FAR2P1	KCTD10	TP53	LOC101060019	TSPYL1	ADCK3
POTEF	UBE3B	WRAP53	INPP5D	DSE	CDC42BPA
CCDC74B	MMAB	EFNB3	ATG16L1	FAM26F	ZNF678
MZT2B	MVK	PREX1	SCARNA5	FAM26E	CUBN
SMPD4	FAM222A	LRAT	SCARNA6	RWDD1	TRDMT1
CCDC115	TRPV4	RBM46	DGKD	RSPH4A	VIM
IMP4	GLTP	NPY2R	USP40	ZUFSP	CHST3
PTPN18	TCHP	MAP9	ZNF674	KPNA5	SPOCK2
FAR2P2	GIT2	GUCY1A3	PBX1	FAM162B	ANAPC16
CFC1B	ANKRD13A	GUCY1B3	CLCN5	RFX6	ASCC1
CFC1	C12orf76	CTSO	RNF220	VGLL2	DDIT4
AMER3	IFT81	CAMTA1	INVS	DCBLD1	DNAJB12
ARHGEF4	ATP2A2	ZNF165	TEX10	GOPC	MICU1
FAM168B	ANAPC7	ZSCAN12P1	PON2	ARMC9	KAT6B
PLEKHB2	ARPC3	ZSCAN16	PKP4	B3GNT7	CNNM1
POTEE	FAM216A	ZSCAN16-AS1	DAPL1	NCL	GOT1
LOC440910	GPN3	CKMT2	CSDE1	LINC00471	LINC01475
CCDC74A	VPS29	CKMT2-AS1	SIKE1	NMUR1	NKX2-3
LOC150776	RAD9B	RASGRF2	TSHB	RBM6	SLC25A28
MZT2A	PPTC7	SSBP2	TSPAN2	RBM5	COX15
ANKRD30BL	HVCN1	ZCCHC9	SCHLAP1	RBM5-AS1	CUTC
GPR39	TCTN1	RPTOR	SPDYE6	SEMA3F	ENTPD7
LYPD1	PPP1CC	WASIR2	LOC100289561	SLC38A3	TRIM8
CSTA	MYL2	POLR3K	LOC100630923	GNAI2	ARL3
CCDC58	LINC01405	SNRNP25	PRKRIP1	SEMA3B	SFXN2
FAM162A	CUX2	RHBDF1	ALKBH4	IFRD2	WBP1L
WDR5B	FAM109A	MPG	ORAI2	HYAL3	AS3MT
KPNA1	SH2B3	NPRL3	SRRM4	NAT6	C10orf32
DTX3L	ATXN2	HBQ1	KCNJ10	HYAL1	CNNM2
PARP9	BRAP	LUC7L	IGSF8	AMOTL1	NT5C2
PARP15	ACAD10	ITFG3	ATP1A2	CWC15	INA
PARP14	DLEU7	RGS11	CASQ1	KDM4D	PCGF6
HSPBAP1	DLEU7-AS1	GTF2IRD2	PEA15	SRSF8	GRK5
DIRC2	RNASEH2B	STAG3L2	DCAF8	ENDOD1	RGS10
LOC100129550	RNASEH2B-AS1	WASH1	PEX19	SESN3	TIAL1
SEMA5B	LINC00371	CHCHD6	COPA	FAM76B	BAG3
PDIA5	FAM124A	PRMT8	NCSTN	CEP57	INPP5F
SEC22A	INTS6	THCAT155	CCND2	MTMR2	MCMBP
ADCY5	INTS6-AS1	SIL1	IFRD2	MAML2	SEC23IP
HACD2	WDFY2	ZNF883	HYAL3	CCDC82	WDR11
MYLK	DHRS12	ZFP37	NAT6	JRKL	WDR11-AS1
CCDC14	ATP7B	SLC31A2	HYAL1	FAM210B	FGFR2
KALRN	ALG11	FKBP15	KDR	AURKA	ATE1
HRASLS	UTP14C	SLC31A1	SRD5A3	CSTF1	ATE1-AS1
MGC2889	LOC101929657	CNTNAP5	TMEM165	RTFDC1	NSMCE4A
ATP13A4	NEK3	RPS6KA5	CLOCK	FAM209B	TACC2
OPA1	NEK5	C14orf159	NMU	TFAP2C	CPXM2
HES1	MRPS31P5	GPR68	ZSCAN31	BMP7	CHST15
LOC100505920	THSD1	CCDC88C	PCLO	RAE1	OAT
ATP13A3	VPS36	NEK1	NEIL2	RBM38	NKX1-2
LINC00884	CKAP2	CLCN3	FDFT1	CTCFL	LHPP
TMEM44	HNRNPA1L2	C4orf27	NRG1	NKILA	FAM53B
TMEM44-AS1	SUGT1	ARL3	RTN4RL2	PMEPA1	METTL10
LSG1	LECT1	PTPRG	SLC43A1	PPP4R1L	MGMT
FAM43A	PCDH8	PTPRG-AS1	TIMM10	RAB22A	EBF3
XXYLT1	LINC00458	SHISA4	SMTNL1	VAPB	CTAGE7P
ACAP2	ZFP36L1	LMOD1	UBE2L6	APCDD1L	LINC00959
PPP1R2	ACTN1	TIMM17A	TSC22D1	APCDD1L-AS1	GLRX3
LINC00969	DCAF5	RNPEP	TSC22D1-AS1	NPEPL1	TCERG1L
SDHAP2	EXD2	ELF3	ANTXR2	STX16	PPP2R2D
MUC20	GALNT16	ARL8A	GJB7	STX16-NPEPL1	BNIP3
MUC4	ERH	MET	SMIM8	GNAS	JAKMIP3
TNK2	SLC39A9	CAPZA2	C6orf163	NELFCD	DPYSL4
SDHAP1	CCDC177	ST7	42795	CTSZ	STK32C
TFRC	SUSD6	ST7-AS1	AMIGO2	TUBB1	LRRC27
ZDHHC19	SRSF5	ST7-AS2	PCED1B	ATP5E	PWWP2B
SLC51A	SLC10A1	ST7-OT4	RPAP3	SLMO2	INPP5A
PCYT1A	SMOC1	WNT2	RAPGEF3	PPP1R15B	NKX6-2
TCTEX1D2	SLC8A3	CFTR	HDAC7	PIK3C2B	KNDC1
TM4SF19-AS1	COX16	CTTNBP2	SLC48A1	MDM4	UTF1
UBXN7	SYNJ2BP	LSM8	TRAK1	BCL2L2	VENTX
RNF168	ADAM21	ANKRD7	CCK	BCL2L2-PABPN1	ADAM8
WDR53	ADAM20P1	RAP2A	LOC101928794	PABPN1	TUBGCP2
FBXO45	ADAM20	COL5A1	MAST4	SLC22A17	ZNF511
LINC01063	MED6	PCA3	LOC101928858	EFS	FUOM
NRROS	TTC9	PRUNE2	HPS5	IL25	ECHS1
CEP19	MAP3K9	FOXB2	GTF2H1	CMTM5	PAOX
PIGX	PCNX	THSD1	LDHA	MYH6	MTG1
PAK2	LOC145474	SLC35F1	LDHC	MHRT	SPRN
SENP5	SIPA1L1	TDRD7	DPY19L1	MYH7	CYP2E1
NCBP2	RGS6	NCBP1	DPY19L2P1	ABT1	KCNA4
NCBP2-AS2	DPF3	TMOD1	TBX20	ZNF322	ARL14EP
MFI2	DCAF4	TSTD2	HERPUD2	GUSBP2	MPPED2
MFI2-AS1	ZFYVE1	RBM47	ADGRL3	LINC00240	DCDC5
DLG1	RBM25	FNBP1L	HUS1	LOC100270746	DCDC1
BDH1	PSEN1	RGS7BP	C7orf57	HIST1H2BJ	DNAJC24
LOC220729	PAPLN	FAM159B	SOGA3	HIST1H2AG	IMMP1L
FYTTD1	NUMB	SREK1IP1	IGDCC3	HIST1H2BK	ELP4
KIAA0226	ACOT1	SCHLAP1	NIPBL-AS1	HIST1H4I	PRDM11
LRCH3	C14orf169	UXS1	NIPBL	HIST1H2AH	SYT13
RPL35A	ACOT2	ST6GAL2	C5orf42	PRSS16	LOC101928812
LMLN	ACOT4	TIAM1	NUP155	ZNF204P	CHST1
FAM157A	ACOT6	EXTL3	WDR70	ZNF391	F2
NPY	DNAL1	INTS9	GDNF	ZNF184	CKAP5
MPP6	PNMA1	HMBOX1	GDNF-AS1	ITGB1BP2	LRP4
DFNA5	ELMSAN1	LEF1	HOMEZ	NONO	LRP4-AS1
OSBPL3	PTGR2	LEF1-AS1	RNF212B	OGT	ARFGAP2
CYCS	ZNF410	PPP1R14B	PPP1R3E	TAF1	C11orf49
C7orf31	COQ6	SCN8A	BCL2L2	ZMYM3	CCDC86
NFE2L3	FAM161B	FIGNL2	BCL2L2-PABPN1	CXorf40A	PTGDR2
HNRNPA2B1	ENTPD5	TOX	PABPN1	TMEM185A	PRPF19
CBX3	ALDH6A1	VDAC2	PCDH11Y	CXorf40B	TMEM109
SNX10	CCDC176	COMTD1	SLC35B2	LINC00894	SLC15A3
LOC441204	LIN52	ZNF503	NFKBIE	THRAP3	TMEM132A
SKAP2	ABCD4	ZNF503-AS2	TMEM151B	SH3D21	VPS37C
HOXA1	VRTN	LOC101929234	MAMDC2	EVA1B	PGA3
HOTAIRM1	SYNDIG1L	IFT57	SMC5	STK40	PGA5
HOXA2	NPC2	MYH15	C8orf76	LSM10	VWCE
HOXA3	KCNJ12	DZIP3	ZHX1	OSCP1	DDB1
HOXA4	C17orf51	KIAA1524	ATAD2	MRPS15	TKFC
HOXA-AS2	WSB1	DPPA2	PIK3R3	GRIK3	TMEM138
HOXA5	KSR1	DPPA4	LURAP1	GAB3	TMEM216
HOXA6	NOS2	CNTLN	POMGNT1	DKC1	CPSF7
HOXA7	LYRM9	TMEM18	LRRC41	MPP1	SDHAF2
HOXA-AS3	NLK	LIN28A	RAD54L	F8	PPP1R32
HOXA13	PYY2	DHDDS	UQCRH	F8A1	LRRC10B
EVX1	IFT20	LOC101928324	NSUN4	FUNDC2	SYT7
HIBADH	TMEM97	HMGN2	FAAH	CMC4	DAGLA
TSL	POLDIP2	SPIN1	LINC01560	BRCC3	MYRF
TAX1BP1	TMEM199	ZNF674	ZNF41	VBP1	TMEM258
JAZF1	TNFAIP1	GLRA1	ARAF	RAB39B	FEN1
CREB5	VTN	LOC101929128	SYN1	CLIC2	FADS1
LOC728743	SARM1	TNKS	TIMP1	TMLHE	FADS2
GIMAP8	SLC46A1	LINC00599	CFP	HEXIM2	NAA40
GIMAP4	SLC13A2	MSRA	ELK1	FMNL1	COX8A
GIMAP6	UNC119	LOC101928161	UXT	MAP3K14	OTUB1
GIMAP2	PIGS	NCKAP5	AGO1	MAP3K14-AS1	MACROD1
GIMAP5	ALDOC	ELMO1	AGO3	LRRC37A4P	FAT3
TMEM176A	SPAG5	TMEM163	UTY	ADGRL2	SLC36A4
TMEM176B	KIAA0100	CCNT2-AS1	RCC1	BASP1P1	CCDC67
KCNH2	SGK494	CCNT2	SNHG3	SGCG	SMCO4
ATG9B	SDF2	XXYLT1	SNORA73B	SACS	CEP295
NOS3	SUPT6H	ERH	SNHG12	LINC00327	SCARNA9
ABCB8	PROCA1	SLC39A9	SNORA61	TNFRSF19	SNORA25
ASIC3	RAB34	KIF21B	TRNAU1AP	MIPEP	SNORA1
CDK5	RPL23A	LIMS1	RAB42	TRAK1	SNORA8
SLC4A2	NEK8	PCDH11X	TAF12	CCK	SNORA18
FASTK	TRAF4	DCAF16	RNU11	VIPR1	SNORA40
TMUB1	FAM222B	LCORL	GMEB1	GLYATL2	TAF1D
AGAP3	ERAL1	NCAPG	YTHDF2	GLYATL1	C11orf54
GBX1	FLOT2	LAMB2P1	OPRD1	LOC283194	MED17
ABCF2	DHRS13	CCDC71	INHBC	FAM111B	VSTM5
CHPF2	PHF12	KLHDC8B	INHBE	LOC101927204	HEPHL1
SMARCD3	SEZ6	SIN3A	ARHGAP9	FAM111A	PANX1
NUB1	PIPOX	PTPN9	GLI1	DTX4	GPR83
WDR86	MYO18A	KIAA0754	DDIT3	MPEG1	MRE11A
WDR86-AS1	NUFIP2	MACF1	MARS	OSBP	ANKRD49
CRYGN	TAOK1	42797	DCTN2	PATL1	FUT4
RHEB	ABHD15	TAF8	MBD6	OR10V2P	AMOTL1
PRKAG2	TP53I13	C6orf132	KIF5A	STX3	CWC15
GALNT11	GIT1	GFRA3	PIP4K2C	MRPL16	KDM4D
KMT2C	ANKRD13B	CDC25C	DTX3	KLF7	SRSF8
LINC01003	CORO6	FAM53C	ARHGEF25	CYP4F29P	ENDOD1
XRCC2	SSH2	SLAIN1	B4GALNT1	ANKRD20A11P	SESN3
ACTR3B	NSRP1	EDNRB	GPX7	RBM11	FAM76B
DPP6	BLMH	EDNRB-AS1	COA7	HSPA13	CEP57
PAXIP1	CPD	PRR5L	ZYG11B	LOC388813	MTMR2
PAXIP1-AS2	GOSR1	TRAF6	ABHD16B	SAMSN1	MAML2
PAXIP1-AS1	LRRC37BP1	SEMA3A	TPD52L2	NRIP1	CCDC82
INSIG1	SH3GL1P2	GUCA1A	DNAJC5	USP25	JRKL
CNPY1	SUZ12P1	GUCA1B	UCKL1	MIR99AHG	HYLS1
LOC100506302	CRLF3	CHCHD3	ZNF512B	LINC01549	PUS3
RBM33	ATAD5	C15orf41	C3orf18	CXADR	DDX25
SHH	TEFM	CSNK1A1P1	HEMK1	BTG3	CDON
LINC01006	DPRXP4	TMEM44	CISH	C21orf91	RPUSD4
C7orf13	RNF135	TMEM44-AS1	MAPKAPK3	CHODL	FAM118B
RNF32	EVI2A	LSG1	FSCN1	LOC101927797	SRPR
LMBR1	EVI2B	FAM43A	EHMT1	NCAM2	FOXRED1
NOM1	NF1	TMEM132C	LRRK1	D21S2088E	TIRAP
MNX1	RAB11FIP4	SUPT3H	LOC645166	MIR155HG	DCPS
MNX1-AS1	COPRS	GMDS-AS1	NBPF15	LINC00515	ST3GAL4-AS1
UBE3C	UTP6	LINC01600	NBPF8	MRPL39	ST3GAL4
DNAJB6	SUZ12	EDA	SLC25A15	JAM2	KIRREL3
PTPRN2	LRRC37B	SMIM10	TPTE2P5	ATP5J	CCDC77
NCAPG2	SH3GL1P1	FAM127C	ELF1	GABPA	KDM5A
ESYT2	RHOT1	NCOA1	WBP4	SMN1	SCAF11
WDR60	RHBDL3	ADCY3	KBTBD6	SMN2	SLC38A1
VIPR2	C17orf75	CENPO	KBTBD7	EGFL7	SLC38A2
LINC01605	ZNF207	PTRHD1	LOC101929140	AGPAT2	LOC100288798
ZNF703	PSMD11	ZSCAN31	MTRF1	FAM69B	SLC38A4
ERLIN2	CDK5R1	FEM1A	DYNLT3	SNHG7	AMIGO2
LOC728024	MYO1D	PLIN3	CARHSP1	LCN10	PCED1B
PROSC	TMEM98	UHRF1	USP7	LCN15	RPAP3
ADGRA2	HAP1	KDM4B	C16orf72	TMEM141	RAPGEF3
BRF2	JUP	PTPRS	GLIDR	CCDC183	HDAC7
RAB11FIP1	P3H4	DDX1	KGFLP2	CCDC183-AS1	SLC48A1
EIF4EBP1	FKBP10	MYCN	GXYLT1P3	RABL6	TMEM106C
ASH2L	NT5C3B	MYCNOS	AQP7P3	C9orf172	COL2A1
STAR	KLHL11	FAM49A	PCIF1	PHPT1	PFKM
BAG4	ACLY	CIB4	ZNF335	MAMDC4	SENP1
LSM1	TTC25	NARF	KIAA1191	EDF1	ASB8
DDHD2	CNP	FOXK2	ARL10	TRAF2	CCDC184
PPAPDC1B	DNAJC7	WDR45B	NOP16	DAB2IP	OR10AD1
WHSC1L1	NKIRAS2	RAB40B	HIGD2A	ANGPTL2	ZNF641
LETM2	ZNF385C	FN3KRP	CLTB	RALGPS1	KANSL2
FGFR1	DHX58	FN3K	STX18-AS1	GPX1	CCNT1
TACC1	KAT2A	TBCD	HMGA2	RHOA	ADCY6
PLEKHA2	RAB5C	B3GNTL1	LOC100129940	TCTA	CACNB3
TM2D2	GHDC	METRNL	PTPRG	AMT	DDX23
ADAM9	STAT5B	RPL23AP87	PTPRG-AS1	NICN1	RND1
ADAM32	STAT5A	AGPAT5	RGS3	DAG1	CCDC65
IDO1	STAT3	GS1-24F4.2	ACACB	NDUFB4	FKBP11
C8orf4	PTRF	XKR5	FOXN4	RABL3	ARF3
ZMAT4	ATP6V0A1	DEFA6	KIAA0355	GTF2E1	WNT10B
SFRP1	NAGLU	KSR2	GPI	STXBP5L	WNT1
GOLGA7	HSD17B1	AP5B1	PDCD2L	POLQ	DDN
AGPAT6	COASY	OVOL1	UBA2	FBXO40	PRKAG1
GINS4	MLX	TNFAIP2	WTIP	HCLS1	KMT2D
ANK1	PSMC3IP	LINC00605	SCGB1B2P	GOLGB1	RHEBL1
KAT6A	FAM134C	EIF5	ZNF302	IQCB1	LMBR1L
AP3M2	TUBG1	WHSC1	ZNF181	EPHA2	TUBA1B
PLAT	TUBG2	KATNAL1	ZNF599	ARHGEF19	TUBA1A
IKBKB	PLEKHH3	VPS36	LOC400685	RSG1	TUBA1C
POLB	CCR10	CKAP2	ZNF30-AS1	FBXO42	PRPH
DKK4	CNTNAP1	LHFP	ZNF30	SZRD1	TROAP
VDAC3	EZH1	FAM127A	ZNF792	NECAP2	C1QL4
SLC20A2	RAMP2	ZNF638	GRAMD1A	CROCCP3	FAIM2
SMIM19	RAMP2-AS1	PLEKHG3	SCN1B	HAUS4	AQP5
THAP1	VPS25	SPTB	HPN	AJUBA	CSAD
RNF170	COA3	ATP6V1B2	HPN-AS1	C14orf93	ZNF740
HOOK3	BECN1	LZTS1	LGI4	CCNJL	ITGB7
FNTA	CNTD1	LZTS1-AS1	FXYD1	C1QTNF2	PPM1H
POMK	PSME3	LINC00858	FXYD7	ZBED8	SLC9A7P1
HGSNAT	AOC2	PCAT1	FXYD5	SLU7	LOC643770
SPIDR	AOC3	PRNCR1	LSR	PTTG1	TMPO
CEBPD	AARSD1	CCAT2	USF2	ATP10B	SLC25A3
PRKDC	PTGES3L	POU5F1B	FFAR1	GABRB2	IKBIP
MCM4	PTGES3L-AARSD1	SASH1	KRTDAP	GABRA1	ANKS1B
UBE2V2	RUNDC1	UBL7	DMKN	GABRG2	APAF1
EFCAB1	RPL27	UBL7-AS1	TMEM147	CCNG1	UHRF1BP1L
SNAI2	IFI35	ARID3B	TMEM147-AS1	NUDCD2	GOLGA2P5
SNTG1	VAT1	CLK3	HAUS5	HMMR	ACTR6
PCMTD1	RND2	EDC3	RBM42	HMMR-AS1	DEPDC4
ST18	BRCA1	CSK	ETV2	MAT2B	SCYL2
FAM150A	NBR2	SERPINH1	COX6B1	GTF2IRD2	GAS2L3
RB1CC1	LOC101929767	MAP6	UPK1A	STAG3L2	USP30
NPBWR1	NBR1	DGAT2	UPK1A-AS1	PAIP2	ALKBH2
OPRK1	TMEM106A	GPC6	ZBTB32	PROB1	UNG
PRRG1	LINC00910	TGDS	KMT2B	SPATA24	GLTP
XK	ARL4D	GNAI2	IGFLR1	DNAJC18	TCHP
DYNLT3	DHX8	ZNF675	U2AF1L4	ECSCR	GIT2
HYPM	ETV4	ZNF681	PSENEN	TMEM173	ANKRD13A
SYTL5	MEOX1	RPSAP58	LIN37	UBE2D2	C12orf76
SRPX	SOST	ZNF726	HSPB6	TIAM1	PEBP1
RPGR	DUSP3	ZNF254	PROSER3	SOD1	TAOK3
TSPAN7	MPP3	HAVCR1P1	ARHGAP33	SCAF4	SUDS3
MID1IP1	MPP2	CYYR1	GOLGA2	HUNK	SRRM4
BCOR	FAM215A	ADAMTS1	SWI5	NPIPB5	PRKAB1
ATP6AP2	NAGS	ADAMTS5	TRUB2	HS3ST2	CIT
CXorf38	TMEM101	RYK	COQ4	USP31	CCDC64
MED14	LSM12	AMOTL2	CERCAM	COG7	RAB35
USP9X	G6PC3	PARD3B	GLE1	GGA2	GCN1
DDX3X	HDAC5	LOC101928978	ODF2	EARS2	RPLP0
CASK	C17orf53	LRRK1	SLC27A4	UBFD1	MLEC
GPR82	ASB16	FYN	SPTAN1	NDUFAB1	UNC119B
MAOA	ASB16-AS1	FAM229B	URM1	PALB2	ACADS
MAOB	TMUB2	TUBE1	WDR34	DCTN5	SPPL3
EFHC2	ATXN7L3	LAMA4	SLC15A1	PLK1	HNF1A-AS1
FUNDC1	UBTF	GLI2	KCNQ1OT1	CHP2	C12orf43
KDM6A	RUNDC3A-AS1	NAV2	TOX	PRKCB	HNF1A
CXorf36	RUNDC3A	NAV2-AS2	CEP128	PCDH11Y	P2RX4
LOC401585	SLC25A39	NAV2-AS5	TSHR	CACNA1A	ZCCHC8
LINC01186	GRN	TUSC3	GTF3C1	CCDC130	RSRC2
KRBOX4	FAM171A2	MSR1	KIAA0556	MRI1	KNTC1
ZNF674	ITGA2B	CXXC5	XPO6	C19orf53	DENR
ZNF674-AS1	GYPC	LPAR6	ASS1	ZSWIM4	CCDC62
CHST7	BIN1	RB1	FBXO34	LOC284454	HIP1R
SLC9A7	CYP27C1	RCBTB2	ATG14	C19orf57	VPS37B
RP2	ERCC3	CYSLTR2	KTN1-AS1	CC2D1A	ABCB9
LINC01545	MAP3K2	ZNF275	KTN1	DCAF15	OGFOD2
JADE3	PROC	BGN	TM2D2	RFX1	ARL6IP4
RGN	IWS1	HAUS7	ADAM9	IL27RA	PITPNM2
NDUFB11	LIMS2	FAM58A	C6orf203	PALM3	MPHOSPH9
RBM10	SFT2D3	LOC105373383	BEND3	LOC113230	C12orf65
UBA1	WDR33	DUSP9	FGF13	SAMD1	CDK2AP1
CDK16	POLR2D	PNCK	FGF13-AS1	PRKACA	SBNO1
USP11	AMMECR1L	SLC6A8	MCF2	ASF1B	SETD8
ZNF157	SAP130	SMARCD1	ATP11C	ADGRL1	RILPL2
LINC01560	UGGT1	GPD1	LOC389895	LOC100507373	RILPL1
ZNF41	HS6ST1	COX14	SOX3	ADGRE5	SNRNP35
ARAF	LOC101927881	CERS5	LINC00632	DDX39A	LOC101927415
SYN1	FAR2P1	LIMA1	CDR1	PKN1	TMED2
TIMP1	POTEF	LARP4	LDOC1	PTGER1	DDX55
CFP	CCDC74B	LRRN1	SLITRK4	GIPC1	EIF2B1
ELK1	MZT2B	PTP4A2	NOCT	DNAJB1	GTF2H3
UXT	SMPD4	KHDRBS1	ELF2	TECR	TCTN2
ZNF81	CCDC115	FAM86EP	MGARP	NDUFB7	ATP6V0A2
ZNF182	IMP4	PABPC5	IQCA1	ADGRE2	CCDC92
ZNF630	PTPN18	PABPC5-AS1	ACKR3	ZNF333	LINC00943
SLC38A5	FAR2P2	NIN	RANBP17	SLC1A6	TMEM132C
FTSJ1	CFC1B	ABHD12B	NHSL2	ILVBL	SLC15A4
PORCN	CFC1	PYGL	RGAG4	SYDE1	GLT1D1
EBP	AMER3	TRIM9	LINC01355	NAA40	TMEM132D
TBC1D25	ARHGEF4	TMX1	HNRNPR	COX8A	LOC100190940
RBM3	FAM168B	TRIO	ZNF436	OTUB1	FZD10-AS1
WDR13	PLEKHB2	PLEKHG1	ZNF436-AS1	MACROD1	FZD10
SUV39H1	POTEE	ARHGEF4	RAG1	PCDH18	RIMBP2
HDAC6	LOC440910	FAM168B	C11orf74	SLC7A11	BASP1P1
PCSK1N	CCDC74A	PLEKHB2	COLGALT2	SLC7A11-AS1	SGCG
PQBP1	LOC150776	ZNF3	TSEN15	ING1	SACS
TIMM17B	MZT2A	ZSCAN21	SETBP1	ANKRD10	LINC00327
SLC35A2	ANKRD30BL	COPS6	LOC100996251	RYK	TNFRSF19
PIM2	GPR39	ANKDD1B	BCAR3	AMOTL2	MIPEP
OTUD5	LYPD1	CDC14B	LOC100129046	PSMB5	USP12
KCND1	ZNF804A	PTCHD2	DNTTIP2	CDH24	LINC00412
GRIPAP1	FSIP2	FBXO2	GCLM	ACIN1	RPL21
TFE3	LOC101927196	FBXO44	SPOCK1	C14orf119	RPL21P28
CCDC120	LINC01473	FBXO6	KCNMB4	SLC7A8	RASL11A
PRAF2	ZC3H15	MAD2L2	SPRYD7	CUBN	GTF3A
WDR45	ITGAV	DRAXIN	DLEU1	TRDMT1	MTIF3
GPKOW	FAM171B	SLC38A2	DLEU2	VIM	LNX2
PLP2	CALCRL	LOC100288798	TRIM13	CLYBL	POLR1D
PRICKLE3	TFPI	SLC38A4	UBQLN4	CLYBL-AS1	CDX2
SYP	LINC01090	FAM105A	LAMTOR2	CLYBL-AS2	URAD
CCDC22	GULP1	OTULIN	TNPO1	ITCH	FLT3
FOXP3	COL3A1	ANKH	NKTR	DYNLRB1	PAN3
PPP1R3F	COL5A2	LOC100130744	SEC22C	MAP1LC3A	PAN3-AS1
PAGE4	WDR75	CREB3L4	SS18L2	PIGU	FLT1
USP27X-AS1	SLC40A1	JTB	ZBTB47	TP53INP2	MEDAG
USP27X	ASNSD1	SLC39A1	FAM107A	NCOA6	HSPH1
CLCN5	ANKAR	RAB13	DNAJC11	GGT7	B3GLCT
DGKK	OSGEPL1	RPS27	THAP3	ACSS2	CCNA1
SHROOM4	ORMDL1	TPM3	SERBP1	GSS	SERTM1
NUDT10	PMS1	C1orf43	GADD45A	TRPC4AP	RFXAP
NUDT11	C2orf88	UBAP2L	ZMIZ1	SORCS2	SMAD9
GSPT2	HIBCH	HAX1	RPLP0	MANBA	ALG5
MAGED1	INPP1	ATP8B2	PXN	UBE2D3	EXOSC8
GPR173	MFSD6	IL6R	PXN-AS1	CISD2	SUPT20H
TSPYL2	NEMP2	EBLN3	FOS	SLC9B1	POSTN
KANTR	NAB1	ZCCHC7	JDP2	SLC9B2	TRPC4
KDM5C	GLS	NBPF3	FLVCR2	BDH2	INTS6-AS1
IQSEC2	STAT1	ALPL	UNC5B	CENPE	WDFY2
SMC1A	STAT4	CCDC186	ATP10B	TACR3	DHRS12
RIBC1	MYO1B	TDRD1	LPGAT1	STOX2	CLYBL
HSD17B10	NABP1	CCDC64	DTL	LOC101927919	CLYBL-AS1
HUWE1	TNS1	RAB35	INTS7	NUS1	CLYBL-AS2
PHF8	CXCR2	GCN1	PPP2R5A	FAM71F1	ZIC5
FAM120C	ARPC2	RPLP0	PNMAL2	CALU	ZIC2
WNK3	GPBAR1	PXN	CALM3	CCDC136	GGACT
TSR2	AAMP	PXN-AS1	DACT3	FLNC	PCCA
FGD1	PNKD	LPIN1	DACT3-AS1	ATP6V1F	IRS2
GNL3L	TMBIM1	PDXK	PRKD2	LOC100130705	COL4A1
MAGED2	CTDSP1	CSTB	FKRP	KCP	COL4A2
TRO	VIL1	RRP1	STRN4	TNPO3	RAB20
APEX2	USP37	AGPAT3	SLC1A5	TPI1P2	CARKD
ALAS2	RQCD1	AFF3	AP2S1	IRF2	CARS2
PAGE2B	PLCD4	GSTA4	ARHGAP35	DBN1	ING1
FAM104B	ZNF142	ICK	NPAS1	LIN9	ANKRD10
MAGEH1	BCS1L	FBXO9	TMEM160	PARP1	HAUS4
USP51	RNF25	PHF20	ZC3H4	C1orf95	AJUBA
AMD1	STK36	SCAND1	SAE1	ITPKB	C14orf93
CDK19	TTLL4	RAD51B	ACTR2	PSEN2	PSMB5
GTF3C6	CYP27A1	ASS1	SPRED2	ADCK3	CDH24
RPF2	FEV	IRF2	RGS7BP	CDC42BPA	ACIN1
SLC16A10	IHH	MARK2	FAM159B	ZNF678	C14orf119
KIAA1919	NHEJ1	RCOR2	SREK1IP1	PLP2	SLC7A8
REV3L	CNPPD1	CAND1.11	SOBP	PRICKLE3	HOMEZ
TRAF3IP2	FAM134A	ZFP14	CHST12	SYP	RNF212B
TRAF3IP2-AS1	ZFAND2B	ZFP82	LOC101927181	ATP5J2	BCL2L2
FYN	ABCB6	LOC728752	LFNG	BUD31	BCL2L2-PABPN1
FAM160B1	ATG9A	ZNF566	BRAT1	CPSF4	PABPN1
TRUB1	ANKZF1	ZNF260	ZFP36L1	PTCD1	SLC22A17
LOC102724589	GLB1L	ZNF529	LIMK1	ZNF789	EFS
ATRNL1	STK16	ZNF529-AS1	EIF4H	ZNF394	IL25
GFRA1	TUBA4A	ANK2	SCARB1	ZKSCAN5	CMTM5
CCDC172	DNAJB2	LOC645513	UBC	FAM200A	MYH6
C10orf82	PTPRN	PDE5A	DHX37	ZNF655	MHRT
HSPA12A	DNPEP	LOC100996694	CTIF	GS1-259H13.2	MYH7
ENO4	DES	MAD2L1	SMAD7	ZSCAN25	NGDN
SHTN1	SPEG	IGDCC3	TMEM260	CYP3A5	AP1G2
VAX1	GMPPA	STARD13	OTX2	CELSR3	JPH4
SLC18A2	ASIC4	RFC3	ZNF239	NCKIPSD	LOC102724814
PDZD8	CHPF	METTL24	ZNF485	IP6K2	THTPA
EMX2	TMEM198	CCDC130	ZNF32	PXN	ZFHX2
EMX2OS	OBSL1	MRI1	ZNF32-AS1	PXN-AS1	NRL
RAB11FIP2	INHA	C19orf53	ZNF32-AS2	SIRT4	PCK2
CASC2	STK11IP	ZSWIM4	PCDH17	MSI1	DCAF11
FAM204A	SLC4A3	LOC284454	TMEM72	COX6A1	FITM1
CACUL1	LOC388780	C19orf57	PLEKHG3	TRIAP1	EMC9
NANOS1	SNRPB	CC2D1A	CACNA2D1	GATC	PSME1
EIF3A	ZNF343	DCAF15	LOC101927356	SRSF9	PSME2
FAM45A	NOP56	RFX1	LMAN2L	DYNLL1	TSSK4
FAM45B	IDH3B	IL27RA	CNNM4	NRAV	CHMP4A
SFXN4	EBF4	PALM3	CNNM3	COQ5	MDP1
PRDX3	CPXM1	LOC113230	ANKRD23	RNF10	NEDD8
GRK5	PCED1A	SAMD1	FAR2P1	POP5	NEDD8-MDP1
RGS10	PTPRA	PRKACA	POTEF	CABP1	GMPR2
TIAL1	VPS16	ASF1B	CCDC74B	WFDC10B	TINF2
BAG3	MRPS26	ADGRL1	HYMAI	DNTTIP1	TGM1
INPP5F	AVP	LOC100507373	PLAGL1	UBE2C	RABGGTA
MCMBP	FASTKD5	ADGRE5	B3GNT5	TNNC2	BMP4
SEC23IP	UBOX5	DDX39A	MCF2L2	ACOT8	CDKN3
WDR11	LZTS3	PKN1	HCN4	SNX21	CNIH1
WDR11-AS1	DDRGK1	PTGER1	CCDC71L	ZSWIM3	GMFB
FGFR2	ITPA	GIPC1	EIF3E	ZSWIM1	CGRRF1
ATE1	SLC4A11	HDAC4	EMC2	SPATA25	SAMD4A
ATE1-AS1	C20orf194	ITPRIP	TMEM74	CTSA	GCH1
NSMCE4A	ATRN	CBWD2	TRHR	NEURL2	WDHD1
TACC2	ADAM33	AUTS2	NUDCD1	PLTP	SOCS4
PLEKHA1	HSPA12B	DUSP15	ENY2	PCIF1	MAPK1IP1L
HTRA1	C20orf27	CSMD1	PKHD1L1	ZNF335	LGALS3
CUZD1	CENPB	KIAA1191	EBAG9	MMP9	DLGAP5
FAM24B	CDC25B	ARL10	SYBU	NCOA5	FBXO34
FAM24B-CUZD1	AP5S1	NOP16	DCTN6	CD40	PSMA3
LOC399815	MAVS	HIGD2A	LEPROTL1	CDH22	PSMA3-AS1
C10orf88	PANK2	CLTB	SARAF	SLC35C2	ARID4A
PSTK	RNF24	SETBP1	KLF10	ELMO2	KIAA0586
IKZF5	SMOX	TRIQK	MRPS31	ZNF663P	TIMM9
ACADSB	ADRA1D	B3GNT5	IGDCC4	MKRN7P	DACT1
HMX2	PRNP	MCF2L2	42989	ZNF334	KCNH5
BUB3	RASSF2	SLC22A23	CCL2	SLC13A3	RHOJ
CPXM2	SLC23A2	RRAGD	C17orf102	TP53RK	PPP2R5E
CHST15	TMEM230	ANKRD6	TMEM132E	SLC2A10	WDR89
OAT	PCNA	LYRM2	CCT6B	SMG5	SGPP1
NKX1-2	PCNA-AS1	MDN1	ZNF830	TMEM79	AKAP5
LHPP	CDS2	LINC01574	LIG3	GLMP	MTHFD1
FAM53B	PROKR2	UNC5A	RAD51D	CCT3	SYNE2
METTL10	LOC643406	IQCJ-SCHIP1	RAD51L3-RFFL	RHBG	ZBTB1
FAM175B	LINC00654	SCHIP1	RFFL	MEF2D	HSPA2
ZRANB1	GTSE1	CTB-12O2.1	FNDC8	ADAM21	PPP1R36
CTBP2	TRMU	MAPK14	NLE1	ADAM20P1	ADAM21
FLJ37035	CELSR1	MAPK13	RHBDL3	ADAM20	ADAM20P1
EDRF1	RBMS3-AS3	BRPF3	C17orf75	MED6	ADAM20
UROS	RBMS3	TCAF1	ZNF207	TTC9	MED6
BCCIP	TGFBR2	OR2A12	TCAF1	MAP3K9	TTC9
DHX32	STT3B	OR2A2	OR2A12	PCNX	MAP3K9
FANK1	OSBPL10	OR2A14	OR2A2	SFT2D1	PCNX
ADAM12	ZNF860	LINC01050	OR2A14	LOC100289495	EVL
DOCK1	GPD1L	LINC00428	ATP5G2	MPC1	YY1
FAM196A	CMTM8	EPSTI1	CALCOCO1	RPS6KA2	MEIS2
PTPRE	CMTM7	DNAJC15	HOXC9	RNASET2	SPRED1
MKI67	CMTM6	42795	HOXC8	FGFR1OP	FAM98B
MGMT	DYNC1LI1	FLJ42351	HOXC4	UNC93A	RASGRP1
EBF3	CNOT10	SLC20A1	HOXC5	LOC441178	CASC4
CTAGE7P	TRIM71	IL17RD	HOXC6	MLLT4-AS1	CTDSPL2
LINC00959	CCDC12	RIMKLA	FLJ12825	MLLT4	EIF3J-AS1
GLRX3	NBEAL2	ZMYND12	LOC100240734	HGC6.3	EIF3J
TCERG1L	SETD2	PPCS	LOC100240735	KIF25-AS1	SPG11
PPP2R2D	KIF9	CCDC30	IMMP2L	KIF25	B2M
BNIP3	KIF9-AS1	PPIH	LRRN3	DACT2	LOC100419583
JAKMIP3	KLHL18	YBX1	TNFRSF10A	SMOC2	SORD
DPYSL4	PTPN23	CLDN19	LOC389641	THBS2	DUOX1
STK32C	SCAP	P3H1	CHMP7	WDR27	SHF
LRRC27	ELP6	C1orf50	R3HCC1	C6orf120	LOC101928414
PWWP2B	CSPG5	ERMAP	PXDN	PHF10	SLC28A2
INPP5A	SMARCC1	SVBP	SYNCRIP	TCTE3	GATM
NKX6-2	DHX30	ZNF691	SNHG5	ERMARD	SPATA5L1
KNDC1	MAP4	SLC2A1	HTR1E	DLL1	SLC30A4
UTF1	CDC25A	SLC2A1-AS1	ZNF292	FAM120B	BLOC1S6
VENTX	ZNF589	HMGXB3	NEK7	PSMB1	PYGO1
ADAM8	NME6	TIGD6	MIR181A1HG	TBP	PRTG
TUBGCP2	FBXW12	PDGFRB	B4GALNT3	PDCD2	NEDD4
ZNF511	PLXNB1	CDX1	TMEM132C	ABHD6	RFX7
FUOM	CCDC51	SLC6A7	SLC15A4	RPP14	MNS1
ECHS1	TMA7	CAMK2A	GLT1D1	PXK	TEX9
PAOX	ATRIP	HESX1	ARHGAP31	PDHB	HACD3
MTG1	TREX1	PTPRF	ARHGAP31-AS1	KCTD6	VWA9
SPRN	SHISA5	KDM4A	TMEM39A	ACOX2	DENND4A
CYP2E1	PFKFB4	KDM4A-AS1	POGLUT1	FAM107A	SLC24A1
ADAMTSL2	COL7A1	INVS	TIMMDC1	C3orf67	RAB11A
FAM163B	UQCRC1	TEX10	ADPRH	FHIT	LOC645752
DBH-AS1	TMEM89	USP53	PLA1A	ACYP2	TBC1D2B
SARDH	SLC26A6	C4orf3	FAM86EP	SPTBN1	CIB2
VAV2	CELSR3	FABP2	STOX2	EML6	IDH3A
BRD3	NCKIPSD	CASZ1	ZFP42	RTN4	ACSBG1
LINC00094	IP6K2	BBX	TRIML2	CLHC1	DNAJA4
WDR5	PRKAR2A	CD47	LINC01060	RPS27A	WDR61
RNU6ATAC	PRKAR2A-AS1	GTF2H2	ADGRV1	MTIF2	CRABP1
RXRA	SLC25A20	LOC647859	ZNF407	PRORSD1P	IREB2
COL5A1	CSTA	ZFAND4	FHDC1	CCDC88A	GOLGA6L10
OLFM1	CCDC58	FAM21C	LINC01512	CFAP36	GOLGA6L9
PPP1R26-AS1	FAM162A	AGAP4	LIMS1	PPP4R3B	RPS17
PPP1R26	WDR5B	CSTF2T	FGF8	PNPT1	ZNF774
C9orf116	KPNA1	PRKG1	NFKB2	EFEMP1	IQGAP1
LOC101928525	DTX3L	PRKG1-AS1	FBXL15	MIR217HG	CRTC3
MRPS2	PARP9	GRIP2	PSD	CCDC85A	CRTC3-AS1
CAMSAP1	PARP15	SLC6A6	CUEDC2	LOC100129434	IGF1R
UBAC1	PARP14	KDM6B	C10orf95	FANCL	IRAIN
HINT1	HSPBAP1	C1orf233	RPARP-AS1	VRK2	SYNM
LYRM7	DIRC2	MIB2	TMEM180	LOC100130357	TTC23
CDC42SE2	LOC100129550	MMP23B	ACTR1A	PHACTR1	HSP90B2P
RAPGEF6	SEMA5B	CDK11A	TNRC18	EPHB2	LRRC28
FNIP1	PDIA5	CDK11B	PPFIA3	KDM1A	MEF2A
ACSL6	SEC22A	SLC35E2B	ELP3	LUZP1	LYSMD4
P4HA2	ADCY5	PNPLA4	AUP1	HTR1D	ADAMTS17
P4HA2-AS1	HACD2	ANOS1	DOK1	LINC01355	JMJD8
PDLIM4	MYLK	SMG1P3	LOXL3	HNRNPR	STUB1
LOC553103	CCDC14	SLC7A5P2	M1AP	ZNF436	WDR24
SLC22A5	KALRN	GAS1	SEMA4F	ZNF436-AS1	FBXL16
C5orf56	UMPS	LOC440173	CHST13	TCEA3	METRN
IRF1	ITGB5	DAPK1	TXNRD3	ASAP3	CCDC78
RAD50	HEG1	TMEM51	TMLHE	E2F2	FAM173A
KIF3A	SLC12A8	LOC100422556	ANK2	ID3	HAGHL
2017-09-08	ZNF148	LEO1	DRICH1	RPL11	NARFL
SHROOM1	SNX4	MAPK6	GUSBP11	TCEB3	RPUSD1
UQCRQ	OSBPL11	BCL2L10	RGL4	TCEB3-AS1	CHTF18
LEAP2	LOC101927056	DYNLT3	ZNF70	PITHD1	LMF1
AFF4	FAM86JP	ATP8A2	VPREB3	LYPLA2	PKD1
ZCCHC10	SLC41A3	HIP1R	C22orf15	GALE	TSC2
HSPA4	ALDH1L1	VPS37B	CHCHD10	HMGCL	RAB26
FSTL4	KLF15	ABCB9	MMP11	FUCA1	SNHG19
C5orf15	ZXDC	OGFOD2	DERL3	TBC1D22B	CASKIN1
VDAC1	CHST13	ARL6IP4	SMARCB1	RNF8	TRAF7
TCF7	TXNRD3	PITPNM2	SLC2A11	CMTR1	MLST8
SKP1	CHCHD6	ENPP2	MIF	MYLK	PGP
PPP2CA	PLXNA1	TAF2	MIF-AS1	ZNF668	E4F1
CDKL3	TPRA1	DSCC1	GSTT2B	ZNF646	ECI1
UBE2B	MCM2	DEPTOR	RYK	VKORC1	RNPS1
CDKN2AIPNL	PODXL2	ACAP2	AMOTL2	BCKDK	ABCA3
LOC102546229	HRASLS	STK17B	ZNF775	KAT8	NPIPB5
JADE2	MGC2889	HECW2	LOC728743	PRSS8	HS3ST2
SAR1B	ATP13A4	LOC101927482	GIMAP8	FUS	USP31
SEC24A	OPA1	CCDC150	NUAK1	PYCARD	COG7
CAMLG	HES1	TMCC1	HSPB8	PYCARD-AS1	GGA2
DDX46	LOC100505920	TMCC1-AS1	FLJ42351	PYDC1	EARS2
C5orf24	ATP13A3	TRH	SLC20A1	TRIM72	UBFD1
TXNDC15	LINC00884	FAM86HP	KDM1A	ITGAM	NDUFAB1
PCBD2	TMEM44	COL6A4P2	LUZP1	COX6A2	PALB2
C5orf66	TMEM44-AS1	HYAL2	HTR1D	ARMC5	DCTN5
H2AFY	LSG1	TUSC2	PCNX	TGFB1I1	PLK1
NEUROG1	FAM43A	RASSF1	LOC145474	C16orf58	CHP2
CXCL14	XXYLT1	GDPD2	SIPA1L1	AHSP	PRKCB
FBXL21	ACAP2	TPH1	RGS6	CLUHP3	ZNF668
LECT2	PPP1R2	SAAL1	CXorf40B	ZNF720	ZNF646
TGFBI	LINC00969	MRGPRX3	LINC00894	ZNF267	VKORC1
SMAD5	SDHAP2	FMNL3	TUSC3	SLC7A1	BCKDK
LOC389332	MUC20	PRPF40B	MSR1	UBL3	KAT8
TRPC7	MUC4	TMBIM6	NRXN3	HIVEP2	PRSS8
ATP6V1H	TNK2	MACROD1	CAPG	AIG1	FUS
RGS20	SDHAP1	RABGAP1L	PARTICL	UNC13B	PYCARD
TCEA1	TFRC	SPOCK3	ZNF280D	FAM166B	PYCARD-AS1
LYPLA1	ZDHHC19	PPDPF	LOC145783	RUSC2	PYDC1
MRPL15	SLC51A	PTK6	TCF12	CD72	TRIM72
SOX17	PCYT1A	C20orf195	CAMKK2	TESK1	ITGAM
XKR4	TCTEX1D2	HELZ2	ANAPC5	SIT1	COX6A2
TGS1	TM4SF19-AS1	GMEB2	KIZ	RMRP	ARMC5
TMEM68	UBXN7	STMN3	ZNF678	ARHGEF39	TGFB1I1
LYN	RNF168	PRPH	PAK3	CCDC107	C16orf58
RPS20	WDR53	TROAP	TOB2P1	TPM2	AHSP
MOS	FBXO45	C1QL4	ZSCAN9	CREB3	CLUHP3
PLAG1	LINC01063	DNAJC22	ZKSCAN4	GBA2	ZNF720
CHCHD7	NRROS	LOC100335030	SP9	TLN1	ZNF267
SDR16C5	CEP19	SPATS2	CIR1	MSMP	CIAPIN1
LOC101929415	PIGX	SLC25A24	SCRN3	RGP1	COQ9
PENK	PAK2	FAM102B	GPR155	NPR2	DOK4
IMPAD1	SENP5	HENMT1	CCDC14	SPAG8	POLR2C
FAM110B	NCBP2	PRPF38B	TENM1	HINT2	CCDC102A
UBXN2B	NCBP2-AS2	EMC3	LOC101928495	TMEM8B	ADGRG5
SDCBP	MFI2	EMC3-AS1	DCAF12L2	LINC00950	ADGRG1
NSMAF	MFI2-AS1	LOC401052	DCAF12L1	OR13J1	KATNB1
TOX	DLG1	CIDECP	WBSCR17	LINC00961	KIFC3
CA8	BDH1	FANCD2	CCNJL	RECK	CDH13
RAB2A	LOC220729	BRK1	RIMKLA	GLIPR2	HSBP1
CHD7	FYTTD1	HIST1H2BK	ZMYND12	CCIN	MLYCD
LOC100130298	KIAA0226	HIST1H4I	PPCS	CLTA	NECAB2
ASPH	LRCH3	HIST1H2AH	CCDC30	GNE	MBTPS1
CLVS1	RPL35A	PRSS16	PPIH	POU4F1	HSDL1
NKAIN3	LMLN	LINGO1	YBX1	RNF219	TAF1C
UG0898H09	FAM157A	TPST1	CLDN19	NDUFA6	WFDC1
GGH	COMMD8	LINC00174	P3H1	NDUFA6-AS1	ATP2C2
TTPA	ATP10D	GS1-124K5.11	C1orf50	CYP2D6	TLDC1
YTHDF3-AS1	CORIN	KCTD7	ERMAP	CYP2D7	COTL1
YTHDF3	NFXL1	GTF2IRD1P1	SVBP	TCF20	KLHL36
LINC01289	NIPAL1	RABGEF1	ZNF691	LINC01315	USP10
LOC102724623	TEC	TMEM248	SLC2A1	RRP7A	CRISPLD2
MIR124-2HG	SLAIN2	SBDS	SLC2A1-AS1	RRP7BP	ZDHHC7
BHLHE22	SLC10A4	TYW1	MPHOSPH9	SERHL2	KIAA0513
CYP7B1	ZAR1	PMS2P4	C12orf65	POLDIP3	LOC400548
ARMC1	FRYL	STAG3L4	CDK2AP1	RNU12	GSE1
MTFR1	OCIAD1	LINC01372	SBNO1	CYB5R3	GINS2
PDE7A	OCIAD2	SLC12A8	GEM	A4GALT	C16orf74
TRIM55	DCUN1D4	ZNF148	FSBP	ARFGAP3	EMC8
CRH	SGCB	SNX4	RAD54B	PACSIN2	COX4I1
RRS1-AS1	SPATA18	POSTN	KIAA1429	TTLL1	IRF8
RRS1	USP46	TRPC4	LOC100288748	BIK	FOXF1
ADHFE1	USP46-AS1	ADAMTS9	ESRP1	MCAT	MTHFSD
C8orf46	DANCR	ADAMTS9-AS1	DPY19L4	TSPO	FLJ30679
MYBL1	ERVMER34-1	ADAMTS9-AS2	CCNE2	TTLL12	FOXC2
VCPIP1	RASL11B	CTBP2	INTS8	SCUBE1	FOXL1
C8orf44	SCFD2	GABRA3	EPHB3	EFCAB6	C16orf95
C8orf44-SGK3	FIP1L1	SLC45A3	RRM1	SULT4A1	FBXO31
SGK3	LNX1	NUCKS1	PTP4A2	PNPLA5	MAP1LC3B
MCMDC2	RPL21P44	RAB29	KHDRBS1	PNPLA3	ZCCHC14
SNHG6	CHIC2	LINC00278	TYRO3	SAMM50	YWHAE
TCF24	GSX2	PCNX	MGA	PARVB	CRK
COPS5	PDGFRA	LOC145474	ZNF768	KIAA1644	MYO1C
CSPP1	KIT	SIPA1L1	ZNF747	LDOC1L	INPP5K
ARFGEF1	KDR	RGS6	ZNF764	ARHGAP8	PITPNA
PREX2	SRD5A3	FAT3	ZNF688	PRR5	PITPNA-AS1
C8orf34	TMEM165	LINC01315	ZNF785	PHF21B	SLC43A2
C8orf34-AS1	CLOCK	PPP1R15B	ZNF689	NUP50-AS1	SCARF1
SULF1	NMU	PIK3C2B	PRR14	NUP50	RILP
SLCO5A1	EXOC1	ACTR2	FBRS	KIAA0930	PRPF8
PRDM14	CEP135	SPRED2	LOC730183	FAM118A	TLCD2
NCOA2	KIAA1211	SP9	SRCAP	WSB1	MIR22HG
LOC101926892	AASDH	CIR1	TMEM265	KSR1	WDR81
TRAM1	PPAT	SCRN3	POU4F1	NOS2	SERPINF2
LACTB2	PAICS	GPR155	RNF219	LYRM9	SERPINF1
LACTB2-AS1	SRP72	DOCK4	LAMB2P1	NLK	SMYD4
XKR9	HOPX	DOCK4-AS1	CCDC71	PYY2	RPA1
EYA1	SPINK2	DCP1B	KLHDC8B	IFT20	RTN4RL1
DLEU7	REST	CACNA1C-IT2	WHSC1	TMEM97	DPH1
DLEU7-AS1	NOA1	CACNA1C	HIST1H4K	POLDIP2	OVCA2
RNASEH2B	IGFBP7	CACNA1C-AS2	COL14A1	TMEM199	SMG6
RNASEH2B-AS1	POLR2B	HIP1	EBLN3	TNFAIP1	SRR
LINC00371	ADGRL3	CCL26	ZCCHC7	VTN	TSR1
FAM124A	TECRL	SPRYD7	ZNRF3	SARM1	SGSM2
INTS6	EPHA5-AS1	DLEU1	ZNRF3-AS1	SLC46A1	MNT
INTS6-AS1	CENPC	DLEU2	CCDC134	SLC13A2	LOC284009
WDFY2	UBA6	TRIM13	SREBF2	UNC119	METTL16
DHRS12	UBA6-AS1	LRP2	ZNF423	PIGS	PAFAH1B1
ATP7B	GNRHR	KLHL3	TAF1B	ALDOC	RPL23
ALG11	TMPRSS11D	HNRNPA0	GRHL1	SPAG5	LASP1
UTP14C	TMPRSS11A	ABHD16B	KLF11	KIAA0100	LINC00672
LOC101929657	TMPRSS11GP	TPD52L2	DDX11L1	SGK494	HEXIM2
NEK3	UGT2B11	DNAJC5	WASH7P	SDF2	FMNL1
NEK5	ODAM	UCKL1	LOC729737	SUPT6H	MAP3K14
MRPS31P5	CABS1	ZNF512B	LOC100133331	PROCA1	MAP3K14-AS1
THSD1	UTP3	WNT5B	HHIPL1	RAB34	LRRC37A4P
VPS36	RUFY3	ADIPOR2	SLC22A23	RPL23A	XYLT2
CKAP2	GRSF1	CACNA2D4	TSEN34	MEDAG	MRPL27
HNRNPA1L2	MOB1B	DOCK3	RPS9	HSPH1	EME1
SUGT1	DCK	PRICKLE2	CELSR2	B3GLCT	LRRC59
LECT1	SLC4A4	SPDYE7P	PSRC1	POLR2J3	ACSF2
PCDH8	NPFFR2	NSUN5P2	SORT1	RASA4	RSAD1
LINC00458	ADAMTS3	POM121	IKBKAP	CNTD2	MYCBPAP
SYT2	COX18	LOC541473	FAM206A	AKT2	EPN3
KDM5B	ANKRD17	STAG3L1	IQUB	C19orf47	SPATA20
PCAT6	AFP	STAG3L3	NDUFA5	PLD3	CACNA1G
LOC148709	RASSF6	PPP1R2	ZNF275	PRX	ANKRD40
RABIF	CXCL6	LINC00969	BGN	SERTAD1	LUC7L3
KLHL12	PF4V1	SDHAP2	HAUS7	SERTAD3	TOB1
ADIPOR1	CXCL1	WWTR1	FAM58A	BLVRB	SPAG9
CYB5R1	PF4	COMMD2	LOC105373383	SPTBN4	NME1
TMEM183A	CXCL5	RNF13	DUSP9	SHKBP1	NME1-NME2
TMEM183B	CXCL3	PFN2	PNCK	LTBP4	NME2
PPFIA4	CXCL2	LOC646903	SLC6A8	NUMBL	MBTD1
ADORA1	MTHFD2L	TSC22D2	FAM110B	ADCK4	UTP18
CHI3L1	BTC	GPX1	TJAP1	C19orf54	CA10
BTG2	LOC100507388	RHOA	YIPF3	ITPKC	DGKE
FMOD	PARM1	TCTA	POLR1C	SNRPA	TRIM25
OPTC	RCHY1	AMT	XPO5	EGLN2	COIL
ATP2B4	THAP6	NICN1	GTPBP2	MIA-RAB4B	SCPEP1
ZBED6	CDKL2	NEDD4	POLH	RAB4B	AKAP1
ZC3H11A	G3BP2	RFX7	MAD2L1BP	MGMT	MSI2
SNRPE	USO1	MNS1	RSPH9	EBF3	MRPS23
SOX13	NAAA	TEX9	MRPS18A	CTAGE7P	CUEDC1
ETNK2	SDAD1	NUAK1	NOX4	LINC00959	VEZF1
REN	ART3	ELP3	TIAM1	GLRX3	SRSF1
GOLT1A	CXCL11	HECW1	RAD51B	TCERG1L	DYNLL2
PLEKHA6	NUP54	LOC101929555	EGLN2	PPP2R2D	MSX2P1
PPP1R15B	SCARB2	UNC5CL	MIA-RAB4B	BNIP3	MKS1
PIK3C2B	FAM47E	APOBEC2	RAB4B	JAKMIP3	BZRAP1
MDM4	STBD1	OARD1	CYP2B7P	DPYSL4	BZRAP1-AS1
LRRN2	SHROOM3	ADCY10P1	CYP2B6	STK32C	RNF43
NFASC	SOWAHB	NFYA	MYOM1	LRRC27	SUPT4H1
CNTN2	42989	NOX4	MYL12A	PWWP2B	MTMR4
TMEM81	CCNI	PTPDC1	MYL12B	INPP5A	42982
RBBP5	CCNG2	MIRLET7DHG	TGIF1	NKX6-2	RAD51C
DSTYK	CNOT6L	LRP8	GAPLINC	KNDC1	PPM1E
TMCC2	MRPL1	MAGOH	PTPRZ1	UTF1	TRIM37
NUAK2	FRAS1	LOC105378732	AASS	VENTX	SKA2
KLHDC8A	ANXA3	CCNJ	FEZF1	ADAM8	CEP112
LEMD1	BMP2K	ENTPD1	FEZF1-AS1	TUBGCP2	PRKCA
BLACAT1	PAQR3	ZNF518A	SKI	ZNF511	CACNG4
CDK18	ANTXR2	TULP3	PSMA1	FUOM	HELZ
LOC284578	PRDM8	ZNF852	PDE3B	ECHS1	PSMD12
MFSD4	FGF5	ZKSCAN7	VRK1	PAOX	PITPNC1
ELK4	BMP3	ZNF660	LINC00618	MTG1	NOL11
SLC45A3	PRKG2	ZNF197-AS1	WNT8A	SPRN	BPTF
NUCKS1	RASGEF1B	ZNF197	NME5	CYP2E1	C17orf58
RAB29	HNRNPD	ZNF35	BRD8	LCLAT1	KPNA2
SLC41A1	HNRNPDL	ZNF502	CDC23	CAPN13	LINC00674
FAM72A	ENOPH1	ZNF501	KIF20A	GALNT14	AMZ2
SRGAP2	TMEM150C	KIAA1143	SMN1	EHD3	ARSG
SRGAP2C	SCD5	KIF15	SMN2	XDH	FAM20A
IKBKE	SEC31A	TMEM42	GTF2H2B	MEMO1	PRKAR1A
RASSF5	THAP9	ZDHHC3	LOC441081	DPY30	WIPI1
EIF2D	THAP9-AS1	EXOSC7	SMA4	SPAST	ABCA8
DYRK3	LIN54	CDCP1	SMA5	SLC30A6	ABCA5
MAPKAPK2	COPS4	ARMC8	SASH1	NLRC4	MAP2K6
C1orf116	PLAC8	NME9	DHX30	YIPF4	KCNJ16
YOD1	COQ2	MRAS	ANTXR1	BIRC6	KCNJ2-AS1
PFKFB2	HPSE	ANTXR2	RORA	TTC27	KCNJ2
CD55	HELQ	MAML3	IGF1R	LTBP1	ROCK1
CR2	FAM175A	MGST2	IRAIN	RASGRP3	GREB1L
CR1L	MRPS18C	RGMB	UNC5C	FAM98A	SMAD2
CD46	AGPAT9	RGMB-AS1	GPC6	PACRG	ZBTB7C
CD34	LOC101928978	CHD1	TGDS	PARK2	CTIF
PLXNA2	NKX6-1	LOC100289230	GJA1	CAHM	SMAD7
HUS1	CDS1	ZNRF2	MYF6	QKI	DYM
C7orf57	WDFY3	DKFZP586I1420	LINC01490	SCAND2P	RPL17
UPP1	WDFY3-AS2	LINC01176	LIN7A	WDR73	RPL17-C18orf32
VWC2	ARHGAP24	NOD1	SEMA3C	NMB	NEDD4L
IKZF1	MAPK10	SLC25A14	FNBP1L	SEC11A	ALPK2
FIGNL1	PTPN13	RBMX2	HS1BP3	ZNF592	MALT1
DDC	LOC100506746	ENOX2	GDF7	ALPK3	ZNF532
GRB10	AFF1	SRRM4	LDAH	PDE8A	SEC11C
COBL	KLHL8	HSPB8	APOB	GOLGA6L3	GRP
HPVC1	HSD17B13	LINC00630	TDRD15	AKAP13	LMAN1
VSTM2A	HSD17B11	RAB40AL	TMTC4	EPHA4	CCBE1
SEC61G	NUDT9	BEX1	POTEE	CCDC140	CCDC102B
EGFR	SPARCL1	LOC100128076	LOC440910	PAX3	DOK6
LANCL2	SPP1	ZNF169	HJURP	SGPP2	RTTN
VOPP1	PKD2	LOC100132077	MSL3P1	FARSB	SOCS6
FKBP9P1	ABCG2	HIATL1	SIL1	MOGAT1	CBLN2
ZNF713	PPM1K	MFSD1	FKTN	ACSL3	NETO1
MRPS17	HERC6	RORA	TAL2	COL6A6	LOC100505817
GBAS	HERC5	GCC1	TMEM38B	PIK3R4	FBXO15
PSPH	PYURF	ARF5	LINC01248	ASTE1	TIMM21
CCT6A	HINT1	LRRC4	SOX11	ATP2C1	CYB5A
PHKG1	LYRM7	SND1	SPTB	NEK11	CNDP2
SUMF2	CDC42SE2	SND1-IT1	RBPJ	NUDT16P1	LINC00909
CHCHD2	RAPGEF6	LOC100506746	CNPY4	SLC12A9	ZNF407
PRR16	FNIP1	AFF1	MCM7	TRIP6	ZADH2
SRFBP1	ACSL6	WDTC1	TAF6	SRRT	TSHZ1
LOX	P4HA2	ACTG1P20	PPP1R9A	UFSP1	LYL1
MGC32805	P4HA2-AS1	TMEM222	C1orf123	ACHE	TRMT1
SNCAIP	PDLIM4	SYTL1	CPT2	MUC3A	NACC1
SNX2	LOC553103	GRHPR	LRP8	LOC102724094	STX10
SNX24	SLC22A5	PACRG	MAGOH	TRIM56	IER2
PPIC	C5orf56	PARK2	FAM124A	SERPINE1	CACNA1A
PRDM6	IRF1	ECE1	ZSCAN12	AP1S1	CCDC130
CEP120	RAD50	HPS5	DYM	VGF	MRI1
CSNK1G3	KIF3A	GTF2H1	RPL17	PLOD3	C19orf53
ZNF608	42986	LDHA	RPL17-C18orf32	ZNHIT1	ZSWIM4
SPOCK1	SHROOM1	LDHC	GPX1	CLDN15	LOC284454
KLHL3	UQCRQ	TRAK1	RHOA	FIS1	C19orf57
HNRNPA0	LEAP2	PAPD4	TCTA	MTERF4	CC2D1A
MYOT	AFF4	CMYA5	AMT	SNED1	DCAF15
FAM13B	ZCCHC10	SDHAP3	NICN1	KCNH5	RFX1
WNT8A	HSPA4	LOC728613	IPO7	RHOJ	IL27RA
NME5	FSTL4	MRPL36	SNORA23	PPP2R5E	PALM3
BRD8	C5orf15	NDUFS6	LOC644656	WDR89	LOC113230
CDC23	VDAC1	IRX4	ZNF143	SGPP1	SAMD1
KIF20A	TCF7	IRX2	WEE1	RPS29	PRKACA
GFRA3	SKP1	C5orf38	SWAP70	LRR1	ASF1B
CDC25C	PPP2CA	BCL2L11	ADAMTS18	RPL36AL	ADGRL1
FAM53C	CDKL3	VPS54	NUDT7	MGAT2	LOC100507373
KDM3B	UBE2B	PELI1	BCAS4	DNAAF2	ADGRE5
REEP2	CDKN2AIPNL	LOC100507006	ADNP	POLE2	DDX39A
EGR1	LOC102546229	POU6F2	DPM1	KLHDC1	PKN1
ETF1	JADE2	EBF2	MOCS3	KLHDC2	PTGER1
HSPA9	SAR1B	MND1	KCNG1	NEMF	GIPC1
CTNNA1	SEC24A	KIAA0922	NFATC2	ARF6	DNAJB1
LRRTM2	CAMLG	FLJ37035	ATP9A	VCPKMT	TECR
SIL1	DDX46	EDRF1	SALL4	SOS2	NDUFB7
MATR3	C5orf24	UROS	NEK1	L2HGDH	ADGRE2
SNHG4	TXNDC15	GBE1	CLCN3	ATP5S	ZNF333
PAIP2	PCBD2	TSPAN5	C4orf27	CDKL1	SLC1A6
PROB1	C5orf66	TCF21	C1GALT1C1L	MAP4K5	ILVBL
SPATA24	H2AFY	TBPL1	PLEKHH2	ATL1	SYDE1
DNAJC18	NEUROG1	PDLIM2	DYNC2LI1	SAV1	SUGP1
ECSCR	CXCL14	NEB	LRPPRC	NIN	MAU2
TMEM173	FBXL21	PDGFD	JAKMIP2	EVC2	GATAD2A
UBE2D2	LECT2	GRIA4	JAKMIP2-AS1	EVC	TSSK6
CXXC5	TGFBI	MSANTD4	SPINK1	CRMP1	NDUFA13
PSD2	SMAD5	AASDHPPT	SCGB3A2	JAKMIP1	YJEFN3
NRG2	LOC389332	KBTBD3	C10orf11	LOC285484	CILP2
PURA	TRPC7	RHOBTB1	ZNF165	HACE1	PBX4
IGIP	PLEKHG1	MAGI1	ZSCAN12P1	LINC00577	LPAR2
CYSTM1	MTHFD1L	HIVEP1	ZSCAN16	LIN28B	GMIP
PFDN1	FAM20C	EDN1	ZSCAN16-AS1	BVES	ATP13A1
HBEGF	LOC442497	C1orf123	YDJC	BVES-AS1	ZNF101
ANKHD1	PDGFA	CPT2	SDF2L1	POPDC3	ZNF14
ANKHD1-EIF4EBP3	NPY	CERCAM	PPIL2	PREP	LINC00663
SRA1	MPP6	GLE1	YPEL1	PRDM1	ZNF506
APBB3	DFNA5	ODF2	FAM222A	ATG5	ZNF253
SLC35A4	OSBPL3	SLC27A4	TRIM73	AIM1	ZNF93
NDUFA2	CYCS	SPTAN1	TRIM74	RTN4IP1	ZNF682
TMCO6	C7orf31	URM1	NSUN5P1	QRSL1	ZNF90
IK	NFE2L3	WDR34	POM121C	C6orf203	ZNF486
DND1	HNRNPA2B1	TNPO1	LINC01573	BEND3	ZNF826P
WDR55	CBX3	LOC101929229	EGFL7	PDSS2	ZNF737
HARS2	SNX10	XKR6	AGPAT2	SOBP	ZNF626
HARS	LOC441204	RPSA	FAM69B	SCML4	ZNF85
ZMAT2	SKAP2	MOBP	SNHG7	PSKH2	ZNF430
PCDHA10	HOXA1	EIF1B	LCN10	LGMN	ZNF714
PCDHA1	HOTAIRM1	EIF1B-AS1	PARD3	GOLGA5	ZNF431
PCDHA11	HOXA2	MYRIP	PARD3-AS1	XXYLT1	ZNF708
PCDHA12	HOXA3	NUDT10	CUL2	ACAP2	ZNF738
PCDHA13	HOXA4	NUDT11	CREM	PPP1R2	ZNF493
PCDHA2	HOXA-AS2	GSPT2	EYA1	LINC00969	LINC00664
PCDHA3	HOXA5	MAGED1	BCL2	SDHAP2	ZNF429
PCDHA4	HOXA6	ARMC9	PCDH11X	MUC20	LOC641367
PCDHA5	HOXA7	B3GNT7	NRP2	MUC4	ZNF100
PCDHA6	HOXA-AS3	NCL	FRS3	NFIA	ZNF43
PCDHA7	HOXA13	LINC00471	PRICKLE4	TM2D1	ZNF728
PCDHA8	EVX1	NMUR1	TOMM6	INADL	ZNF730
PCDHA9	HIBADH	IFRD2	USP49	L1TD1	ZNF724P
PCDHAC1	TSL	HYAL3	MED20	KANK4	IPO5P1
PCDHAC2	TAX1BP1	NAT6	BYSL	USP1	ZNF91
PCDHB1	JAZF1	HYAL1	CCND3	DOCK7	LINC01224
PCDHB2	CREB5	LINC00889	TRMT5	ATG4C	ZNF675
PCDHB3	COL1A2	FGF13	SLC38A6	FOXD3	CNTD2
PCDHB4	CASD1	FGF13-AS1	TMEM30B	FOXD3-AS1	AKT2
PCDHB5	SGCE	TRAF2	EPHA6	ALG6	C19orf47
PCDHB6	PEG10	FBXW5	FMN1	ITGB3BP	PLD3
PCDHB17P	PPP1R9A	PTGDS	KIRREL3	DLEU2L	PRX
PCDHB7	PON2	APBB2	SUPT3H	EFCAB7	SERTAD1
PCDHB8	DYNC1I1	NKAIN4	MACROD1	PGM1	SERTAD3
PCDHB16	SLC25A13	ARFGAP1	SCN8A	ROR1	BLVRB
PCDHB9	SHFM1	FAR2P1	FIGNL2	ROR1-AS1	SPTBN4
PCDHB10	DLX6	POTEF	KDM5B	CACHD1	SHKBP1
PCDHB11	DLX5	CCDC74B	PCAT6	JAK1	LTBP4
PCDHB12	SDHAF3	ADGRF3	LOC148709	RAVER2	NUMBL
PCDHB13	TAC1	EPT1	PDXK	AK4	ADCK4
PCDHB14	ASNS	DRC1	CSTB	DNAJC6	C19orf54
PCDHB18P	MGC72080	GRID2	RRP1	LEPR	ITPKC
PCDHB19P	LMTK2	DNAH5	AGPAT3	LEPROT	SNRPA
PCDHB15	LOC728743	KCNQ1OT1	TCERG1	PDE4B	EGLN2
SLC25A2	GIMAP8	RAP1B	PPP2R2B	SGIP1	MIA-RAB4B
TAF7	GIMAP4	LOC100507250	USPL1	TCTEX1D1	RAB4B
PCDHGA10	GIMAP6	NUP107	SHROOM3	WDR78	PNMAL2
PCDHGA1	GIMAP2	SLC35E3	BMP8B	MIER1	CALM3
PCDHGA11	GIMAP5	MDM2	OXCT2	TIMD4	DACT3
PCDHGA12	TMEM176A	LMNB1	PPIE	HAVCR1	DACT3-AS1
PCDHGA3	TMEM176B	LOC645166	TRIT1	MED7	PRKD2
PCDHGA4	KCNH2	NBPF15	MYCL	CYFIP2	FKRP
PCDHGA5	ATG9B	NBPF8	MFSD2A	FNDC9	STRN4
PCDHGA6	NOS3	LOC100129931	CAP1	NIPAL4	SLC1A5
PCDHGA7	ABCB8	TADA2B	GPC3	ADAM19	AP2S1
PCDHGA8	ASIC3	TBC1D14	VGLL2	THG1L	ARHGAP35
PCDHGA9	CDK5	SP140L	DCBLD1	LSM11	NPAS1
PCDHGB1	SLC4A2	SCARB1	GOPC	CLINT1	TMEM160
PCDHGB2	FASTK	UBC	MEX3B	EBF1	ZC3H4
PCDHGB3	TMUB1	DHX37	AVL9	RNF145	SAE1
PCDHGB4	AGAP3	SERBP1	DPY19L1P1	UBLCP1	BBC3
PCDHGB5	GBX1	GADD45A	GLI3	ADRA1B	CCDC9
PCDHGB6	ABCF2	KLF3	COL5A1	TTC1	INAFM1
PCDHGB7	CHPF2	KLF3-AS1	FLJ37035	PWWP2A	C5AR1
PCDHGC3	SMARCD3	HEPH	EDRF1	FABP6	DHX34
PCDHGC4	NUB1	EDA2R	UROS	TMEM132D	MEIS3
DIAPH1	WDR86	HRASLS5	AFF3	LOC100190940	SLC8A2
HDAC3	WDR86-AS1	LGALS12	CRACR2A	FZD10-AS1	KPTN
FCHSD1	CRYGN	RARRES3	PARP11	FZD10	ZNF808
RELL2	RHEB	PLA2G16	CDC25A	RIMBP2	ZNF701
ARAP3	PRKAG2	ATL3	ZNF589	ST6GAL2	ZNF137P
PCDH1	GALNT11	RTN3	NME6	C2orf76	ZNF83
LOC729080	KMT2C	C11orf95	TRIO	DBI	ZNF611
KIAA0141	LINC01003	DIAPH2	METAP1	TMEM37	ZNF600
PCDH12	XRCC2	DIAPH2-AS1	CNPY3	SCTR	ZNF28
RNF14	ACTR3B	PSMB1	PEX6	CFAP221	ZNF468
GNPDA1	DPP6	TBP	MEA1	TMEM177	ZNF320
NDFIP1	PAXIP1	PDCD2	PPP2R5D	PTPN4	ZNF888
PLEKHG1	PAXIP1-AS2	TCAIM	KLHDC3	TSPEAR	ZNF321P
MTHFD1L	PAXIP1-AS1	ZNF445	RRP36	TSPEAR-AS1	ZNF816
SUFU	INSIG1	SNX12	CUL7	TSPEAR-AS2	ZNF816-ZNF321P
TRIM8	CNPY1	FOXO4	TACC2	UBE2G2	ZNF702P
ARL3	LOC100506302	MED12	FRAS1	LINC01424	ZNF160
SFXN2	RBM33	NLGN3	TMEM86B	SUMO3	ZNF415
WBP1L	SHH	ITGB1BP2	PPP6R1	PTTG1IP	ZNF347
AS3MT	LINC01006	NONO	HSPBP1	ITGB2	ZNF665
C10orf32	C7orf13	OGT	BRSK1	LINC01547	ZNF818P
CNNM2	RNF32	TAF1	SUV420H2	FAM207A	ZNF677
NT5C2	LMBR1	ZMYM3	COX6B2	SSR4P1	VN1R2
INA	NOM1	CNOT10	IL11	EIF3B	FAM90A27P
PCGF6	MNX1	TRIM71	TMEM190	CHST12	ZNF845
TAF5	MNX1-AS1	TNS3	TMEM238	LOC101927181	ZNF525
USMG5	UBE3C	UTY	RPL28	LFNG	ZNF765
PDCD11	DNAJB6	SEMA3C	UBE2S	BRAT1	TPM3P9
CALHM2	PTPRN2	SALL3	CXorf23	STAG3L1	ZNF761
CALHM1	NCAPG2	ATP9B	GAS1	STAG3L3	ZNF813
NEURL1	ESYT2	CCDC177	LOC440173	PMS2P7	ZNF331
CCDC12	WDR60	SUSD6	DAPK1	GTF2IP1	NLRP12
NBEAL2	VIPR2	SRSF5	PBRM1	GTF2IP4	MYADM
SETD2	LINC01605	SLC10A1	GLT8D1	RUNX1T1	PRKCG
KIF9	ZNF703	SMOC1	GNL3	TRIQK	CACNG7
KIF9-AS1	ERLIN2	SLC8A3	SPCS1	FBXW5	CACNG8
KLHL18	LOC728024	COX16	BRD3	PTGDS	CACNG6
PTPN23	PROSC	SYNJ2BP	LINC00094	C9orf142	VSTM1
SCAP	ADGRA2	ADAM21	WDR5	ABCA2	OSCAR
ELP6	BRF2	ADAM20P1	RNU6ATAC	NPDC1	NDUFA3
CSPG5	RAB11FIP1	ADAM20	DLC1	SAPCD2	PRPF31
SMARCC1	EIF4EBP1	MED6	C8orf48	UAP1L1	TFPT
DHX30	ASH2L	TTC9	MTUS2	MAN1B1	CNOT3
MAP4	STAR	MAP3K9	FIRRE	DPP7	LENG1
CDC25A	BAG4	AGMO	ADAMTSL1	VCX	TMC4
ZNF589	LSM1	MEOX2	VWF	PNPLA4	MBOAT7
NME6	DDHD2	MEOX2-AS1	HPS6	ANOS1	TSEN34
FBXW12	PPAPDC1B	SH3RF1	LDB1	ARHGEF6	RPS9
PLXNB1	WHSC1L1	TEAD1	UNC79	RBMX	TTYH1
CCDC51	LETM2	FHDC1	PRIMA1	ZIC3	LENG8-AS1
TMA7	FGFR1	ZNF81	LINC01416	SLC12A8	LENG8
ATRIP	TACC1	ZNF182	TMEM18	ZNF148	LENG9
TREX1	PLEKHA2	CAB39L	PDLIM7	SNX4	CDC42EP5
SHISA5	TM2D2	SETDB2	TRIQK	OSBPL11	NCR1
PFKFB4	ADAM9	PHF11	PTPRF	LOC101927056	NLRP7
COL7A1	ADAM32	ZNF775	KDM4A	GTF2A1L	NLRP2
UQCRC1	IDO1	LOC728743	KDM4A-AS1	LHCGR	GP6
TMEM89	C8orf4	GIMAP8	LOC285074	STON1	RDH13
SLC26A6	ZMAT4	CHD2	GTF3C3	STON1-GTF2A1L	EPS8L1
CELSR3	SFRP1	FAM222A	PGAP1	FSHR	PPP1R12C
NCKIPSD	GOLGA7	FKTN	ANO10	NRXN1	TNNT1
IP6K2	AGPAT6	TAL2	ABHD5	ASB3	TNNI3
PRKAR2A	GINS4	TMEM38B	AKAP5	CHAC2	DNAAF3
PRKAR2A-AS1	ANK1	C18orf25	MTHFD1	ERLEC1	SYT5
SLC25A20	KAT6A	RNF165	SYNE2	GPR75	TMEM86B
UIMC1	AP3M2	LOC102724601	ZBTB1	GPR75-ASB3	PPP6R1
ZNF346	PLAT	CCND2	LOC100129931	PSME4	HSPBP1
FGFR4	IKBKB	DDX11L2	TADA2B	PPARG	BRSK1
NSD1	POLB	WASH2P	TBC1D14	TSEN2	SUV420H2
RAB24	DKK4	SLC38A5	CERS4	MKRN2OS	COX6B2
MXD3	VDAC3	FTSJ1	CD320	MKRN2	IL11
PRELID1	SLC20A2	PORCN	NDUFA7	RAF1	TMEM190
LMAN2	SMIM19	EBP	RPS28	CAND2	TMEM238
RGS14	THAP1	DLG3	KANK3	RPL32	RPL28
SLC34A1	RNF170	C18orf21	ANGPTL4	SNORA7A	UBE2S
GRK6	HOOK3	RPRD1A	RAB11B	IQSEC1	ISOC2
PRR7	FNTA	SLC39A6	RAB11B-AS1	LINC00116	ZNF628
PRR7-AS1	POMK	ELP2	42796	LOC100507334	NAT14
DBN1	HGSNAT	MOCOS	HNRNPM	LINC01106	SBK2
PDLIM7	SPIDR	RHBDL3	MSX2	PLCE1	SBK3
DOK3	CEBPD	C17orf75	DRD1	PLCE1-AS1	ZNF579
DDX41	PRKDC	ZNF207	SFXN1	NOC3L	FIZ1
FAM193B	MCM4	TMEM260	HRH2	TBC1D12	ZNF524
TMED9	UBE2V2	OTX2	CPLX2	HELLS	ZNF865
B4GALT7	EFCAB1	C18orf8	THOC3	CYP2C19	ZNF784
LOC202181	SNAI2	NPC1	C1orf216	CYP2C8	ZNF580
LOC728554	SNTG1	AMIGO3	CLSPN	ACSM6	ZNF581
N4BP3	PCMTD1	GMPPB	AGO4	PDLIM1	CCDC106
RMND5B	ST18	RNF123	ARID1B	C14orf80	U2AF2
NHP2	FAM150A	IP6K1	ARMCX5	TMEM121	EPN1
HNRNPAB	RB1CC1	FAM212A	ARMCX5-GPRASP2	DDX31	ZNF787
PHYKPL	NPBWR1	UBA7	GPRASP1	GTF3C4	ZNF444
COL23A1	OPRK1	SOD1	GPRASP2	C9orf9	GALP
CLK4	ISCA1	SCAF4	BHLHB9	TSC1	ZSCAN5A
ZNF354A	ZCCHC6	ACTN1	MET	GTF3C5	ZNF542P
AACSP1	GAS1	PANX1	CAPZA2	WBP1L	ZNF582
ZNF354B	LOC440173	TMC5	ST7	AS3MT	ZNF582-AS1
ZFP2	DAPK1	GDE1	ST7-AS1	C10orf32	ZNF583
ZNF454	CTSL	CCP110	ST7-AS2	CNNM2	ZNF667
GRM6	CTSL3P	C16orf62	ST7-OT4	LINC00982	ZNF667-AS1
ZNF879	CDK20	IQCK	WNT2	PRDM16	ZNF471
ZNF354C	SPIN1	KNOP1	CFTR	ARHGEF16	ZFP28
ADAMTS2	NXNL2	GPRC5B	CTTNBP2	MEGF6	ZNF470
RUFY1	C9orf47	GPR139	LSM8	TPRG1L	ZNF71
HNRNPH1	S1PR3	TAF1B	ANKRD7	WRAP73	SMIM17
CBY3	SHC3	GRHL1	ERH	TP73	ZNF835
CANX	CKS2	KLF11	SLC39A9	TP73-AS1	PEG3
MAML1	SECISBP2	CLUL1	LHFP	SMIM1	PEG3-AS1
LTC4S	SEMA4D	ENOSF1	HYAL2	LRRC47	ZIM2
C5orf45	GADD45G	TYMS	TUSC2	CEP104	ZIM2-AS1
MGAT4B	DIRAS2	TYMSOS	RASSF1	DFFB	TSSC1
SQSTM1	SYK	YES1	RABGAP1L	C1orf174	TRAPPC12
TBC1D9B	AUH	ADCYAP1	CACYBP	PARD3B	ADI1
RNF130	NFIL3	LINC00470	MRPS14	NRP2	RNASEH1
MAPK9	ROR2	CHST13	KIAA0040	INO80D	RNASEH1-AS1
GFPT2	SPTLC1	TXNRD3	HCN1	GCSHP3	RPS7
CNOT6	LOC100128076	DACH2	THSD1	NDUFS1	COLEC11
FLT4	IARS	FRAS1	FAT3	EEF1B2	LINC01249
MGAT1	CENPP	GEMIN8P4	CENPU	GPR1	LINC01248
HEIH	IPPK	ZNF326	PRIMPOL	ZDBF2	SOX11
LINC00847	LOC100128361	BCL11B	LOC100507346	ARHGEF26	LOC729348
ZFP62	NOL8	SETD3	PTCH1	ARHGEF26-AS1	MEIS1-AS3
TRIM41	BICD2	CCDC85C	AP1B1	DHX36	MEIS1
GNB2L1	ANKRD19P	CCNK	RFPL1S	GPR149	MEIS1-AS2
CTC-338M12.4	ZNF484	FAM127B	CRB2	MME	LOC100507073
TRIM52	FGD3	SMIM10L2B	DENND1A	LINC01487	LOC101927577
TRIM52-AS1	SUSD3	WAC-AS1	NUDT10	LOC100507537	LOC101060019
CASC4	C9orf89	WAC	NUDT11	PLCH1	LOC101927661
CTDSPL2	NINJ1	BAMBI	GSPT2	C3orf33	LOC644838
EIF3J-AS1	C9orf129	SVIL	MAGED1	SLC33A1	VAMP8
EIF3J	WNK2	SVIL-AS1	HTR2C	GMPS	VAMP5
SPG11	FAM120A	ACVR2B	TPH1	TRIM16	RNF181
B2M	FAM120AOS	ACVR2B-AS1	SAAL1	ZNF286A	TMEM150A
LOC100419583	PHF2	PRMT6	MRGPRX3	TBC1D26	C2orf68
SORD	BARX1	NTNG1	PCAT1	MEIS3P1	USP39
DUOX1	PTPDC1	VAV3	PRNCR1	ADORA2B	ATOH8
SHF	MIRLET7DHG	AP2A2	CCAT2	TTC19	ST3GAL5
LOC101928414	ZNF169	FGF19	POU5F1B	ZSWIM7	LOC90784
SLC28A2	LOC100132077	ZNF48	MRPS6	APCDD1	POLR1A
GATM	HIATL1	ZNF771	SLC5A3	NAPG	FAM178B
SPATA5L1	FBP2	DCTPP1	ZKSCAN8	PIEZO2	FAHD2B
SLC30A4	PCAT7	SEPHS2	ZNF192P1	CHMP1B	ANKRD36
BLOC1S6	FBP1	MYO6	LOC100506746	GNAL	ANKRD36B
SEMA6D	C9orf3	IMPG1	AFF1	MPPE1	COX5B
MYEF2	FANCC	SERINC5	TBC1D22B	IMPA2	ACTR1B
SLC24A5	LOC100507346	RNF10	RNF8	AFG3L2	FZD7
SLC12A1	PTCH1	POP5	CMTR1	TUBB6	SUMO1
DUT	ERCC6L2	CABP1	CCDC167	SLMO1	NOP58
FBN1	LINC00476	MLEC	LOC100505530	SPIRE1	BMPR2
CEP152	LINC00092	UNC119B	MDGA1	CEP76	KLF7
EID1	SLC35D2	ACADS	CADPS2	PSMG2	CREB1
SECISBP2L	ZNF367	SPPL3	RNF133	PTPN2	METTL21A
COPS2	HABP4	PILRA	RNF148	SEH1L	CCNYL1
FAM227B	CDC14B	MEPCE	SCAPER	CEP192	FZD5
GALK2	AAED1	ZCWPW1	RCN2	LDLRAD4	PLEKHM3
NDUFAF4P1	LOC441455	PPP1R35	PSTPIP1	FAM210A	CRYGD
DTWD1	ZNF510	TSC22D4	FEM1A	RNMT	C2orf80
ATP8B4	ZNF782	NYAP1	PLIN3	ZNF519	IDH1
SLC27A2	LOC100132781	LOC100130357	UHRF1	ANKRD20A5P	IDH1-AS1
FLJ10038	LOC441454	PHACTR1	KDM4B	CXADRP3	PIKFYVE
GABPB1	NUTM2G	IMMP2L	PTPRS	POTEC	PTH2R
GABPB1-AS1	HIATL2	LRRN3	C10orf35	DHRS1	DIRC3
USP8	CTSV	LAMP3	COL13A1	CIDEB	PNKD
TRPM7	CCDC180	ADRA2C	EXOSC3	LTB4R	TMBIM1
SPPL2A	LOC100499484	ZDHHC14	DCAF10	NOP9	PTMA
AP4E1	LOC100499484-C9ORF174	C9orf153	SLC25A51	NFATC4	PDE6D
DCAF13P3	TDRD7	ISCA1	SHB	PRPS1	COPS7B
TNFAIP8L3	NCBP1	ZCCHC6	NIPAL2	TSC22D3	NPPC
CYP19A1	TMOD1	LINC01470	SH3BP4	C5orf15	COPS8
GLDN	TSTD2	PABPC1	FLRT2	VDAC1	COL6A3
DMXL2	XPA	YWHAZ	GALC	SIRT5	MLPH
SCG3	FOXE1	ZNF706	KCNK10	NOL7	RAB17
LYSMD2	C9orf156	LINC00562	SPATA7	RANBP9	LRRFIP1
TMOD2	ANP32B	SUCLA2	PTPN21	MCUR1	RBM44
TMOD3	NANS	NUDT15	ZC3H14	RNF182	RAMP1
LOC100422556	TRIM14	MED4	EML5	CD83	SCLY
LEO1	CORO2A	MED4-AS1	TTC8	LINC01108	UBE2F
MAPK6	TBC1D2	ITM2B	SMIM10	ORC5	KLHL30
BCL2L10	GABBR2	MST1L	FAM127C	LHFPL3	FAM132B
GNB5	ANKS6	NIPAL1	KRTAP13-2	LHFPL3-AS2	ILKAP
MYO5C	GALNT12	TEC	ELL2	LINC01004	HES6
MYO5A	COL15A1	SLAIN2	PCSK1	KMT2E-AS1	PER2
ARPP19	TGFBR1	SLC10A4	FAM105A	KMT2E	TRAF3IP1
FAM214A	ALG2	ZAR1	OTULIN	SRPK2	ASB1
ONECUT1	SEC61B	SMG1P2	ANKH	C9orf114	LINC01107
WDR72	LOC101928438	SLC7A5P1	LOC100130744	ENDOG	BOK
UNC13C	NR4A3	ATG10	MST1L	CCBL1	THAP4
RSL24D1	STX17-AS1	SLC6A11	CYP2C8	RPAP3	ATG4B
RAB27A	STX17	SLC6A1	ACSM6	RAPGEF3	DTYMK
C15orf65	ERP44	SNX30	CMIP	HDAC7	ING5
CCPG1	INVS	EHMT1	PLCG2	SLC48A1	D2HGDH
DYX1C1	TEX10	NRXN3	SDR42E1	TMEM106C	PDCD1
DYX1C1-CCPG1	MSANTD3	PGRMC1	GTF2I	COL2A1	LOC728323
PIGB	MSANTD3-TMEFF1	SLC25A43	LINC01289	PFKM	PCSK2
PIGBOS1	TMEFF1	SLC25A5	LOC102724623	SENP1	BFSP1
PYGO1	MURC	CXorf56	MIR124-2HG	ASB8	DSTN
PRTG	ADAMTSL2	TET2	BHLHE22	CCDC184	RRBP1
NEDD4	FAM163B	PPA2	BRINP1	OR10AD1	SNX5
RFX7	DBH-AS1	RTN4RL2	ZNF212	ZNF641	MGME1
MNS1	SARDH	SLC43A1	ZNF783	KANSL2	OVOL2
TEX9	VAV2	TIMM10	LOC155060	CCNT1	CSRP2BP
ZNF280D	BRD3	SMTNL1	ZNF777	ADCY6	PET117
LOC145783	LINC00094	UBE2L6	ZNF746	CACNB3	ZNF133
TCF12	WDR5	PRKY	ZNF767P	DDX23	DZANK1
LINC00926	RNU6ATAC	ING1	KRBA1	RND1	POLR3F
CGNL1	RXRA	NEIL2	ZNF467	CCDC65	RBBP9
GCOM1	COL5A1	FDFT1	LMNB1	FKBP11	SEC23B
MYZAP	OLFM1	DCAF4	AGMO	ARF3	LINC00493
POLR2M	PPP1R26-AS1	ZFYVE1	MEOX2	WNT10B	DTD1
PHKA2	PPP1R26	RBM25	MEOX2-AS1	WNT1	LOC100270804
ADGRG2	C9orf116	PSEN1	AK2	DDN	ITCH
MAP3K15	LOC101928525	FHL2	TRIM62	PRKAG1	DYNLRB1
PDHA1	MRPS2	AMER2	ZNF708	KMT2D	MAP1LC3A
SH3KBP1	CAMSAP1	MTMR6	ZNF738	RHEBL1	PIGU
CXorf23	UBAC1	NUPL1	ZNF493	LMBR1L	TP53INP2
MAP7D2	CFAP47	PHLDB1	LINC00664	TUBA1B	NCOA6
EIF1AX	PRRG1	ZFP42	ZNF429	TUBA1A	GGT7
SCARNA9L	XK	TRIML2	LINC00353	TUBA1C	ACSS2
RPS6KA3	DYNLT3	LINC01060	LINC00379	PRPH	GSS
FAM229B	HYPM	ABCA5	MIR17HG	TROAP	TRPC4AP
TUBE1	SYTL5	MAP2K6	RHOBTB1	C1QL4	CYP4F29P
LAMA4	SRPX	C10orf105	SYNRG	CNTFR	ANKRD20A11P
MARCKS	RPGR	CDH23	DDX52	RPP25L	RBM11
HDAC2	TSPAN7	CREB3L2	HNF1B	SPRR2F	HSPA13
HS3ST5	MID1IP1	AKR1D1	RPL31	S100A6	LOC388813
LOC101927768	BCOR	TRIM24	TBC1D8	S100A4	SAMSN1
SNX9	ATP6AP2	SVOPL	CNOT11	S100A16	NRIP1
SYNJ2	CXorf38	LEPR	SNORD89	S100A14	USP25
SERAC1	MED14	LEPROT	RNF149	CHTOP	MIR99AHG
GTF2H5	USP9X	PDE4B	ZNF862	S100A13	LINC01549
TULP4	DDX3X	P3H2	ATP6V0E2	ILF2	CXADR
TMEM181	CASK	P3H2-AS1	ATP6V0E2-AS1	SNAPIN	BTG3
DYNLT1	GPR82	CLDN1	LRRC61	NPR1	C21orf91
SYTL3	MAOA	C5orf58	ZBED6CL	INTS3	CHODL
EZR	MAOB	LCP2	RARRES2	SLC27A3	LOC101927797
OSTCP1	EFHC2	KCNIP1	SHISA4	LOC343052	NCAM2
C6orf99	FUNDC1	KCNMB1	LMOD1	GATAD2B	D21S2088E
RSPH3	KDM6A	SNHG1	TIMM17A	DENND4B	MIR155HG
ZNF736	CXorf36	SLC3A2	RNPEP	CRTC2	LINC00515
ZNF680	LOC401585	DHX30	ELF3	CREB3L4	MRPL39
LOC100128885	LINC01186	DDT	ARL8A	JTB	JAM2
LOC641746	KRBOX4	DDTL	CPSF7	SLC39A1	ATP5J
ZNF107	ZNF674	LOC391322	SDHAF2	RAB13	GABPA
ZNF138	ZNF674-AS1	GSTT1	PPP1R2	RPS27	MIS18A
ZNF273	CHST7	CABIN1	LINC00969	TPM3	URB1
ERV3-1	SLC9A7	SUSD2	SDHAP2	C1orf43	URB1-AS1
ZNF117	RP2	PLCG1	MRPS28	UBAP2L	EVA1C
CCT6P3	LINC01545	TOP1	CETN3	HAX1	TCP10L
ZNF92	JADE3	PDE9A	MBLAC2	ATP8B2	C21orf59
CCT6P1	RGN	TPTE2P6	POLR3G	NYNRIN	SYNJ1
LOC441242	NDUFB11	ATP12A	LYSMD3	KHNYN	PAXBP1
SNORA22	RBM10	TMEM167A	GPD2	SDR39U1	PAXBP1-AS1
VKORC1L1	UBA1	XRCC4	NIN	LOC101927045	C21orf62
GUSB	CDK16	VCAN	ABHD12B	STXBP6	C21orf62-AS1
ASL	USP11	HAPLN1	PYGL	NOVA1	IFNAR2
CRCP	ZNF157	CHAMP1	TRIM9	LINC00645	IL10RB-AS1
TPST1	LINC01560	CPNE1	TMX1	EYA4	IL10RB
LINC00174	ZNF41	RBM12	ELMO1	TARID	IFNAR1
GS1-124K5.11	ARAF	NFS1	IQGAP1	KLHL15	ERG
KCTD7	SYN1	ROMO1	CRTC3	EIF2S3	PKNOX1
GTF2IRD1P1	TIMP1	RBM39	CRTC3-AS1	ZFX	CBS
RABGEF1	CFP	AP3B1	TBX15	PDK3	U2AF1
TMEM248	ELK1	SCAMP1	LOC101929147	PCYT1B	CRYAA
SBDS	UXT	SCAMP1-AS1	WARS2	POLA1	HSF2BP
TYW1	ZNF81	DNAJC14	HAO2	ARX	RRP1B
PMS2P4	ZNF182	MMP19	LINC00622	CCDC150	ZNF74
STAG3L4	ZNF630	ORMDL2	ZNF697	GTF3C3	SCARF2
LINC01372	SLC38A5	TMEM198B	PHGDH	PGAP1	KLHL22
SLC15A4	FTSJ1	WIBG	HMGCS2	ANKRD44	MED15
GLT1D1	PORCN	TNRC18	NOTCH2	SF3B1	PI4KA
TMEM132D	EBP	EIF3E	FAM72B	COQ10B	SNAP29
LOC100190940	TBC1D25	EMC2	HIST2H2BA	HSPD1	CDC42EP1
FZD10-AS1	RBM3	TMEM74	SRGAP2-AS1	HSPE1	LGALS2
FZD10	WDR13	TRHR	SRGAP2B	MOB4	GGA1
RIMBP2	SUV39H1	NUDCD1	EMBP1	RFTN2	SH3BP1
STX2	HDAC6	ENY2	KCNIP4	MARS2	PDXP
RAN	PCSK1N	PKHD1L1	KCNIP4-IT1	BOLL	LGALS1
ADGRD1	PQBP1	EBAG9	LOC101929555	PLCL1	NOL12
SFSWAP	TIMM17B	SYBU	UNC5CL	SATB2	TRIOBP
MMP17	SLC35A2	ARRDC3	APOBEC2	FTCDNL1	H1F0
ULK1	PIM2	ARRDC3-AS1	OARD1	C2orf69	GCAT
PUS1	OTUD5	MSL3	ADCY10P1	C2orf47	ANKRD54
EP400	KCND1	TRAPPC2	NFYA	TYW5	EIF3L
SNORA49	GRIPAP1	OFD1	DENND4C	SPATS2L	MICALL1
EP400NL	TFE3	F7	RPS6	KCTD18	C22orf23
DDX51	CCDC120	F10	ACER2	SGOL2	POLR2F
NOC4L	PRAF2	CUL4A	SLC24A2	AOX1	SOX10
LOC100130238	WDR45	PCID2	RBM15B	BZW1	PICK1
FBRSL1	GPKOW	TENM4	VPRBP	CLK1	BAIAP2L2
RBMS3-AS3	PLP2	CAMKK2	RAD54L2	PPIL3	PLA2G6
RBMS3	PRICKLE3	ANAPC5	TEX264	NIF3L1	MAFF
TGFBR2	SYP	ADAMTS7	MED27	ORC2	GRM7
STT3B	CCDC22	MORF4L1	RAB18	FAM126B	LOC101927394
OSBPL10	FOXP3	CAPNS1	MKX	NDUFB3	VIPR1
ZNF860	PPP1R3F	COX7A1	ARMC4	CFLAR	CELSR3
GPD1L	PAGE4	ZNF146	MPP7	CASP10	NCKIPSD
CMTM8	USP27X-AS1	LOC100134317	PTCHD2	CASP8	IP6K2
CMTM7	USP27X	LINC00665	FBXO2	FAM27E3	GPX1
CMTM6	CLCN5	CARHSP1	FBXO44	ANKRD20A1	RHOA
DYNC1LI1	DGKK	USP7	FBXO6	HOMEZ	TCTA
CNOT10	SHROOM4	C16orf72	MAD2L2	RNF212B	AMT
TRIM71	NUDT10	CENPC	DRAXIN	FAM107B	NICN1
GRAMD3	NUDT11	UBA6	C11orf95	CDNF	DAG1
ALDH7A1	GSPT2	UBA6-AS1	CAMK2D	HSPA14	RBM6
PHAX	MAGED1	GNRHR	ARSJ	SUV39H2	RBM5
LMNB1	GPR173	TMPRSS11D	UGT8	ASS1	RBM5-AS1
2017-03-03	TSPYL2	TMPRSS11A	WBSCR16	LOC100272217	SEMA3F
C5orf63	KANTR	TMPRSS11GP	GTF2IRD2B	FUBP3	SLC38A3
MEGF10	KDM5C	C11orf80	TRIP4	SLC16A5	GNAI2
PRRC1	IQSEC2	RCE1	BORA	ARMC7	SEMA3B
CTXN3	SMC1A	LRFN4	DIS3	NT5C	IFRD2
LINC01184	RIBC1	PC	MZT1	HN1	HYAL3
SLC12A2	HSD17B10	CACNB1	PIBF1	SUMO2	NAT6
FBN2	HUWE1	RPL19	FKBP3	NUP85	HYAL1
SLC27A6	PHF8	STAC2	PRPF39	GGA3	TEX264
ISOC1	FAM120C	FBXL20	FANCM	MIF4GD	GRM2
ADAMTS19	WNK3	MED1	MIS18BP1	MRPS7	RRP9
ADAMTS19-AS1	TSR2	CDK12	KLC2	LOC100287042	PARP3
KIAA1024L	FGD1	PPP1R1B	RAB1B	SLC25A19	PCBP4
CHSY3	GNL3L	STARD3	CNIH2	CDKL3	ABHD14B
NSUN5P2	MAGED2	PNMT	YIF1A	UBE2B	ABHD14A
POM121	TRO	CCDC134	TMEM151A	CDKN2AIPNL	ACY1
LOC541473	APEX2	SREBF2	CD248	LOC102546229	RPL29
STAG3L1	ALAS2	ADPGK	RIN1	JADE2	DUSP7
STAG3L3	PAGE2B	ADPGK-AS1	BRMS1	SAR1B	POC1A
PMS2P7	FAM104B	NEO1	B4GAT1	SEC24A	ALAS1
GTF2IP1	MAGEH1	C8orf44	SLC29A2	SIK1	TWF2
GTF2IP4	USP51	C8orf44-SGK3	NPAS4	LINC00313	PPM1M
NSUN5	CACNB2	SGK3	MRPL11	HSF2BP	WDR82
FZD9	NSUN6	MCMDC2	DPP3	C14orf1	GLYCTK
BAZ1B	ARL5B	SNHG6	PELI3	TTLL5	GLYCTK-AS1
BCL7B	PLXDC2	TCF24	MALAT1	TRPM3	DNAH1
TBL2	NEBL	COPS5	LTBP3	TMEM2	BAP1
MLXIPL	CASC10	CSPP1	SCYL1	ABHD17B	PHF7
VPS37D	SKIDA1	PSAP	SSSCA1-AS1	C9orf85	SEMA3G
DNAJC30	MLLT10	DPP6	SSSCA1	GDA	TNNC1
WBSCR22	DNAJC1	FAM91A1	FAM89B	ZFAND5	NISCH
STX1A	LOC100130992	PXDC1	EHBP1L1	TMC1	NT5DC2
ABHD11-AS1	BMI1	FAM50B	CTNNBL1	ALDH1A1	CCDC66
ABHD11	COMMD3	PRPF4B	PIGV	ANXA1	FAM208A
CLDN3	SPAG6	WIPF2	ZDHHC18	ZDHHC18	ARHGEF3
CLDN4	LOC100499489	CDC6	SFN	SFN	SPATA12
WBSCR27	PIP4K2A	RARA	GPN2	GPN2	IL17RD
ELN	ARMC3	RARA-AS1	GPATCH3	GPATCH3	HESX1
GRAMD4	MSRB2	GJD3	SOX5	NUDC	APPL1
CERK	OTUD1	TOP2A	CHST11	KDF1	ASB14
TBC1D22A	KIAA1217	IGFBP4	SLC41A2	NQO2	MYLK
TBC1D22A-AS1	ARHGAP21	TNS4	C12orf45	HTATSF1P2	RYK
FAM19A5	PRTFDC1	CCR7	ALDH1L2	RIPK1	AMOTL2
BRD1	ENKUR	SMARCE1	LOC414300	NCAM1	LEKR1
ZBED4	THNSL1	KRT222	KIAA1033	TTC12	LINC00880
ALG12	GPR158	CCDC115	APPL2	DRD2	LINC00881
CRELD2	MYO3A	IMP4	KCCAT198	SMAD2	TRA2B
PIM3	ABI1	PTPN18	C12orf75	ZBTB7C	ETV5
PANX2	PDSS1	FAR2P2	RTN1	CTIF	BCL6
TRABD	ANKRD26	LOC145845	LRRC9	SMAD7	LPP
SELO	YME1L1	MEIS2	PCNXL4	DYM	LPP-AS2
TUBGCP6	MASTL	BFSP1	DHRS7	RPL17	ATP13A3
HDAC10	ACBD5	LMNA	PPM1A	RPL17-C18orf32	LINC00884
MAPK12	LRRC37A6P	DPYSL5	RAP2A	EDA	TCTEX1D2
MAPK11	RAB18	PRKCA	BMP8A	IGBP1	TM4SF19-AS1
PLXNB2	MKX	CACNG4	PPIEL	RAB41	UBXN7
DENND6B	ARMC4	ZC3H12B	PABPC4	PDZD11	RNF168
PPP6R2	MPP7	LAS1L	HEYL	KIF4A	WDR53
SBF1	WAC-AS1	TMEM63C	HPCAL4	GDPD2	FBXO45
ADM2	WAC	POMT2	MARVELD3	DLG3	LINC01063
LMF2	BAMBI	GSTZ1	PHLPP2	TEX11	NRROS
NCAPH2	SVIL	TMED8	AP1G1	TNPO1	CEP19
SCO2	SVIL-AS1	UNC45B	ATXN1L	FCHO2	PIGX
TYMP	KIAA1462	SLC35G3	ZNF821	TMEM171	PAK2
ODF3B	MTPAP	SLFN5	IST1	TMEM248	SENP5
SYCE3	MAP3K8	SLFN12	DHODH	SBDS	NCBP2
CHKB	ZNF438	SLFN13	DHX38	TYW1	NCBP2-AS2
CHKB-CPT1B	ZEB1-AS1	PEX12	TXNL4B	AMER1	MFI2
CPT1B	ZEB1	AP2B1	PMFBP1	ASB12	MFI2-AS1
CHKB-AS1	ARHGAP12	RASL10B	LINC01572	MTMR8	DLG1
MAPK8IP2	LIMK1	TMEM65	NSMF	EYA1	BDH1
ARSA	EIF4H	TRMT12	TNMD	MSC	LOC220729
SHANK3	LAT2	RNF139-AS1	TSPAN6	MSC-AS1	FYTTD1
RABL2B	RFC2	RNF139	CSTF2	TRPA1	KIAA0226
RPL23AP82	CLIP2	TATDN1	PLP2	LOC392232	LRCH3
LIMK1	GTF2IRD1	NDUFB9	PRICKLE3	KCNB2	RPL35A
EIF4H	GTF2I	RBM38	SYP	LOC101926908	LMLN
LAT2	GTF2IRD2	CTCFL	CCDC22	TERF1	FAM157A
RFC2	STAG3L2	NKILA	FOXP3	SBSPON	ZNF595
CLIP2	WBSCR16	PMEPA1	PPP1R3F	RPL7	ZNF718
GTF2IRD1	RFX6	NKAIN3	EIF4E	RDH10	ZNF876P
GTF2I	VGLL2	UG0898H09	CNTLN	RDH10-AS1	ZNF732
GTF2IRD2	DCBLD1	RXRA	PRKACB	STAU2	ZNF141
STAG3L2	GOPC	DPYSL3	C10orf105	UBE2W	ABCA11P
WBSCR16	LOC101927919	AGTPBP1	CDH23	TCEB1	ZNF721
AP1B1	NUS1	LOC389765	PSAP	TMEM70	PIGG
RFPL1S	SLC35F1	NAA35	UQCRHL	JPH1	PDE6B
NEFH	CEP85L	GOLM1	FLJ37453	GDAP1	ATP5I
THOC5	PLN	RAD23B	SPEN	MIR2052HG	MFSD7
NIPSNAP1	ASF1A	KLF4	ZBTB17	PI15	MYL5
NF2	MCM9	FLJ35934	C1orf64	CRISPLD1	PCGF3
CABP7	FAM184A	KRT16P1	HSPB7	CASC9	LOC100129917
ZMAT5	MAN1A1	USP32P2	LINC01370	MBOAT1	GAK
UQCR10	TBC1D32	FAM106A	MAFB	E2F3	TMEM175
ASCC2	TTC6	CCDC144B	BNIPL	CDKAL1	DGKQ
HORMAD2-AS1	CLEC14A	WNT2B	C1orf56	CCNA1	IDUA
MTMR3	UBE2E2	ST7L	CDC42SE1	SERTM1	SLC26A1
LIF	UBE2E1	CAPZA1	MLLT11	RFXAP	FGFRL1
GATSL3	RPL15	MOV10	GABPB2	SMAD9	RNF212
TBC1D10A	NR1D2	RHOC	MSI2	ALG5	SPON2
KIAA1656	THRB	PPM1J	DNAJB2	EXOSC8	CTBP1
SF3A1	RARB	FAM19A3	PTPRN	SUPT20H	CTBP1-AS
RNF215	TOP2B	LINC01356	DNPEP	POSTN	CTBP1-AS2
SEC14L2	NGLY1	SLC16A1	DES	TRPC4	MAEA
MTFP1	OXSM	SLC16A1-AS1	SPEG	STK38	UVSSA
SEC14L4	LRRC3B	AGO1	EXTL3	SRSF3	CRIPAK
SEC14L6	NEK10	AGO3	INTS9	CDKN1A	FAM53A
GAL3ST1	SLC4A7	FGFR3	HMBOX1	CPNE5	SLBP
PES1	EOMES	LETM1	NVL	CCNG2	TMEM129
TCN2	CMC1	DLGAP1	CNIH4	CNOT6L	TACC3
SLC35E4	AZI2	DLGAP1-AS1	WDR26	MRPL1	FGFR3
DUSP18	ZCWPW2	DLGAP1-AS2	CNIH3	LOC102724601	LETM1
OSBP2	LINC00693	DLGAP1-AS5	LINC00598	RABGAP1L	WHSC1
MORC2	RBFOX2	ORC5	OR1F1	CACYBP	NELFA
MORC2-AS1	APOL3	LHFPL3	ZNF200	MRPS14	C4orf48
TUG1	APOL2	LHFPL3-AS2	ZNF263	KIAA0040	NAT8L
SMTN	MYH9	CC2D1B	TIGD7	LOC729348	HAUS3
SELM	TXN2	ORC1	ZNF75A	MEIS1-AS3	POLN
INPP5J	FOXRED2	PRPF38A	ZSCAN32	MEIS1	MXD4
PLA2G3	EIF3D	ZCCHC11	ZNF174	MEIS1-AS2	ZFYVE28
RNF185	IFT27	CACYBP	CCDC171	LOC100507073	KIAA0232
LIMK2	PVALB	MRPS14	SET	LOC101927577	LOC100129931
RSPO3	MPST	KIAA0040	PKN3	LOC101060019	TADA2B
RNF146	TST	EEF1DP3	ZDHHC12	LOC101927661	TBC1D14
ECHDC1	KCTD17	DCTN1	LOC100506100	LOC644838	NSUN7
SOGA3	C1QTNF6	C2orf81	ZER1	ZNF74	APBB2
PTPRK	RAC2	WDR54	GNAI2	SCARF2	UCHL1
LAMA2	MFNG	RTKN	REEP3	KLHL22	USP46
ARHGAP18	CARD10	LOC100996634	EML1	MED15	USP46-AS1
L3MBTL3	CDC42EP1	CCDC162P	PHF20	PI4KA	DANCR
SAMD3	LGALS2	LINC01560	SCAND1	SNAP29	ERVMER34-1
TMEM200A	GGA1	ZNF41	PLS3	GUCD1	RASL11B
SMLR1	SH3BP1	ARAF	KIAA0754	SNRPD3	SCFD2
EPB41L2	PDXP	SYN1	MACF1	GGT1	FIP1L1
AKAP7	LGALS1	TIMP1	LOC645513	LRRC75B	LNX1
MED23	NOL12	CFP	PDE5A	BCRP3	RPL21P44
OR2A4	TRIOBP	ELK1	LOC100996694	SGSM1	CHIC2
ENPP1	H1F0	UXT	MAD2L1	KIAA1671	GSX2
CTGF	GCAT	PNMAL2	LINC01574	LRP5L	PDGFRA
MOXD1	ANKRD54	CALM3	UNC5A	CRYBB2P1	BTC
STX7	EIF3L	DACT3	PNRC1	ADRBK2	LOC100507388
TAAR9	MICALL1	DACT3-AS1	SRSF12	MYO18B	PARM1
SLC18B1	C22orf23	PRKD2	PM20D2	SEZ6L	RCHY1
RPS12	POLR2F	FKRP	UBE2J1	GLTP	THAP6
EYA4	SOX10	STRN4	HIST1H2AK	TCHP	CDKL2
TARID	PICK1	SLC1A5	HIST1H2BN	GIT2	G3BP2
TCF21	BAIAP2L2	AP2S1	TMTC2	ANKRD13A	USO1
TBPL1	PLA2G6	ARHGAP35	HHIP	C12orf76	AGPAT9
SLC2A12	MAFF	NPAS1	HHIP-AS1	CIAPIN1	LOC101928978
SGK1	TMEM184B	TMEM160	ABCE1	COQ9	RAP1GDS1
HBS1L	CSNK1E	ZC3H4	ANAPC10	DOK4	TSPAN5
MYB	LOC400927	SAE1	WAC-AS1	POLR2C	EIF4E
AHI1	LOC400927-CSNK1E	CCDC14	WAC	CCDC102A	METAP1
MTFR2	KCNJ4	GPD1L	BAMBI	ADGRG5	ADH5
BCLAF1	DDX17	CMTM8	SVIL	ADGRG1	ADH4
MAP7	DMC1	CMTM7	SVIL-AS1	KATNB1	LOC100507053
MAP3K5	FAM227A	ASNSD1	IL12A	KIFC3	TRMT10A
PEX7	CBY1	ANKAR	C3orf80	MAP4	MTTP
SLC35D3	TOMM22	OSGEPL1	PNKD	CDC25A	LAMTOR3
IL20RA	JOSD1	ORMDL1	TMBIM1	ZNF589	DNAJB14
IFNGR1	GTPBP1	PMS1	CTDSP1	NME6	H2AFZ
OLIG3	SUN2	SPINK5	VIL1	FBXW12	MANBA
TNFAIP3	DNAL4	LOC102546294	USP37	PLXNB1	UBE2D3
PERP	NPTXR	FBXO38	RQCD1	CCDC51	CISD2
ARFGEF3	CBX6	HTR4	PLCD4	TMA7	SLC9B1
PBOV1	APOBEC3A	ARHGAP31	ZNF142	ATRIP	SLC9B2
HEBP2	APOBEC3B	ARHGAP31-AS1	BCS1L	TREX1	BDH2
NHSL1	APOBEC3B-AS1	TMEM39A	NPFFR2	SHISA5	CENPE
FLJ46906	APOBEC3C	POGLUT1	NDUFS4	PFKFB4	TACR3
CCDC28A	APOBEC3D	TIMMDC1	DENND1B	COL7A1	SEC24B
LOC100507462	APOBEC3F	ADPRH	C1orf53	UQCRC1	SEC24B-AS1
C11orf58	APOBEC3G	PLA1A	GMDS-AS1	TMEM89	CCDC109B
PLEKHA7	APOBEC3H	ZIC4	LINC01600	SLC26A6	CASP6
HAP1	CBX7	HIST1H4K	C9orf153	LOC100289473	PLA2G12A
JUP	PDGFB	JAKMIP2	ISCA1	SIRPA	CFI
P3H4	RPL3	JAKMIP2-AS1	ZCCHC6	PDYN	GAR1
FKBP10	SYNGR1	SPINK1	CTBP2	STK35	EGF
NT5C3B	TAB1	SCGB3A2	LGALSL	LOC388780	ELOVL6
KLHL11	MGAT3	GTF2I	AFTPH	SNRPB	ENPEP
ACLY	MGAT3-AS1	CDC25A	SERTAD2	MTMR1	PITX2
TTC25	MIEF1	ZNF589	SYT1	CD99L2	QRFPR
CNP	ATF4	NME6	PAWR	HMGB3	ANXA5
DNAJC7	RPS19BP1	RNF41	NHS	GPR50	PP12613
NKIRAS2	CACNA1I	NABP2	LTV1	ZNF774	TMEM155
ZNF385C	GRAP2	ANKRD52	PCA3	IQGAP1	CCNA2
DHX58	FAM83F	SLC39A5	PRUNE2	CRTC3	EXOSC9
KAT2A	LOC100130899	DSP	FOXB2	CRTC3-AS1	BBS7
RAB5C	TNRC6B	SNRNP48	CYP4F29P	NBPF3	TRPC3
GHDC	ADSL	HTR2C	ANKRD20A11P	ALPL	KIAA1109
STAT5B	MKL1	EYA4	NAIP	RAP1GAP	CETN4P
STAT5A	SGSM3	TARID	GTF2H2	USP48	BBS12
STAT3	MCHR1	MTX3	LOC647859	TSSK4	FGF2
PTRF	SLC25A17	THBS4	GABRA3	CHMP4A	NUDT6
ATP6V0A1	ST13	FOXN3	CDADC1	MDP1	SPATA5
NAGLU	DNAJB7	KLF8	CAB39L	NEDD8	RPS3A
HSD17B1	XPNPEP3	UBQLN2	PRDM16	NEDD8-MDP1	SH3D19
COASY	RBX1	LINC01420	FGD6	GMPR2	PRSS48
MLX	EP300	UQCRBP1	VEZT	TINF2	FAM160A1
PSMC3IP	EP300-AS1	PTX3	METAP2	TGM1	GATB
FAM134C	L3MBTL2	VEPH1	USP44	RABGGTA	LOC90768
TUBG1	RANGAP1	PQLC2L	GDPD2	PABPC5	TENM3
TUBG2	ZC3H7B	WBSCR17	P3H2	PABPC5-AS1	IRF2
PLEKHH3	TEF	DDX11L1	P3H2-AS1	PCDH11X	PIK3R1
CCR10	TOB2	WASH7P	CLDN1	NAP1L3	SLC30A5
CNTNAP1	PHF5A	LOC729737	ACVR2B	FAM133A	OCLN
EZH1	ACO2	LOC100133331	ACVR2B-AS1	GPM6A	GTF2H2C
RAMP2	POLR3H	C1orf216	OXER1	WDR17	GTF2H2C_2
RAMP2-AS1	CSDC2	CLSPN	HAAO	ASB5	LOC100272216
VPS25	PMM1	AGO4	ZFP36L2	SPCS3	GUSBP3
COA3	DESI1	RPS6KA2	LINC01126	VEGFC	SMN1
BECN1	XRCC6	SLC25A15	THADA	NEIL3	SMN2
CNTD1	NHP2L1	TPTE2P5	SLC45A3	AGA	GTF2H2B
PSME3	C22orf46	ELF1	NUCKS1	LINC01099	LOC441081
AOC2	CCDC134	WBP4	RAB29	DDAH1	SMA4
AOC3	SREBF2	KBTBD6	CSMD2	CYR61	SMA5
AARSD1	SHISA8	KBTBD7	GLIPR1L2	ZNHIT6	NAIP
PTGES3L	TNFRSF13C	LOC101929140	GLIPR1	COL24A1	GTF2H2
PTGES3L-AARSD1	CENPM	MTRF1	KRR1	ODF2L	LOC647859
RUNDC1	42981	ZSCAN12	PHLDA1	SH3GLB1	AP3B1
RPL27	NAGA	GJB7	NAP1L1	42993	SCAMP1
IFI35	FAM109B	SMIM8	BBS10	HS2ST1	SCAMP1-AS1
VAT1	SMDT1	C6orf163	OSBPL8	LINC01140	LHFPL2
RND2	NDUFA6	TMSB15A	HIVEP1	LMO4	RGMB
BRCA1	NDUFA6-AS1	HIST1H2BJ	EDN1	TDGF1P3	RGMB-AS1
NBR2	CYP2D6	HIST1H2AG	FGGY	CHRDL1	CHD1
LOC101929767	CYP2D7	SH3GL3	C8orf44	PAK3	LOC100289230
NBR1	TCF20	HS1BP3	C8orf44-SGK3	CAPN6	LOC100133050
TMEM106A	LINC01315	GDF7	SGK3	DCX	FAM174A
LINC00910	RRP7A	LDAH	MCMDC2	LINC00890	ST8SIA4
ARL4D	RRP7BP	APOB	SNHG6	ALG13	FBLL1
DHX8	SERHL2	TDRD15	TCF24	TRPC5	PANK3
ETV4	POLDIP3	TNFAIP8L3	COPS5	ZCCHC16	NSD1
MEOX1	RNU12	CYP19A1	CSPP1	LHFPL1	RAB24
SOST	CYB5R3	GLDN	MYEF2	AMOT	MXD3
DUSP3	A4GALT	DMXL2	SLC24A5	LOC101928437	PRELID1
MPP3	ARFGAP3	SCG3	SLC12A1	XACT	LMAN2
MPP2	RBM26	ASTN2	DUT	IGF1R	RGS14
FAM215A	RBM26-AS1	TRIM32	FBN1	IRAIN	SLC34A1
NAGS	NDFIP2	TTC27	CEP152	SYNM	GRK6
TMEM101	SPRY2	LTBP1	EID1	TTC23	PRR7
LSM12	SLITRK6	ZNF564	SECISBP2L	HSP90B2P	PRR7-AS1
G6PC3	MIR4500HG	ZNF490	COPS2	LRRC28	DBN1
HDAC5	SLITRK5	ZNF791	FAM227B	MEF2A	NQO2
C17orf53	LINC00353	HAPLN3	GALK2	LYSMD4	HTATSF1P2
ASB16	LINC00379	MFGE8	NDUFAF4P1	ADAMTS17	RIPK1
ASB16-AS1	MIR17HG	FKBP7	MIS18A	GON4L	CDYL
TMUB2	GPC5	OSBPL6	URB1	SYT11	LOC100129461
ATXN7L3	GPC6	PRKRA	URB1-AS1	RIT1	LYRM4
UBTF	RGS7BP	TTN	EVA1C	KIAA0907	RPP40
RUNDC3A-AS1	FAM159B	TTN-AS1	SCD5	NUCKS1	FARS2
RUNDC3A	SREK1IP1	TMTC4	SEC31A	RAB29	NRN1
SLC25A39	CWC27	GOLGA2	THAP9	SLC41A1	F13A1
GRN	ADAMTS6	SWI5	THAP9-AS1	NXPH4	RREB1
FAM171A2	CENPK	TRUB2	FLRT3	NDUFA4L2	SSR1
ITGA2B	PPWD1	COQ4	LOC613266	SHMT2	RIOK1
TTC6	TRIM23	MAMLD1	MACROD2	STAC3	DSP
CLEC14A	SGTB	PIGV	MACROD2-AS1	R3HDM2	SNRNP48
ALDH2	TRAPPC13	ZDHHC18	KIF16B	BTRC	BLOC1S5
MAPKAPK5	NLN	SFN	ENOX1	POLL	BLOC1S5-TXNDC5
MAPKAPK5-AS1	ERBB2IP	GPN2	CLUL1	DPCD	BMP6
ADAM1A	SREK1	GPATCH3	ENOSF1	FBXW4	EEF1E1
TMEM116	LOC101928794	FBXW12	TYMS	FGF8	TXNDC5
ERP29	MAST4	PLXNB1	TYMSOS	NPM3	SLC35B3
NAA25	DCP1A	CCDC51	YES1	MGEA5	LOC100506207
TRAFD1	CACNA1D	TMA7	ADCYAP1	KCNIP2	SIRT5
HECTD4	CHDH	GALNT16	LINC00470	C10orf76	NOL7
RPL6	IL17RB	FTX	CASK	HECW1	RANBP9
PTPN11	ACTR8	JPX	GPR82	STK17A	MCUR1
OAS1	SELK	SORCS2	HEPH	COA1	RNF182
DTX1	CACNA2D3	IDH2	EDA2R	BLVRA	CD83
RASAL1	ESRG	KIAA2022	PMP22	MRPS24	LINC01108
DDX54	WNT5A	IFI16	TEKT3	URGCP	MBOAT1
RITA1	ERC2	AIM2	TVP23C	POLR2J4	E2F3
IQCD	ERC2-IT1	CADM3	TVP23C-CDRT4	SPDYE1	CDKAL1
TPCN1	CCDC66	CADM3-AS1	TRIM16	UBE2D4	ABT1
SLC8B1	FAM208A	LOC100288778	ZNF286A	LINC00957	ZNF322
PLBD2	ARHGEF3	LINC00598	TBC1D26	DBNL	GUSBP2
LHX5	SPATA12	FAM155B	MEIS3P1	PGAM2	LINC00240
LHX5-AS1	IL17RD	IGSF1	EPHA3	POLM	LOC100270746
LINC01234	HESX1	OR13H1	MAN1C1	AEBP1	HIST1H2BJ
MITF	APPL1	HEY1	SEPN1	POLD2	HIST1H2AG
FOXP1	ASB14	MXRA5	PLCG1	MYL7	HIST1H2BK
EIF4E3	PDE12	PRKX	TOP1	GCK	HIST1H4I
GPR27	ARF4	ZNF140	ARL15	YKT6	HIST1H2AH
PROK2	DENND6A	LINC00504	SNX18	NUDCD3	PRSS16
RYBP	SLMAP	COL14A1	ARF6	NPC1L1	ZNF204P
SHQ1	FLNB	SHKBP1	LMNA	DDX56	ZNF391
GXYLT2	ABHD6	LTBP4	LPPR1	TMED4	ZNF184
EBLN2	RPP14	BACH2	HS6ST3	OGDH	NUDT3
PPP4R2	PXK	MAP3K7	COQ7	ZMIZ2	RPS10
LOC101927296	PDHB	FRY	LOC102723385	PPIA	RPS10-NUDT3
PDZRN3	KCTD6	FRY-AS1	TMC7	H2AFV	PACSIN1
PDZRN3-AS1	ACOX2	NHSL2	ITPRIPL2	PURB	SPDEF
CNTN3	FAM107A	RGAG4	SYT17	SNHG15	C6orf106
FAM86DP	C3orf67	DTNA	CLEC19A	HYLS1	SNRPC
ZNF717	FHIT	RASAL2	METTL9	PUS3	UHRF1BP1
ROBO2	PTPRG	C10orf11	RRN3P1	DDX25	TAF11
LOC101927374	PTPRG-AS1	MCM3AP	NPIPB4	CDON	STK38
ROBO1	C3orf14	MCM3AP-AS1	UQCRC2	RPUSD4	SRSF3
GBE1	FEZF2	YBEY	PDZD9	FAM118B	CDKN1A
CADM2	CADPS	C21orf58	TPD52	SRPR	CPNE5
ADGRL3	LINC00698	PCNT	CDX2	FOXRED1	TBC1D22B
TECRL	SYNPR	KCNIP4	URAD	TIRAP	RNF8
EPHA5-AS1	SYNPR-AS1	KCNIP4-IT1	SIN3A	DCPS	CMTR1
CENPC	HUS1	NAALADL1	PTPN9	ST3GAL4-AS1	SRF
UBA6	C7orf57	SAC3D1	MOSPD1	ST3GAL4	CUL9
UBA6-AS1	UPP1	CDCA5	NOP56	KIRREL3	HACE1
GNRHR	VWC2	ZFPL1	IDH3B	CHEK2	LINC00577
TMPRSS11D	IKZF1	TM7SF2	EBF4	HSCB	LIN28B
TMPRSS11A	FIGNL1	VPS51	CPXM1	CCDC117	BVES
TMPRSS11GP	DDC	STOX2	PCED1A	XBP1	BVES-AS1
UGT2B11	GRB10	LOC100506207	PTPRA	ENTPD3-AS1	POPDC3
ODAM	COBL	CCNJL	VPS16	RPL14	PREP
CABS1	HPVC1	MAGI2	MRPS26	ZNF619	PRDM1
UTP3	VSTM2A	MAGI2-AS3	AVP	ZNF620	ATG5
RUFY3	SEC61G	MCTP1	FASTKD5	ZNF621	AIM1
GRSF1	EGFR	PSMA1	UBOX5	CTNNB1	RTN4IP1
MOB1B	LANCL2	MARCKS	LZTS3	ULK4	QRSL1
DCK	VOPP1	PFKFB4	DDRGK1	TAF8	C6orf203
SLC4A4	FKBP9P1	COL7A1	ITPA	C6orf132	BEND3
NPFFR2	ZNF713	UQCRC1	SLC4A11	NFATC2IP	PDSS2
ADAMTS3	MRPS17	TMEM89	C20orf194	SPNS1	SOBP
COX18	GBAS	SLC26A6	ATRN	LAT	SCML4
ANKRD17	PSPH	CELSR3	ADAM33	RRN3P2	LOC101927919
AFP	CCT6A	NCKIPSD	HSPA12B	NPIPB11	NUS1
RASSF6	PHKG1	IP6K2	C20orf27	SMG1P2	EYA4
CXCL6	SUMF2	PRKAR2A	CENPB	SLC7A5P1	TARID
PF4V1	CHCHD2	NHS	CDC25B	SPN	HIVEP2
CXCL1	PPIL2	NUFIP1	AP5S1	QPRT	AIG1
PF4	YPEL1	GPALPP1	MAVS	C16orf54	STXBP5
CXCL5	MAPK1	GTF2F2	PANK2	KIF22	STXBP5-AS1
CXCL3	PPM1F	KCTD4	IFT140	MAZ	SAMD5
CXCL2	TOP3B	AAGAB	TELO2	PRRT2	SASH1
MTHFD2L	BMS1P20	C15orf61	CRAMP1L	MVP	RSPH3
BTC	ZNF280B	IQCH	HN1L	PAGR1	SOD2
LOC100507388	ZNF280A	IQCH-AS1	FAM214B	CDIPT	WTAP
PARM1	GNAZ	FXR1	CLYBL	RPL23	ACAT2
RCHY1	RAB36	DNAJC19	CLYBL-AS1	LASP1	TCP1
THAP6	BCR	KCNJ10	CLYBL-AS2	LINC00672	MRPL18
CDKL2	ZDHHC8P1	IGSF8	ZIC5	HN1L	PACRG
G3BP2	LOC101929374	ATP1A2	ZIC2	MAPK8IP3	PARK2
USO1	DRICH1	CASQ1	SSBP3	NME3	CAHM
NAAA	GUSBP11	PEA15	SSBP3-AS1	MRPS34	QKI
SDAD1	RGL4	DCAF8	DUSP23	EME2	SFT2D1
ART3	ZNF70	PEX19	CFAP45	SPSB3	LOC100289495
CXCL11	VPREB3	COPA	TAGLN2	NUBP2	MPC1
NUP54	C22orf15	NCSTN	IGSF9	HAGH	RPS6KA2
SCARB2	CHCHD10	IARS	FXR2	FAHD1	RNASET2
FAM47E	MMP11	ADGRL3	SAT2	MEIOB	FGFR1OP
STBD1	DERL3	LINC01057	SHBG	HS3ST6	UNC93A
SHROOM3	SMARCB1	SLC44A3	ATP1B2	MSRB1	LOC441178
SOWAHB	SLC2A11	CNN3	TP53	NDUFB10	MLLT4-AS1
2017-09-11	MIF	LOC729970	WRAP53	RPS2	MLLT4
CCNI	MIF-AS1	ALG14	EFNB3	SNHG9	HGC6.3
CCNG2	GSTT2B	RWDD3	DMC1	TBL3	KIF25-AS1
CNOT6L	DDT	TMEM56	ZNF521	NOXO1	KIF25
MRPL1	DDTL	TMEM56-RWDD3	LOC100131496	GFER	DACT2
FRAS1	LOC391322	LOC100996635	ZMYND8	SYNGR3	SMOC2
ANXA3	GSTT1	BCAR3	NCOA3	ZNF598	THBS2
BMP2K	CABIN1	LOC100129046	SULF2	SLC9A3R2	WDR27
PAQR3	SUSD2	TARS	MCM3AP	SERBP1	C6orf120
ANTXR2	GGT5	ADAMTS12	MCM3AP-AS1	GADD45A	PHF10
PRDM8	SPECC1L	LPGAT1	YBEY	ZSCAN32	TCTE3
FGF5	SPECC1L-ADORA2A	DTL	C21orf58	ZNF174	ERMARD
BMP3	GUCD1	INTS7	PCNT	ZNF597	DLL1
PRKG2	SNRPD3	PPP2R5A	PACRG	NAA60	FAM120B
RASGEF1B	GGT1	ARSE	PARK2	CLUAP1	PSMB1
HNRNPD	LRRC75B	VIM	OPCML	NLRC3	TBP
HNRNPDL	BCRP3	ARHGAP22	DEPDC1B	SLX4	PDCD2
ENOPH1	SGSM1	TACC2	ELOVL7	DNASE1	ELFN1
TMEM150C	KIAA1671	METTL4	ERCC8	TRAP1	MAD1L1
SCD5	LRP5L	CYTIP	ASTE1	CREBBP	FTSJ2
SEC31A	CRYBB2P1	ACVR1C	ATP2C1	NOTCH2	NUDT1
THAP9	ADRBK2	CDH4	NEK11	FAM72B	SNX8
THAP9-AS1	MYO18B	RPS14	NUDT16P1	HIST2H2BA	EIF3B
LIN54	SEZ6L	NDST1	NUDT16	SRGAP2-AS1	CHST12
COPS4	ASPHD2	ATP5B	MRPL3	SRGAP2B	LOC101927181
PLAC8	HPS4	PTGES3	ACTN1	EMBP1	LFNG
COQ2	SRRD	NACA	ZNF675	MRPL41	BRAT1
HPSE	TFIP11	PRIM1	ZNF681	DPH7	DFNA5
HELQ	TPST2	HSD17B6	RPSAP58	ZMYND19	OSBPL3
FAM175A	CRYBB1	MARVELD3	ZNF726	ARRDC1	CYCS
MRPS18C	CRYBA4	PHLPP2	ZNF254	ARRDC1-AS1	C7orf31
AGPAT9	MIAT	AP1G1	HAVCR1P1	EHMT1	NFE2L3
LOC101928978	MIATNB	ATXN1L	XXYLT1	CACNA1B	HNRNPA2B1
NKX6-1	MYOZ1	ZNF821	SNX32	TUBBP5	CBX3
CDS1	SYNPO2L	IST1	CFL1	FAM157B	SNX10
WDFY3	AGAP5	DHODH	EFEMP2	FBXL14	LOC441204
WDFY3-AS2	BMS1P4	DHX38	MUS81	WNT5B	BMPER
ARHGAP24	GLUD1P3	TXNL4B	FIBP	ADIPOR2	NPSR1-AS1
MAPK10	SEC24C	PMFBP1	CCDC85B	CACNA2D4	TNS3
PTPN13	FUT11	LINC01572	FOSL1	DCP1B	HUS1
LOC100506746	CHCHD1	KLF6	C11orf68	CACNA1C-IT2	C7orf57
AFF1	ZSWIM8	KLF7	DRAP1	CACNA1C	UPP1
KLHL8	ZSWIM8-AS1	CTNNA3	TSGA10IP	CACNA1C-AS2	TMEM248
HSD17B13	NDST2	LOC101928961	SART1	ZNF815P	SBDS
HSD17B11	CAMK2G	LRRTM3	BANF1	CCZ1	TYW1
NUDT9	PLAU	MTUS2	EIF1AD	PMS2	STAG3L1
SPARCL1	VCL	PEX14	CST6	AIMP2	STAG3L3
SPP1	AP3M1	KATNB1	GAL3ST3	EIF2AK1	PMS2P7
PKD2	ADK	KIFC3	SF3B2	P4HA1	GTF2IP1
ABCG2	KAT6B	VSTM2L	PACS1	NUDT13	GTF2IP4
PPM1K	DUSP13	TTI1	LAPTM5	ECD	GTF2IRD2
HERC6	SAMD8	RPRD1B	SDC3	DNAJC9	STAG3L2
HERC5	VDAC2	GOLGA3	PUM1	FAM149B1	GATSL2
PYURF	COMTD1	CHFR	NKAIN1	CFAP70	SDHAF3
DDX18	ZNF503	LOC101928530	SNRNP40	MRPS16	TAC1
CCDC93	ZNF503-AS2	ZNF605	MAP1S	ANXA7	ASNS
INSIG2	LOC101929234	DSEL	FCHO1	MSS51	MGC72080
C1QL2	C10orf11	TMX3	INSL3	PPP3CB	LMTK2
STEAP3	KCNMA1	CCDC102B	JAK3	PPP3CB-AS1	BHLHA15
STEAP3-AS1	DLG5	CDADC1	RPL18A	USP54	TECPR1
C2orf76	DLG5-AS1	RAB38	SLC5A5	MYOZ1	BAIAP2L1
DBI	POLR3A	CTSC	CCDC124	SYNPO2L	BRI3
TMEM37	RPS24	ISY1	SNX12	AGAP5	ATP5J2
SCTR	C14orf28	ISY1-RAB43	FOXO4	BMS1P4	BUD31
CFAP221	KLHL28	RAB43	MED12	GLUD1P3	CPSF4
TMEM177	FAM179B	CNBP	NLGN3	SEC24C	PTCD1
PTPN4	FKBP3	MYO1B	ITGB1BP2	FUT11	ZNF789
EPB41L5	PRPF39	LINC01416	NONO	CHCHD1	ZNF394
TMEM185B	FANCM	KIF1B	OGT	ZSWIM8	ZKSCAN5
RALB	MIS18BP1	PGD	TAF1	ZSWIM8-AS1	FAM200A
INHBB	MDGA2	IL1RAPL2	ZMYM3	NDST2	ZNF655
GLI2	LINC00648	PRDM8	NAT8	CAMK2G	GS1-259H13.2
TFCP2L1	RPS29	FGF5	TPRKB	PLAU	ZSCAN25
CLASP1	LRR1	ZNF280D	LOC101929579	CHST3	CYP3A5
NIFK	RPL36AL	LOC145783	BBX	SPOCK2	CUX1
NIFK-AS1	MGAT2	TCF12	SCN3A	ANAPC16	SH2B2
TSN	DNAAF2	MRPS28	CSRNP3	ASCC1	SPDYE6
CNTNAP5	POLE2	DBN1	PTPRN2	DDIT4	LOC100289561
CFTR	KLHDC1	EML1	FGD1	DNAJB12	LOC100630923
CTTNBP2	KLHDC2	PACSIN3	GNL3L	MICU1	PRKRIP1
LSM8	NEMF	ZNF212	MAGED2	CASD1	POLR2J3
ANKRD7	ARF6	ZNF783	TRO	SGCE	RASA4
LVCAT5	VCPKMT	LOC155060	APEX2	PEG10	CCDC71L
KCND2	SOS2	ZNF777	ALAS2	PPP1R9A	PRKAR2B
TSPAN12	L2HGDH	ZNF746	PAGE2B	LIPG	COG5
ING3	ATP5S	ZNF767P	FAM104B	ACAA2	DUS4L
CPED1	CDKL1	KRBA1	TMEM37	MYO5B	HBP1
FAM3C	MAP4K5	ZNF467	RNF38	SCARNA17	FAM71F1
PTPRZ1	ATL1	FLNA	MELK	CFAP53	CALU
AASS	SAV1	EMD	IPO4	MBD1	CCDC136
FEZF1	NIN	PXDN	REC8	WWC2-AS2	FLNC
FEZF1-AS1	ABHD12B	RCHY1	TM9SF1	CLDN22	ATP6V1F
CADPS2	PYGL	THAP6	TSSK4	WWC2	LOC100130705
RNF133	TRIM9	CDKL2	CHMP4A	CLDN24	KCP
RNF148	TMX1	G3BP2	MAPK8IP3	GTF2IRD1	TNPO3
IQUB	FRMD6	POPDC2	NME3	GTF2I	TPI1P2
NDUFA5	FRMD6-AS1	COX17	MRPS34	PSMA3	UBE2H
LMOD2	GNG2	MAATS1	EME2	PSMA3-AS1	ZC3HC1
WASL	C14orf166	NR1I2	SPSB3	ARID4A	KLHDC10
TMEM229A	NID2	SPN	NUBP2	KIAA0586	TMEM209
LOC101928211	PTGER2	QPRT	HAGH	TIMM9	CPA1
GPR37	TXNDC16	TIPARP	FAHD1	DACT1	CEP41
POT1	GPR137C	TIPARP-AS1	MEIOB	PASK	COPG2
POT1-AS1	ERO1A	LINC00886	ARHGAP19	PPP1R7	MEST
LOC101928254	PSMC6	PHKB	ARHGAP19-SLIT1	ANO7	MESTIT1
KCNJ12	STYX	LOC100507577	SLIT1	TRA2B	LINC-PINT
C17orf51	GNPNAT1	LONP2	ABLIM1	ETV5	CHRM2
WSB1	FERMT2	N4BP1	CELSR1	C14orf28	LOC349160
KSR1	DDHD1	SIAH1	NAA16	KLHL28	PTN
NOS2	LOC101927620	ACVR2A	RGCC	FAM179B	DGKI
LYRM9	LINC01001	MBD5	VWA8	FKBP3	CREB3L2
NLK	BET1L	ORC4	ZNF532	PRPF39	AKR1D1
PYY2	RIC8A	FAM46B	ENAH	FANCM	TRIM24
IFT20	SIRT3	SLC9A1	ZNF185	MIS18BP1	SVOPL
TMEM97	PSMD13	RNF2	DYRK4	MED27	ATP6V0A4
POLDIP2	ATHL1	SWT1	AKAP3	NTNG2	KIAA1549
TMEM199	IFITM2	TRMT1L	NDUFA9	SETX	ZC3HAV1L
TNFAIP1	IFITM1	PLEKHB1	LOC101929549	TTF1	ZC3HAV1
VTN	IFITM3	RAB6A	GALNT8	LOC100506990	TTC26
SARM1	B4GALNT4	MRPL48	KCNA6	LOC729732	UBN2
SLC46A1	PKP3	COA4	KCNA1	DGKE	C7orf55-LUC7L2
SLC13A2	SIGIRR	PAAF1	KCNA5	TRIM25	LUC7L2
UNC119	ANO9	FGD6	LOC101929584	COIL	KLRG2
PIGS	PTDSS2	VEZT	EPHB1	SCPEP1	CLEC2L
ALDOC	RNH1	METAP2	INPP4A	AKAP1	FAM86B1
SPAG5	HRAS	USP44	COA5	MSI2	TUSC3
KIAA0100	LMNTD2	ATP11B	UNC50	MRPS23	MSR1
SGK494	LRRC56	DCUN1D1	MGAT4A	CUEDC1	FGF20
SDF2	RASSF7	MCCC1	KIAA0368	CDK9	MICU3
SUPT6H	MIR210HG	CPEB2	PTGR1	FPGS	ZDHHC2
PROCA1	LOC143666	LOC101929095	ZNF483	ENG	CNOT7
RAB34	PHRF1	NR0B1	DNAJC25	ANTXR1	MTMR7
RPL23A	IRF7	GK	GNG10	GFPT1	VPS37A
NEK8	SCT	TAB3	UGCG	NFU1	SLC7A2
TRAF4	DRD4	CAPN3	CCDC148	SLC7A2	PDGFRL
FAM222B	DEAF1	ZNF106	VIM	PDGFRL	MTUS1
ERAL1	TMEM80	SNAP23	YIPF6	MTUS1	PCM1
FLOT2	EPS8L2	LRRC57	STARD8	PCM1	ASAH1
DHRS13	TALDO1	HAUS2	TEKT2	ASAH1	NAT1
PHF12	PDDC1	STARD9	ADPRHL2	NAT1	NAT2
SEZ6	LOC171391	KANK1	COL8A2	NAT2	PSD3
PIPOX	CEND1	HEBP2	MAP7D1	PSD3	SH2D4A
MYO18A	PANO1	SNX32	TRAPPC3	SH2D4A	INTS10
NUFIP2	PIDD1	CFL1	FLJ35934	INTS10	XPO7
TAOK1	SLC25A22	EFEMP2	KRT16P1	PNKD	NPM2
ABHD15	RPLP2	MUS81	USP32P2	TMBIM1	FGF17
TP53I13	PNPLA2	FIBP	FAM106A	NPAS3	DMTN
GIT1	CRACR2B	CCDC85B	CCDC144B	EGLN3	FAM160B2
ANKRD13B	CD151	FOSL1	AGPAT4	SPTSSA	NUDT18
CORO6	POLR2L	C11orf68	AGPAT4-IT1	EAPP	REEP4
SSH2	TSPAN4	DRAP1	DDX60L	SNX6	BMP1
NSRP1	CHID1	TSGA10IP	ZCCHC8	CFL2	PHYHIP
BLMH	AP2A2	SART1	RSRC2	BAZ1A	POLR3D
CPD	TOLLIP	BANF1	KNTC1	SRP54	PIWIL2
GOSR1	BRSK2	EIF1AD	SEZ6L2	FAM177A1	SLC39A14
LRRC37BP1	MOB2	CST6	ASPHD1	KIAA0391	PPP3CC
SH3GL1P2	DUSP8	GAL3ST3	KCTD13	PPP2R3C	SORBS3
SUZ12P1	KRTAP5-1	SF3B2	TMEM219	CDC14B	PDLIM2
CRLF3	KRTAP5-2	PACS1	TAOK2	AAED1	C8orf58
ATAD5	IFITM10	CAMK2D	HIRIP3	LOC441455	BIN3
TEFM	CTSD	ARSJ	DOC2A	ZNF510	CCAR2
DPRXP4	MRPL23	UGT8	INO80E	ZNF782	EGR3
RNF135	H19	ATP5G2	CD27-AS1	LOC100132781	ASPH
EVI2A	HOTS	CALCOCO1	TAPBPL	LOC441454	CLVS1
EVI2B	IGF2	HOXC9	VAMP1	NUTM2G	EYA1
NF1	IGF2-AS	HOXC8	DYNLT1	HIATL2	MSC
RAB11FIP4	TH	HOXC4	SYTL3	CTSV	MSC-AS1
COPRS	ASCL2	HOXC5	CDH8	CCDC180	TRPA1
UTP6	CD81	HOXC6	PLA2G4C	LOC100499484	LOC392232
SUZ12	TSSC4	FLJ12825	LIG1	LOC100499484-C9ORF174	KCNB2
LRRC37B	FREM2	LOC100240734	C19orf68	TDRD7	LOC101926908
SH3GL1P1	PROSER1	LOC100240735	CARD8	PUS7	TERF1
RHOT1	NHLRC3	CCDC33	CARD8-AS1	EFCAB10	SBSPON
RHBDL3	LHFP	CYP11A1	ZNF114	RINT1	RPL7
C17orf75	COG6	LOC729739	CCDC114	ATXN7L1	RDH10
ZNF207	LINC00598	SEMA7A	EMP3	CDHR3	RDH10-AS1
PSMD11	FOXO1	EPHB1	TMEM143	SYPL1	STAU2
CDK5R1	MRPS31	MED27	KDELR1	NAMPT	UBE2W
MYO1D	SLC25A15	KDM1A	GRIN2D	ANKRD63	TCEB1
TMEM98	TPTE2P5	LUZP1	GRWD1	PLCB2	TMEM70
NAMPT	ELF1	HTR1D	CYTH2	INAFM2	JPH1
CCDC71L	WBP4	CHMP1B	LMTK3	KNSTRN	GDAP1
PRKAR2B	KBTBD6	GNAL	PAX7	IVD	MIR2052HG
COG5	KBTBD7	MPPE1	XDH	BAHD1	PI15
DUS4L	LOC101929140	BMF	MEMO1	CHST14	CRISPLD1
HBP1	MTRF1	SMYD3	DPY30	C15orf57	CASC9
BCAP29	NAA16	UQCRHL	SPAST	RPUSD2	HNF4G
CBLL1	RGCC	FLJ37453	PLCXD3	CASC5	ZFHX4
DLD	VWA8	SPEN	OXCT1	ACOT7	ZFHX4-AS1
LAMB1	DGKH	DFNA5	C5orf51	ESPN	PEX2
NRCAM	AKAP11	OSBPL3	FBXO4	PLEKHG5	PKIA
PNPLA8	TNFSF11	CYCS	POMT1	TNFRSF25	PKIA-AS1
DNAJB9	FAM216B	C7orf31	UCK1	NOL9	ZC2HC1A
THAP5	LINC01050	CCDC120	RAPGEF1	TAS1R1	LOC101241902
IMMP2L	LINC00428	PRAF2	ARHGEF34P	ZBTB48	IL7
LRRN3	EPSTI1	WDR45	ARHGEF35	KLHL21	MMP16
DOCK4	DNAJC15	GPKOW	ARHGEF5	PHF13	LOC101929709
DOCK4-AS1	ENOX1	TNFRSF10A	CTAGE8	DNAJC11	RIPK2
ZNF277	CCDC122	LOC389641	LOC101928605	THAP3	OSGIN2
IFRD1	LACC1	CHMP7	OR2A42	BMP4	NBN
LSMEM1	SMIM2-AS1	R3HCC1	OR2A7	CDKN3	DECR1
LOC101928012	SERP2	SLC36A4	TPK1	CNIH1	CALB1
TMEM168	TSC22D1	CCDC67	ATOH8	GMFB	FSBP
C7orf60	TSC22D1-AS1	SMCO4	ST3GAL5	CGRRF1	RAD54B
LINC00998	NUFIP1	CEP295	RRP9	SAMD4A	KIAA1429
PPP1R3A	GPALPP1	SCARNA9	PARP3	GCH1	LOC100288748
FOXP2	GTF2F2	SLITRK6	PCBP4	WDHD1	ESRP1
MDFIC	KCTD4	LIMK1	ABHD14B	SOCS4	DPY19L4
TES	TPT1	EIF4H	TRIM2	MAPK1IP1L	CCNE2
CAV2	TPT1-AS1	APBA1	RAP1B	LGALS3	INTS8
CAV1	SLC25A30	PTAR1	LOC100507250	DLGAP5	TP53INP1
MET	COG3	DENND1B	NUP107	FBXO34	NDUFAF6
CAPZA2	ZC3H13	C1orf53	SLC35E3	CDH12	PLEKHF2
ST7	LCP1	ARHGAP19	MDM2	HPS5	C8orf37
ST7-AS1	LRRC63	ARHGAP19-SLIT1	EXD3	GTF2H1	C8orf37-AS1
ST7-AS2	KIAA0226L	SLIT1	NOXA1	LDHA	FAM27E3
ST7-OT4	LINC01198	C15orf62	FAM160B2	LDHC	ANKRD20A1
WNT2	LRCH1	DNAJC17	MAD1L1	LDHAL6A	TRPM3
EFHB	ESD	ZFYVE19	AFAP1L2	TSG101	TMEM2
RAB5A	LINC00562	DLG5	CD99L2	UEVLD	ABHD17B
KAT2B	SUCLA2	TRIM8	PYCARD	SPTY2D1	C9orf85
SGOL1	NUDT15	ADAMTS6	PYCARD-AS1	TMEM86A	GDA
SGOL1-AS1	MED4	AFAP1L2	PYDC1	PTPN5	ZFAND5
ZNF385D	MED4-AS1	CRMP1	TRIM72	CDH13	TMC1
UBE2E2	ITM2B	PCDH9	ITGAM	HSBP1	ALDH1A1
UBE2E1	LINC00441	ELMSAN1	DIDO1	MLYCD	ANXA1
RPL15	LPAR6	SORD	GID8	NECAB2	TLE1
NR1D2	RB1	ZCCHC8	WASH3P	MBTPS1	CENPP
THRB	RCBTB2	RSRC2	NAA40	HSDL1	IPPK
RARB	CYSLTR2	KNTC1	RBM17	TAF1C	LOC100128361
TOP2B	FNDC3A	PHLPP1	PFKFB3	WFDC1	NOL8
NGLY1	CDADC1	ARHGEF16	SLC39A10	ATP2C2	BICD2
OXSM	CAB39L	MEGF6	DNAH7	TLDC1	ANKRD19P
LRRC3B	SETDB2	CCL2	CENPC	COTL1	ZNF484
NEK10	PHF11	C17orf102	UBA6	KLHL36	CDC14B
SLC4A7	RCBTB1	TMEM132E	UBA6-AS1	USP10	AAED1
EOMES	ARL11	CCT6B	GNRHR	CRISPLD2	LOC441455
CMC1	EBPL	ZNF830	TMPRSS11D	ZDHHC7	ZNF510
AZI2	KPNA3	LIG3	TMPRSS11A	KIAA0513	ZNF782
ZCWPW2	SPRYD7	RAD51D	TMPRSS11GP	LOC400548	LOC100132781
LINC00693	DLEU1	RAD51L3-RFFL	COL24A1	GSE1	LOC441454
FAM227A	DLEU2	RFFL	ACAP2	GINS2	NUTM2G
CBY1	TRIM13	FNDC8	SH3RF3	C16orf74	HIATL2
TOMM22	DOC2B	NLE1	ACVR2A	EMC8	CTSV
JOSD1	RPH3AL	DLGAP2	MBD5	COX4I1	CCDC180
GTPBP1	C17orf97	APEH	ORC4	IRF8	LOC100499484
SUN2	FAM101B	MST1	MCF2L-AS1	FOXF1	LOC100499484-C9ORF174
DNAL4	VPS53	CLPSL2	HS3ST6	MTHFSD	TDRD7
NPTXR	FAM57A	SRPK1	MSRB1	FLJ30679	BRINP1
CBX6	GEMIN4	IGF1R	NDUFB10	FOXC2	CDK5RAP2
APOBEC3A	DBIL5P	IRAIN	RPS2	FOXL1	MEGF9
APOBEC3B	GLOD4	RIMS2	SNHG9	C16orf95	FBXW2
APOBEC3B-AS1	RNMTL1	ZNF862	TBL3	FBXO31	LOC100288842
APOBEC3C	NXN	ATP6V0E2	NOXO1	MAP1LC3B	PSMD5
APOBEC3D	TIMM22	ATP6V0E2-AS1	GFER	ZCCHC14	PSMD5-AS1
APOBEC3F	ABR	LRRC61	SYNGR3	TNIP2	PHF19
APOBEC3G	YWHAE	ZBED6CL	ZNF598	SH3BP2	TRAF1
APOBEC3H	CRK	RARRES2	SLC9A3R2	ADD1	C5
CBX7	MYO1C	PAX7	NTHL1	MFSD10	DAB2IP
PDGFB	INPP5K	RNF7	PKD1	NOP14	ANGPTL2
RPL3	PITPNA	STK26	TSC2	NOP14-AS1	RALGPS1
SYNGR1	PITPNA-AS1	DESI2	C10orf76	GRK4	STXBP1
TAB1	SLC43A2	COX20	C16orf95	HTT	PTRH1
MGAT3	SCARF1	HNRNPU-AS1	FBXO31	PADI3	TOR2A
MGAT3-AS1	RILP	HNRNPU	MAP1LC3B	RCC2	FAM102A
MIEF1	PRPF8	PPP1R16A	ZCCHC14	ARHGEF10L	ASS1
ATF4	TLCD2	SCFD2	FYN	TMEM61	LOC100272217
RPS19BP1	MIR22HG	NMUR2	TBC1D31	PCSK9	FUBP3
CACNA1I	WDR81	RIOK1	SCN4B	USP24	VCX
GRAP2	SERPINF2	GSTO1	MPZL3	LOC100507634	PNPLA4
FAM83F	SERPINF1	GSTO2	MPZL2	PPAP2B	ANOS1
LOC100130899	SMYD4	HK2	HEY1	PRKAA2	IL1RAPL1
TNRC6B	RPA1	POLE4	PABPC4L	C1orf168	NR0B1
ADSL	RTN4RL1	TACR1	PCDH18	DAB1	GK
MKL1	DPH1	HYMAI	SLC7A11	OMA1	TAB3
SGSM3	OVCA2	PLAGL1	SLC7A11-AS1	TACSTD2	BCOR
MCHR1	SMG6	SF3B5	KPNA1	MYSM1	JADE3
SLC25A17	SRR	STX11	DTX3L	JUN	RGN
ST13	TSR1	BBS9	PARP9	FGGY	NDUFB11
DNAJB7	SGSM2	ADAM23	PARP15	LOC101926944	RBM10
XPNPEP3	MNT	FASTKD2	KAT7	HOOK1	LINC01560
RBX1	LOC284009	MDH1B	FLJ45513	CYP2J2	ZNF41
EP300	METTL16	H2BFXP	TAC4	C1orf87	ARAF
EP300-AS1	PAFAH1B1	LOC286437	DLX4	LOC101926964	SYN1
L3MBTL2	CLUH	SLC25A53	DLX3	ASPH	TIMP1
RANGAP1	RAP1GAP2	ZCCHC18	ITGA3	CLVS1	SHROOM4
ZC3H7B	TMEM26	FAM199X	PDK2	PDIA5	NUDT10
TEF	TMEM26-AS1	LOC101927915	SAMD14	RRP1B	NUDT11
TOB2	C10orf107	COL22A1	PPP1R9B	GRAP2	GSPT2
PHF5A	ARID5B	CDH13	SGCA	FAM83F	MAGED1
ACO2	RTKN2	UACA	ARHGAP15	LOC100130899	GPR173
POLR3H	ZNF365	LARP6	GTF2IP1	TNRC6B	TSPYL2
CSDC2	ADO	LRRC49	GTF2IP4	ADSL	KANTR
PMM1	EGR2	THAP10	SENP6	MKL1	KDM5C
DESI1	NRBF2	THSD4	KCNB2	SGSM3	IQSEC2
XRCC6	JMJD1C	TULP1	LOC101926908	MCHR1	SMC1A
NHP2L1	REEP3	FKBP5	FOXO3B	SLC25A17	RIBC1
C22orf46	LINC01515	C5orf66	ZNF286B	ST13	HSD17B10
CCDC134	CTNNA3	H2AFY	TRIM16L	DNAJB7	HUWE1
SREBF2	LOC101928961	PDE3B	TVP23B	XPNPEP3	PHF8
SHISA8	LRRTM3	CYP2R1	ARHGEF10L	RBX1	FAM120C
TNFRSF13C	DNAJC12	CALCA	ACTL8	EP300	WNK3
CENPM	SIRT1	CALCB	COL4A6	EP300-AS1	TSR2
2017-09-03	HERC4	INSC	LOC100128176	L3MBTL2	FGD1
NAGA	ATOH7	CAHM	UST	RANGAP1	GNL3L
FAM109B	HNRNPH3	QKI	HMGXB3	ZC3H7B	MAGED2
SMDT1	PBLD	AKAP5	TIGD6	TEF	TRO
NDUFA6	RUFY2	MTHFD1	PDGFRB	TOB2	APEX2
NDUFA6-AS1	DNA2	SYNE2	CDX1	FAM178B	ALAS2
CYP2D6	SLC25A16	ZBTB1	SLC6A7	FAHD2B	PAGE2B
CYP2D7	TET1	KCNQ4	CAMK2A	ANKRD36	FAM104B
TCF20	CCAR1	CITED4	MYRFL	ANKRD36B	ITGB1BP2
LINC01315	STOX1	CTPS1	CCBE1	COX5B	NONO
RRP7A	DDX50	SCMH1	PMAIP1	ACTR1B	OGT
RRP7BP	DDX21	SLFNL1-AS1	HIST1H2AL	ECRP	TAF1
SERHL2	KIAA1279	RGS3	HIST1H1B	RNASE2	ZMYM3
POLDIP3	VPS26A	ZNF185	HIST1H3I	LOC101929718	GRIA3
RNU12	SUPV3L1	MRPL22	HIST1H4L	METTL17	THOC2
CYB5R3	HK1	ISPD	HOXA3	SLC39A2	XIAP
A4GALT	TACR2	ISPD-AS1	HOXA4	ARHGEF40	HPRT1
[truncated: 7,853 more rows]
