# Supplementary material for: Disruption of mesoderm formation during cardiac differentiation due to developmental exposure to 13-cis-retinoic acid
Source: Sci Rep. 2018 Aug 28;8:12960. doi: 10.1038/s41598-018-31192-0 (PMC6113333; doi:10.1038/s41598-018-31192-0)
Supplement: Supplementary file 12 — Supplementary Table 7 [file 41598_2018_31192_MOESM12_ESM.xlsx]

## Sheet: Sheet1
Supplementary Table 6. Stastistically enriched KEGG pathways in cells derived from H1 and C15 at day2
H1, control, day2		H1,INN-treated,day2		C15, control, day2		C15, INN-treated, day2
KEGG	p value	KEGG	p value	KEGG	p value	KEGG	p value
hsa03010 Ribosome	3.39681e-10	hsa03030 DNA replication	6.12615e-13	hsa03010 Ribosome	5.01673e-26	hsa03010 Ribosome	3.35556e-34
hsa04630 Jak-STAT signaling pathway	9.96097e-06	hsa04110 Cell cycle	0.000439879	hsa04142 Lysosome	0.000344766	hsa03030 DNA replication	9.5173e-14
hsa00563 Glycosylphosphatidylinositol(GPI)-anchor biosynthesis	0.000332406	hsa03420 Nucleotide excision repair	0.00050314	hsa04623 Cytosolic DNA-sensing pathway	0.00145426	hsa00190 Oxidative phosphorylation	9.26994e-12
hsa04142 Lysosome	0.000484108	hsa00240 Pyrimidine metabolism	0.0015604	hsa00970 Aminoacyl-tRNA biosynthesis	0.00368734	hsa03040 Spliceosome	1.36562e-10
hsa00531 Glycosaminoglycan degradation	0.00150764	hsa03015 mRNA surveillance pathway	0.0015725	hsa00511 Other glycan degradation	0.00411109	hsa04110 Cell cycle	2.06002e-07
hsa04350 TGF-beta signaling pathway	0.00233558	hsa03440 Homologous recombination	0.00190524	hsa04621 NOD-like receptor signaling pathway	0.0065891	hsa00240 Pyrimidine metabolism	8.53539e-05
hsa04662 B cell receptor signaling pathway	0.00802986	hsa03430 Mismatch repair	0.00249921	hsa04350 TGF-beta signaling pathway	0.0121287	hsa03430 Mismatch repair	0.000104368
hsa00511 Other glycan degradation	0.0137092	hsa03040 Spliceosome	0.00730959	hsa00531 Glycosaminoglycan degradation	0.0125567	hsa04120 Ubiquitin mediated proteolysis	0.00037049
hsa04660 T cell receptor signaling pathway	0.0162111	hsa03450 Non-homologous end-joining	0.0124056	hsa04620 Toll-like receptor signaling pathway	0.0135482	hsa03440 Homologous recombination	0.000378846
hsa04620 Toll-like receptor signaling pathway	0.0164187	hsa03010 Ribosome	0.0394271	hsa04210 Apoptosis	0.0178361	hsa03013 RNA transport	0.000941795
hsa04340 Hedgehog signaling pathway	0.0169462	hsa04142 Lysosome	0.0448894	hsa04740 Olfactory transduction	0.0322783	hsa03420 Nucleotide excision repair	0.00115924
hsa00520 Amino sugar and nucleotide sugar metabolism	0.0215049	hsa00310 Lysine degradation	0.0494575	hsa00563 Glycosylphosphatidylinositol(GPI)-anchor biosynthesis	0.0325127	hsa03410 Base excision repair	0.00257651
hsa04742 Taste transduction	0.0274686			hsa00290 Valine, leucine and isoleucine biosynthesis	0.0421353	hsa00860 Porphyrin and chlorophyll metabolism	0.00316025
hsa00604 Glycosphingolipid biosynthesis - ganglio series	0.0328168			hsa04622 RIG-I-like receptor signaling pathway	0.0506031	hsa00030 Pentose phosphate pathway	0.00615088
hsa00514 Other types of O-glycan biosynthesis	0.0329946			hsa04614 Renin-angiotensin system	0.0608368	hsa04114 Oocyte meiosis	0.0109812
hsa04920 Adipocytokine signaling pathway	0.0384057					hsa04142 Lysosome	0.0129255
hsa04330 Notch signaling pathway	0.0525506					hsa04141 Protein processing in endoplasmic reticulum	0.0162248
						hsa03060 Protein export	0.0178337
						hsa00270 Cysteine and methionine metabolism	0.0200164
						hsa04964 Proximal tubule bicarbonate reclamation	0.0220061
						hsa04260 Cardiac muscle contraction	0.0243871
						hsa00531 Glycosaminoglycan degradation	0.024569
						hsa04962 Vasopressin-regulated water reabsorption	0.0320715
						hsa04730 Long-term depression	0.0348623
						hsa00310 Lysine degradation	0.0390624
						hsa00230 Purine metabolism	0.0392888
						hsa04666 Fc gamma R-mediated phagocytosis	0.0437054
						hsa00510 N-Glycan biosynthesis	0.0455222
						hsa03450 Non-homologous end-joining	0.049719
