# Supplementary material for: Disruption of mesoderm formation during cardiac differentiation due to developmental exposure to 13-cis-retinoic acid
Source: Sci Rep. 2018 Aug 28;8:12960. doi: 10.1038/s41598-018-31192-0 (PMC6113333; doi:10.1038/s41598-018-31192-0)
Supplement: Supplementary file 13 — Supplementary Table 8 [file 41598_2018_31192_MOESM13_ESM.xlsx]

## Sheet: Sheet1
Supplementary Table 8. Mapping rate and mapped reads of ATAC-seq data used for foot-printing analysis
Cell line	Sample	Total reads	Mapping rate	Mapped reads for analysis
C15	C15_day0_control, rep1	78357607	0.9075	71110505
	C15_day0_control, rep2	63902744	0.9058	57884092
	C15_day2_control, rep1	86617936	0.9211	79782650
	C15_day2_control, rep2	112700862	0.941	106053734
	C15_day2_INN, rep1	88201744	0.9372	82665157
	C15_day2_INN, rep2	86442768	0.9287	80277846
	C15_day6_control, rep1	84874699	0.9279	78759330
	C15_day6_control, rep2	82486774	0.9253	76328829
	C15_day6_INN, rep1	76898978	0.948	72902548
	C15_day6_INN, rep2	95256431	0.9366	89220641
H1	H1_day0_control, rep1	80785752	0.9333	75395295
	H1_day0_control, rep2	81020116	0.9332	75606966
	H1_day2_control, rep1	60388119	0.946	57125497
	H1_day2_control, rep2	58819466	0.9286	54617386
	H1_day2_INN, rep1	64589622	0.92	59447743
	H1_day2_INN, rep2	61738571	0.9117	56289529
	H1_day6_control, rep1	85809512	0.9339	80140965
	H1_day6_control, rep2	86494130	0.9351	80882073
	H1_day6_INN, rep1	73061718	0.9366	68433051
	H1_day6_INN, rep2	76901512	0.9476	72873978
